# Supplementary material for: Unraveling genomic regions and candidate genes for multiple disease resistance in upland cotton using meta-QTL analysis
Source: Heliyon. 2023 Jul 27;9(8):e18731. doi: 10.1016/j.heliyon.2023.e18731 (PMC10412778; doi:10.1016/j.heliyon.2023.e18731)
Supplement: Multimedia component 1 [file mmc1.xlsx]

## Sheet: Sheet1
Table S1. Original QTLs data collected for meta-analysis.
QTL	Chromosome	Map position (cM)	Peak (bp)	LOD	Additive effect	% PVE	R2	− Log10 (p)	Start (bp)	End (bp)	Nearest Marker	Flanking marker	Trait	References
qDI-c1-1	Chr01(At01)	68.7	unknow	2	-7.6	4.4	unknow	unknow	unknow	unknow	unknow	TMB1931-i35065Gh	VW resistance	Palanga, K. K., Jamshed, M., Rashid, M., Gong, J., Li, J., Iqbal, M. S., Liu, A., Shang, H., Shi, Y., Chen, T., Ge, Q., Zhang, Z., Dilnur, T., Li, W., Li, P., Gong, W., & Yuan, Y. (2017). Quantitative Trait Locus Mapping for Verticillium wilt Resistance in an Upland Cotton Recombinant Inbred Line Using SNP-Based High Density Genetic Map. Frontiers in plant science, 8, 382. https://doi.org/10.3389…
qDI-c5-2	Chr05(At05)	34	unknow	2	-2.7	5.9	unknow	unknow	unknow	unknow	unknow	i00595Gh-i20721Gh	VW resistance	Palanga, K. K., Jamshed, M., Rashid, M., Gong, J., Li, J., Iqbal, M. S., Liu, A., Shang, H., Shi, Y., Chen, T., Ge, Q., Zhang, Z., Dilnur, T., Li, W., Li, P., Gong, W., & Yuan, Y. (2017). Quantitative Trait Locus Mapping for Verticillium wilt Resistance in an Upland Cotton Recombinant Inbred Line Using SNP-Based High Density Genetic Map. Frontiers in plant science, 8, 382. https://doi.org/10.3389…
qDI-c15-1	Chr15(Dt01)	3.1	unknow	2.1	-0.4	4.3	unknow	unknow	unknow	unknow	unknow	i02393Gh-i02418Gh	VW resistance	Palanga, K. K., Jamshed, M., Rashid, M., Gong, J., Li, J., Iqbal, M. S., Liu, A., Shang, H., Shi, Y., Chen, T., Ge, Q., Zhang, Z., Dilnur, T., Li, W., Li, P., Gong, W., & Yuan, Y. (2017). Quantitative Trait Locus Mapping for Verticillium wilt Resistance in an Upland Cotton Recombinant Inbred Line Using SNP-Based High Density Genetic Map. Frontiers in plant science, 8, 382. https://doi.org/10.3389…
qDI-c18-1	Chr18(Dt13)	31.9	unknow	2.1	-7.3	4.5	unknow	unknow	unknow	unknow	unknow	i20372Gh-i45991Gh	VW resistance	Palanga, K. K., Jamshed, M., Rashid, M., Gong, J., Li, J., Iqbal, M. S., Liu, A., Shang, H., Shi, Y., Chen, T., Ge, Q., Zhang, Z., Dilnur, T., Li, W., Li, P., Gong, W., & Yuan, Y. (2017). Quantitative Trait Locus Mapping for Verticillium wilt Resistance in an Upland Cotton Recombinant Inbred Line Using SNP-Based High Density Genetic Map. Frontiers in plant science, 8, 382. https://doi.org/10.3389…
qDI-c20-1	Chr20(Dt10)	15.3	unknow	2	2.4	4.3	unknow	unknow	unknow	unknow	unknow	i12353Gh-i12304Gh	VW resistance	Palanga, K. K., Jamshed, M., Rashid, M., Gong, J., Li, J., Iqbal, M. S., Liu, A., Shang, H., Shi, Y., Chen, T., Ge, Q., Zhang, Z., Dilnur, T., Li, W., Li, P., Gong, W., & Yuan, Y. (2017). Quantitative Trait Locus Mapping for Verticillium wilt Resistance in an Upland Cotton Recombinant Inbred Line Using SNP-Based High Density Genetic Map. Frontiers in plant science, 8, 382. https://doi.org/10.3389…
qDI-c22-3	Chr22(Dt04)	59.8	unknow	2	8.3	4	unknow	unknow	unknow	unknow	unknow	i12657Gh-i39605Gh	VW resistance	Palanga, K. K., Jamshed, M., Rashid, M., Gong, J., Li, J., Iqbal, M. S., Liu, A., Shang, H., Shi, Y., Chen, T., Ge, Q., Zhang, Z., Dilnur, T., Li, W., Li, P., Gong, W., & Yuan, Y. (2017). Quantitative Trait Locus Mapping for Verticillium wilt Resistance in an Upland Cotton Recombinant Inbred Line Using SNP-Based High Density Genetic Map. Frontiers in plant science, 8, 382. https://doi.org/10.3389…
qDI-c24-1	Chr24(Dt08)	42.4	unknow	2	-6.3	4.3	unknow	unknow	unknow	unknow	unknow	i04363Gh-i32953Gh	VW resistance	Palanga, K. K., Jamshed, M., Rashid, M., Gong, J., Li, J., Iqbal, M. S., Liu, A., Shang, H., Shi, Y., Chen, T., Ge, Q., Zhang, Z., Dilnur, T., Li, W., Li, P., Gong, W., & Yuan, Y. (2017). Quantitative Trait Locus Mapping for Verticillium wilt Resistance in an Upland Cotton Recombinant Inbred Line Using SNP-Based High Density Genetic Map. Frontiers in plant science, 8, 382. https://doi.org/10.3389…
qDInc-c1-1	Chr01(At01)	43.31	unknow	4.5	14.5	13.4	unknow	unknow	unknow	unknow	unknow	i23690Gh-i25127Gh	VW resistance	Palanga, K. K., Jamshed, M., Rashid, M., Gong, J., Li, J., Iqbal, M. S., Liu, A., Shang, H., Shi, Y., Chen, T., Ge, Q., Zhang, Z., Dilnur, T., Li, W., Li, P., Gong, W., & Yuan, Y. (2017). Quantitative Trait Locus Mapping for Verticillium wilt Resistance in an Upland Cotton Recombinant Inbred Line Using SNP-Based High Density Genetic Map. Frontiers in plant science, 8, 382. https://doi.org/10.3389…
qDInc-c1-4	Chr01(At01)	54.41	unknow	3.2	-0.7	6	unknow	unknow	unknow	unknow	unknow	i47522Gh-i22108Gh	VW resistance	Palanga, K. K., Jamshed, M., Rashid, M., Gong, J., Li, J., Iqbal, M. S., Liu, A., Shang, H., Shi, Y., Chen, T., Ge, Q., Zhang, Z., Dilnur, T., Li, W., Li, P., Gong, W., & Yuan, Y. (2017). Quantitative Trait Locus Mapping for Verticillium wilt Resistance in an Upland Cotton Recombinant Inbred Line Using SNP-Based High Density Genetic Map. Frontiers in plant science, 8, 382. https://doi.org/10.3389…
qDInc-c1-5	Chr01(At01)	69.31	unknow	3.1	7.5	5.9	unknow	unknow	unknow	unknow	unknow	TMB1931-i39578Gh	VW resistance	Palanga, K. K., Jamshed, M., Rashid, M., Gong, J., Li, J., Iqbal, M. S., Liu, A., Shang, H., Shi, Y., Chen, T., Ge, Q., Zhang, Z., Dilnur, T., Li, W., Li, P., Gong, W., & Yuan, Y. (2017). Quantitative Trait Locus Mapping for Verticillium wilt Resistance in an Upland Cotton Recombinant Inbred Line Using SNP-Based High Density Genetic Map. Frontiers in plant science, 8, 382. https://doi.org/10.3389…
qDInc-c2-3	Chr02(At02)	33.51	unknow	2.8	1.0	6.0	unknow	unknow	unknow	unknow	unknow	i45488Gh-i47606Gh	VW resistance	Palanga, K. K., Jamshed, M., Rashid, M., Gong, J., Li, J., Iqbal, M. S., Liu, A., Shang, H., Shi, Y., Chen, T., Ge, Q., Zhang, Z., Dilnur, T., Li, W., Li, P., Gong, W., & Yuan, Y. (2017). Quantitative Trait Locus Mapping for Verticillium wilt Resistance in an Upland Cotton Recombinant Inbred Line Using SNP-Based High Density Genetic Map. Frontiers in plant science, 8, 382. https://doi.org/10.3389…
qDInc-c2-4	Chr02(At02)	35.51	unknow	3.1	−1.1	6.8	unknow	unknow	unknow	unknow	unknow	i28802Gh-i33283Gh	VW resistance	Palanga, K. K., Jamshed, M., Rashid, M., Gong, J., Li, J., Iqbal, M. S., Liu, A., Shang, H., Shi, Y., Chen, T., Ge, Q., Zhang, Z., Dilnur, T., Li, W., Li, P., Gong, W., & Yuan, Y. (2017). Quantitative Trait Locus Mapping for Verticillium wilt Resistance in an Upland Cotton Recombinant Inbred Line Using SNP-Based High Density Genetic Map. Frontiers in plant science, 8, 382. https://doi.org/10.3389…
qDInc-c2-6	Chr02(At02)	53.91	unknow	2.3	5.9	4.6	unknow	unknow	unknow	unknow	unknow	i23705Gh-i04910Gh	VW resistance	Palanga, K. K., Jamshed, M., Rashid, M., Gong, J., Li, J., Iqbal, M. S., Liu, A., Shang, H., Shi, Y., Chen, T., Ge, Q., Zhang, Z., Dilnur, T., Li, W., Li, P., Gong, W., & Yuan, Y. (2017). Quantitative Trait Locus Mapping for Verticillium wilt Resistance in an Upland Cotton Recombinant Inbred Line Using SNP-Based High Density Genetic Map. Frontiers in plant science, 8, 382. https://doi.org/10.3389…
qDInc-c3-1	Chr03(At03)	28.11	unknow	1.0	2.9	2.4	unknow	unknow	unknow	unknow	unknow	i49233Gh-i39617Gh	VW resistance	Palanga, K. K., Jamshed, M., Rashid, M., Gong, J., Li, J., Iqbal, M. S., Liu, A., Shang, H., Shi, Y., Chen, T., Ge, Q., Zhang, Z., Dilnur, T., Li, W., Li, P., Gong, W., & Yuan, Y. (2017). Quantitative Trait Locus Mapping for Verticillium wilt Resistance in an Upland Cotton Recombinant Inbred Line Using SNP-Based High Density Genetic Map. Frontiers in plant science, 8, 382. https://doi.org/10.3389…
qDInc-c6-1	Chr06(At06)	32.41	unknow	2.5	−6.4	5.6	unknow	unknow	unknow	unknow	unknow	BNL1064-i17327Gh	VW resistance	Palanga, K. K., Jamshed, M., Rashid, M., Gong, J., Li, J., Iqbal, M. S., Liu, A., Shang, H., Shi, Y., Chen, T., Ge, Q., Zhang, Z., Dilnur, T., Li, W., Li, P., Gong, W., & Yuan, Y. (2017). Quantitative Trait Locus Mapping for Verticillium wilt Resistance in an Upland Cotton Recombinant Inbred Line Using SNP-Based High Density Genetic Map. Frontiers in plant science, 8, 382. https://doi.org/10.3389…
qDInc-c6-1	Chr06(At06)	32.41	unknow	2.5	−6.4	5.6	unknow	unknow	unknow	unknow	unknow	BNL1064-i17327Gh	VW resistance	Palanga, K. K., Jamshed, M., Rashid, M., Gong, J., Li, J., Iqbal, M. S., Liu, A., Shang, H., Shi, Y., Chen, T., Ge, Q., Zhang, Z., Dilnur, T., Li, W., Li, P., Gong, W., & Yuan, Y. (2017). Quantitative Trait Locus Mapping for Verticillium wilt Resistance in an Upland Cotton Recombinant Inbred Line Using SNP-Based High Density Genetic Map. Frontiers in plant science, 8, 382. https://doi.org/10.3389…
qDInc-c10-2	Chr10(At10)	25.10	unknow	3.5	7.1	4.3	unknow	unknow	unknow	unknow	unknow	i32110Gh-i00380Gh	VW resistance	Palanga, K. K., Jamshed, M., Rashid, M., Gong, J., Li, J., Iqbal, M. S., Liu, A., Shang, H., Shi, Y., Chen, T., Ge, Q., Zhang, Z., Dilnur, T., Li, W., Li, P., Gong, W., & Yuan, Y. (2017). Quantitative Trait Locus Mapping for Verticillium wilt Resistance in an Upland Cotton Recombinant Inbred Line Using SNP-Based High Density Genetic Map. Frontiers in plant science, 8, 382. https://doi.org/10.3389…
qDInc-c10-3	Chr10(At10)	37.70	unknow	3.3	−8.4	5.	unknow	unknow	unknow	unknow	unknow	i43465Gh-i44312Gh	VW resistance	Palanga, K. K., Jamshed, M., Rashid, M., Gong, J., Li, J., Iqbal, M. S., Liu, A., Shang, H., Shi, Y., Chen, T., Ge, Q., Zhang, Z., Dilnur, T., Li, W., Li, P., Gong, W., & Yuan, Y. (2017). Quantitative Trait Locus Mapping for Verticillium wilt Resistance in an Upland Cotton Recombinant Inbred Line Using SNP-Based High Density Genetic Map. Frontiers in plant science, 8, 382. https://doi.org/10.3389…
qDInc-c10-5	Chr10(At10)	50.30	unknow	1.4	3.1	2.3	unknow	unknow	unknow	unknow	unknow	i49272Gh-i46214Gh	VW resistance	Palanga, K. K., Jamshed, M., Rashid, M., Gong, J., Li, J., Iqbal, M. S., Liu, A., Shang, H., Shi, Y., Chen, T., Ge, Q., Zhang, Z., Dilnur, T., Li, W., Li, P., Gong, W., & Yuan, Y. (2017). Quantitative Trait Locus Mapping for Verticillium wilt Resistance in an Upland Cotton Recombinant Inbred Line Using SNP-Based High Density Genetic Map. Frontiers in plant science, 8, 382. https://doi.org/10.3389…
qDInc-c15-1	Chr15(Dt01)	53.91	unknow	3.3	5.8	6.9	unknow	unknow	unknow	unknow	unknow	MUSS045-i42159Gh	VW resistance	Palanga, K. K., Jamshed, M., Rashid, M., Gong, J., Li, J., Iqbal, M. S., Liu, A., Shang, H., Shi, Y., Chen, T., Ge, Q., Zhang, Z., Dilnur, T., Li, W., Li, P., Gong, W., & Yuan, Y. (2017). Quantitative Trait Locus Mapping for Verticillium wilt Resistance in an Upland Cotton Recombinant Inbred Line Using SNP-Based High Density Genetic Map. Frontiers in plant science, 8, 382. https://doi.org/10.3389…
qDInc-c16-1	Chr16(Dt07)	133.11	unknow	2.1	3.7	3.7	unknow	unknow	unknow	unknow	unknow	i26919Gh-i01773Gh	VW resistance	Palanga, K. K., Jamshed, M., Rashid, M., Gong, J., Li, J., Iqbal, M. S., Liu, A., Shang, H., Shi, Y., Chen, T., Ge, Q., Zhang, Z., Dilnur, T., Li, W., Li, P., Gong, W., & Yuan, Y. (2017). Quantitative Trait Locus Mapping for Verticillium wilt Resistance in an Upland Cotton Recombinant Inbred Line Using SNP-Based High Density Genetic Map. Frontiers in plant science, 8, 382. https://doi.org/10.3389…
qDInc-c17-1	Chr17(Dt03)	0.01	unknow	1.6	3.8	3.6	unknow	unknow	unknow	unknow	unknow	NAU3419b-i51597Gb	VW resistance	Palanga, K. K., Jamshed, M., Rashid, M., Gong, J., Li, J., Iqbal, M. S., Liu, A., Shang, H., Shi, Y., Chen, T., Ge, Q., Zhang, Z., Dilnur, T., Li, W., Li, P., Gong, W., & Yuan, Y. (2017). Quantitative Trait Locus Mapping for Verticillium wilt Resistance in an Upland Cotton Recombinant Inbred Line Using SNP-Based High Density Genetic Map. Frontiers in plant science, 8, 382. https://doi.org/10.3389…
qDInc-c17-2	Chr17(Dt03)	3.91	unknow	3.8	1.0	8.8	unknow	unknow	unknow	unknow	unknow	NAU3419b-i03091Gh	VW resistance	Palanga, K. K., Jamshed, M., Rashid, M., Gong, J., Li, J., Iqbal, M. S., Liu, A., Shang, H., Shi, Y., Chen, T., Ge, Q., Zhang, Z., Dilnur, T., Li, W., Li, P., Gong, W., & Yuan, Y. (2017). Quantitative Trait Locus Mapping for Verticillium wilt Resistance in an Upland Cotton Recombinant Inbred Line Using SNP-Based High Density Genetic Map. Frontiers in plant science, 8, 382. https://doi.org/10.3389…
qDInc-c17-3	Chr17(Dt03)	9.31	unknow	3.0	0.9	6.8	unknow	unknow	unknow	unknow	unknow	i03090Gh-i14804Gh	VW resistance	Palanga, K. K., Jamshed, M., Rashid, M., Gong, J., Li, J., Iqbal, M. S., Liu, A., Shang, H., Shi, Y., Chen, T., Ge, Q., Zhang, Z., Dilnur, T., Li, W., Li, P., Gong, W., & Yuan, Y. (2017). Quantitative Trait Locus Mapping for Verticillium wilt Resistance in an Upland Cotton Recombinant Inbred Line Using SNP-Based High Density Genetic Map. Frontiers in plant science, 8, 382. https://doi.org/10.3389…
qDInc-c17-4	Chr17(Dt03)	22.91	unknow	2.0	−3.8	3.4	unknow	unknow	unknow	unknow	unknow	i49503Gh-i25863Gh	VW resistance	Palanga, K. K., Jamshed, M., Rashid, M., Gong, J., Li, J., Iqbal, M. S., Liu, A., Shang, H., Shi, Y., Chen, T., Ge, Q., Zhang, Z., Dilnur, T., Li, W., Li, P., Gong, W., & Yuan, Y. (2017). Quantitative Trait Locus Mapping for Verticillium wilt Resistance in an Upland Cotton Recombinant Inbred Line Using SNP-Based High Density Genetic Map. Frontiers in plant science, 8, 382. https://doi.org/10.3389…
qDInc-c21-1	Chr21(Dt11)	26.41	unknow	1.9	4.6	4.3	unknow	unknow	unknow	unknow	unknow	i33389Gh-i06953Gh	VW resistance	Palanga, K. K., Jamshed, M., Rashid, M., Gong, J., Li, J., Iqbal, M. S., Liu, A., Shang, H., Shi, Y., Chen, T., Ge, Q., Zhang, Z., Dilnur, T., Li, W., Li, P., Gong, W., & Yuan, Y. (2017). Quantitative Trait Locus Mapping for Verticillium wilt Resistance in an Upland Cotton Recombinant Inbred Line Using SNP-Based High Density Genetic Map. Frontiers in plant science, 8, 382. https://doi.org/10.3389…
qDInc-c21-2	Chr21(Dt11)	27.41	unknow	3.3	−0.8	8.0	unknow	unknow	unknow	unknow	unknow	i06951Gh-i15945Gh	VW resistance	Palanga, K. K., Jamshed, M., Rashid, M., Gong, J., Li, J., Iqbal, M. S., Liu, A., Shang, H., Shi, Y., Chen, T., Ge, Q., Zhang, Z., Dilnur, T., Li, W., Li, P., Gong, W., & Yuan, Y. (2017). Quantitative Trait Locus Mapping for Verticillium wilt Resistance in an Upland Cotton Recombinant Inbred Line Using SNP-Based High Density Genetic Map. Frontiers in plant science, 8, 382. https://doi.org/10.3389…
DInc-c21-3	Chr21(Dt11)	31.91	unknow	2.2	5.6	5.3	unknow	unknow	unknow	unknow	unknow	i15945Gh-i33707Gh	VW resistance	Palanga, K. K., Jamshed, M., Rashid, M., Gong, J., Li, J., Iqbal, M. S., Liu, A., Shang, H., Shi, Y., Chen, T., Ge, Q., Zhang, Z., Dilnur, T., Li, W., Li, P., Gong, W., & Yuan, Y. (2017). Quantitative Trait Locus Mapping for Verticillium wilt Resistance in an Upland Cotton Recombinant Inbred Line Using SNP-Based High Density Genetic Map. Frontiers in plant science, 8, 382. https://doi.org/10.3389…
qDInc-c21-4	Chr21(Dt11)	37.71	unknow	1.9	−5.4	4.3	unknow	unknow	unknow	unknow	unknow	i41998Gh-i07021Gh	VW resistance	Palanga, K. K., Jamshed, M., Rashid, M., Gong, J., Li, J., Iqbal, M. S., Liu, A., Shang, H., Shi, Y., Chen, T., Ge, Q., Zhang, Z., Dilnur, T., Li, W., Li, P., Gong, W., & Yuan, Y. (2017). Quantitative Trait Locus Mapping for Verticillium wilt Resistance in an Upland Cotton Recombinant Inbred Line Using SNP-Based High Density Genetic Map. Frontiers in plant science, 8, 382. https://doi.org/10.3389…
qDInc-c22-1	Chr22(Dt04)	38.71	unknow	2.6	−1.7	6.4	unknow	unknow	unknow	unknow	unknow	i12810Gh-i17838Gh	VW resistance	Palanga, K. K., Jamshed, M., Rashid, M., Gong, J., Li, J., Iqbal, M. S., Liu, A., Shang, H., Shi, Y., Chen, T., Ge, Q., Zhang, Z., Dilnur, T., Li, W., Li, P., Gong, W., & Yuan, Y. (2017). Quantitative Trait Locus Mapping for Verticillium wilt Resistance in an Upland Cotton Recombinant Inbred Line Using SNP-Based High Density Genetic Map. Frontiers in plant science, 8, 382. https://doi.org/10.3389…
qDInc-c22-3	Chr22(Dt04)	61.01	unknow	1.7	0.9	3.8	unknow	unknow	unknow	unknow	unknow	i20172Gh- i12588Gh	VW resistance	Palanga, K. K., Jamshed, M., Rashid, M., Gong, J., Li, J., Iqbal, M. S., Liu, A., Shang, H., Shi, Y., Chen, T., Ge, Q., Zhang, Z., Dilnur, T., Li, W., Li, P., Gong, W., & Yuan, Y. (2017). Quantitative Trait Locus Mapping for Verticillium wilt Resistance in an Upland Cotton Recombinant Inbred Line Using SNP-Based High Density Genetic Map. Frontiers in plant science, 8, 382. https://doi.org/10.3389…
qDInc-c23-3	Chr23(Dt09)	76.61	unknow	1.4	2.7	3.0	unknow	unknow	unknow	unknow	unknow	i50013Gb-i15787Gh	VW resistance	Palanga, K. K., Jamshed, M., Rashid, M., Gong, J., Li, J., Iqbal, M. S., Liu, A., Shang, H., Shi, Y., Chen, T., Ge, Q., Zhang, Z., Dilnur, T., Li, W., Li, P., Gong, W., & Yuan, Y. (2017). Quantitative Trait Locus Mapping for Verticillium wilt Resistance in an Upland Cotton Recombinant Inbred Line Using SNP-Based High Density Genetic Map. Frontiers in plant science, 8, 382. https://doi.org/10.3389…
qDInc-c23-5	Chr23(Dt09)	86.51	unknow	2.0	4.4	4.3	unknow	unknow	unknow	unknow	unknow	i40526Gh-i06458Gh	VW resistance	Palanga, K. K., Jamshed, M., Rashid, M., Gong, J., Li, J., Iqbal, M. S., Liu, A., Shang, H., Shi, Y., Chen, T., Ge, Q., Zhang, Z., Dilnur, T., Li, W., Li, P., Gong, W., & Yuan, Y. (2017). Quantitative Trait Locus Mapping for Verticillium wilt Resistance in an Upland Cotton Recombinant Inbred Line Using SNP-Based High Density Genetic Map. Frontiers in plant science, 8, 382. https://doi.org/10.3389…
qDI-c3-6	Chr03(At03)	75.51	unknow	unknow	unknow	5.1	unknow	unknow	unknow	unknow	unknow	i31031Gh-i32187Gh	VW resistance	Palanga, K. K., Jamshed, M., Rashid, M., Gong, J., Li, J., Iqbal, M. S., Liu, A., Shang, H., Shi, Y., Chen, T., Ge, Q., Zhang, Z., Dilnur, T., Li, W., Li, P., Gong, W., & Yuan, Y. (2017). Quantitative Trait Locus Mapping for Verticillium wilt Resistance in an Upland Cotton Recombinant Inbred Line Using SNP-Based High Density Genetic Map. Frontiers in plant science, 8, 382. https://doi.org/10.3389…
qDInc-c3-3	Chr03(At03)	75.51	unknow	unknow	unknow	6.2	unknow	unknow	unknow	unknow	unknow	i38618Gh-i32187Gh	VW resistance	Palanga, K. K., Jamshed, M., Rashid, M., Gong, J., Li, J., Iqbal, M. S., Liu, A., Shang, H., Shi, Y., Chen, T., Ge, Q., Zhang, Z., Dilnur, T., Li, W., Li, P., Gong, W., & Yuan, Y. (2017). Quantitative Trait Locus Mapping for Verticillium wilt Resistance in an Upland Cotton Recombinant Inbred Line Using SNP-Based High Density Genetic Map. Frontiers in plant science, 8, 382. https://doi.org/10.3389…
qDI-c24-1	Chr24(Dt08)	39.11	unknow	unknow	unknow	4.7	unknow	unknow	unknow	unknow	unknow	i46990Gh-i26254Gh	VW resistance	Palanga, K. K., Jamshed, M., Rashid, M., Gong, J., Li, J., Iqbal, M. S., Liu, A., Shang, H., Shi, Y., Chen, T., Ge, Q., Zhang, Z., Dilnur, T., Li, W., Li, P., Gong, W., & Yuan, Y. (2017). Quantitative Trait Locus Mapping for Verticillium wilt Resistance in an Upland Cotton Recombinant Inbred Line Using SNP-Based High Density Genetic Map. Frontiers in plant science, 8, 382. https://doi.org/10.3389…
qDInc-c24-2	Chr24(Dt08)	39.11	unknow	unknow	unknow	5.5	unknow	unknow	unknow	unknow	unknow	i41205Gh-i26254Gh	VW resistance	Palanga, K. K., Jamshed, M., Rashid, M., Gong, J., Li, J., Iqbal, M. S., Liu, A., Shang, H., Shi, Y., Chen, T., Ge, Q., Zhang, Z., Dilnur, T., Li, W., Li, P., Gong, W., & Yuan, Y. (2017). Quantitative Trait Locus Mapping for Verticillium wilt Resistance in an Upland Cotton Recombinant Inbred Line Using SNP-Based High Density Genetic Map. Frontiers in plant science, 8, 382. https://doi.org/10.3389…
qVW-C1-1	Chr01(At01)	42.7	unknow	3.5	5	7.88	unknow	unknow	unknow	unknow	unknow	DPL0692-NAU3744b	VW resistance	Shi, Y., Zhang, B., Liu, A., Li, W., Li, J., Lu, Q., Zhang, Z., Li, S., Gong, W., Shang, H., Gong, J., Chen, T., Ge, Q., Wang, T., Zhu, H., Liu, Z., & Yuan, Y. (2016). Quantitative trait loci analysis of Verticillium wilt resistance in interspecific backcross populations of Gossypium hirsutum × Gossypium barbadense. BMC genomics, 17(1), 877. https://doi.org/10.1186/s12864-016-3128-xBMC Genomics 1…
qVW-C1-2	Chr01(At01)	89.5	unknow	4.2	3.4	10.43	unknow	unknow	unknow	unknow	unknow	BNL2921-CGR6870	VW resistance	Shi, Y., Zhang, B., Liu, A., Li, W., Li, J., Lu, Q., Zhang, Z., Li, S., Gong, W., Shang, H., Gong, J., Chen, T., Ge, Q., Wang, T., Zhu, H., Liu, Z., & Yuan, Y. (2016). Quantitative trait loci analysis of Verticillium wilt resistance in interspecific backcross populations of Gossypium hirsutum × Gossypium barbadense. BMC genomics, 17(1), 877. https://doi.org/10.1186/s12864-016-3128-xBMC Genomics 1…
qVW-C1-3	Chr01(At01)	141.6	unknow	2.6	2.8	7.11	unknow	unknow	unknow	unknow	unknow	NAU5163-CGR6803a	VW resistance	Shi, Y., Zhang, B., Liu, A., Li, W., Li, J., Lu, Q., Zhang, Z., Li, S., Gong, W., Shang, H., Gong, J., Chen, T., Ge, Q., Wang, T., Zhu, H., Liu, Z., & Yuan, Y. (2016). Quantitative trait loci analysis of Verticillium wilt resistance in interspecific backcross populations of Gossypium hirsutum × Gossypium barbadense. BMC genomics, 17(1), 877. https://doi.org/10.1186/s12864-016-3128-xBMC Genomics 1…
qVW-C3-1	Chr03(At03)	94.2	unknow	3.3	5.7	7.32	unknow	unknow	unknow	unknow	unknow	MUSB0087-PGML03765	VW resistance	Shi, Y., Zhang, B., Liu, A., Li, W., Li, J., Lu, Q., Zhang, Z., Li, S., Gong, W., Shang, H., Gong, J., Chen, T., Ge, Q., Wang, T., Zhu, H., Liu, Z., & Yuan, Y. (2016). Quantitative trait loci analysis of Verticillium wilt resistance in interspecific backcross populations of Gossypium hirsutum × Gossypium barbadense. BMC genomics, 17(1), 877. https://doi.org/10.1186/s12864-016-3128-xBMC Genomics 1…
qVW-C3-2	Chr03(At03)	98	unknow	4.3	6.5	9.57	unknow	unknow	unknow	unknow	unknow	NAU1286-DPL0232	VW resistance	Shi, Y., Zhang, B., Liu, A., Li, W., Li, J., Lu, Q., Zhang, Z., Li, S., Gong, W., Shang, H., Gong, J., Chen, T., Ge, Q., Wang, T., Zhu, H., Liu, Z., & Yuan, Y. (2016). Quantitative trait loci analysis of Verticillium wilt resistance in interspecific backcross populations of Gossypium hirsutum × Gossypium barbadense. BMC genomics, 17(1), 877. https://doi.org/10.1186/s12864-016-3128-xBMC Genomics 1…
qVW-C3-3	Chr03(At03)	101.3	unknow	3.3	6.2	8.76	unknow	unknow	unknow	unknow	unknow	DPL0232-PGML03195	VW resistance	Shi, Y., Zhang, B., Liu, A., Li, W., Li, J., Lu, Q., Zhang, Z., Li, S., Gong, W., Shang, H., Gong, J., Chen, T., Ge, Q., Wang, T., Zhu, H., Liu, Z., & Yuan, Y. (2016). Quantitative trait loci analysis of Verticillium wilt resistance in interspecific backcross populations of Gossypium hirsutum × Gossypium barbadense. BMC genomics, 17(1), 877. https://doi.org/10.1186/s12864-016-3128-xBMC Genomics 1…
qVW-C3-4	Chr03(At03)	105.3	unknow	5.6	7.2	11.33	unknow	unknow	unknow	unknow	unknow	TMB1898-DPL0224	VW resistance	Shi, Y., Zhang, B., Liu, A., Li, W., Li, J., Lu, Q., Zhang, Z., Li, S., Gong, W., Shang, H., Gong, J., Chen, T., Ge, Q., Wang, T., Zhu, H., Liu, Z., & Yuan, Y. (2016). Quantitative trait loci analysis of Verticillium wilt resistance in interspecific backcross populations of Gossypium hirsutum × Gossypium barbadense. BMC genomics, 17(1), 877. https://doi.org/10.1186/s12864-016-3128-xBMC Genomics 1…
qVW-C3-5	Chr03(At03)	109.6	unknow	4.2	6.7	9.94	unknow	unknow	unknow	unknow	unknow	CICR0034-NAU2297	VW resistance	Shi, Y., Zhang, B., Liu, A., Li, W., Li, J., Lu, Q., Zhang, Z., Li, S., Gong, W., Shang, H., Gong, J., Chen, T., Ge, Q., Wang, T., Zhu, H., Liu, Z., & Yuan, Y. (2016). Quantitative trait loci analysis of Verticillium wilt resistance in interspecific backcross populations of Gossypium hirsutum × Gossypium barbadense. BMC genomics, 17(1), 877. https://doi.org/10.1186/s12864-016-3128-xBMC Genomics 1…
qVW-C3-6	Chr03(At03)	113.8	unknow	3.9	6.1	8.16	unknow	unknow	unknow	unknow	unknow	NAU2297-DPL0321	VW resistance	Shi, Y., Zhang, B., Liu, A., Li, W., Li, J., Lu, Q., Zhang, Z., Li, S., Gong, W., Shang, H., Gong, J., Chen, T., Ge, Q., Wang, T., Zhu, H., Liu, Z., & Yuan, Y. (2016). Quantitative trait loci analysis of Verticillium wilt resistance in interspecific backcross populations of Gossypium hirsutum × Gossypium barbadense. BMC genomics, 17(1), 877. https://doi.org/10.1186/s12864-016-3128-xBMC Genomics 1…
qVW-C5-1	Chr05(At05)	30.5	unknow	3.3	2.7	8.1	unknow	unknow	unknow	unknow	unknow	DPL0274a-PGML03048	VW resistance	Shi, Y., Zhang, B., Liu, A., Li, W., Li, J., Lu, Q., Zhang, Z., Li, S., Gong, W., Shang, H., Gong, J., Chen, T., Ge, Q., Wang, T., Zhu, H., Liu, Z., & Yuan, Y. (2016). Quantitative trait loci analysis of Verticillium wilt resistance in interspecific backcross populations of Gossypium hirsutum × Gossypium barbadense. BMC genomics, 17(1), 877. https://doi.org/10.1186/s12864-016-3128-xBMC Genomics 1…
qVW-C5-2	Chr05(At05)	32.3	unknow	6.2	10.7	13.59	unknow	unknow	unknow	unknow	unknow	PGML03048-DPL0063	VW resistance	Shi, Y., Zhang, B., Liu, A., Li, W., Li, J., Lu, Q., Zhang, Z., Li, S., Gong, W., Shang, H., Gong, J., Chen, T., Ge, Q., Wang, T., Zhu, H., Liu, Z., & Yuan, Y. (2016). Quantitative trait loci analysis of Verticillium wilt resistance in interspecific backcross populations of Gossypium hirsutum × Gossypium barbadense. BMC genomics, 17(1), 877. https://doi.org/10.1186/s12864-016-3128-xBMC Genomics 1…
VW-C5-3	Chr05(At05)	38.2	unknow	5.5	6.5	13.52	unknow	unknow	unknow	unknow	unknow	DPL0063-DPL0724	VW resistance	Shi, Y., Zhang, B., Liu, A., Li, W., Li, J., Lu, Q., Zhang, Z., Li, S., Gong, W., Shang, H., Gong, J., Chen, T., Ge, Q., Wang, T., Zhu, H., Liu, Z., & Yuan, Y. (2016). Quantitative trait loci analysis of Verticillium wilt resistance in interspecific backcross populations of Gossypium hirsutum × Gossypium barbadense. BMC genomics, 17(1), 877. https://doi.org/10.1186/s12864-016-3128-xBMC Genomics 1…
qVW-C5-4	Chr05(At05)	39.8	unknow	4.8	9.5	10.83	unknow	unknow	unknow	unknow	unknow	CGR6708a-MGHES06	VW resistance	Shi, Y., Zhang, B., Liu, A., Li, W., Li, J., Lu, Q., Zhang, Z., Li, S., Gong, W., Shang, H., Gong, J., Chen, T., Ge, Q., Wang, T., Zhu, H., Liu, Z., & Yuan, Y. (2016). Quantitative trait loci analysis of Verticillium wilt resistance in interspecific backcross populations of Gossypium hirsutum × Gossypium barbadense. BMC genomics, 17(1), 877. https://doi.org/10.1186/s12864-016-3128-xBMC Genomics 1…
qVW-C5-5	Chr05(At05)	45	unknow	4.6	6.1	11.63	unknow	unknow	unknow	unknow	unknow	MGHES06-DPL0241	VW resistance	Shi, Y., Zhang, B., Liu, A., Li, W., Li, J., Lu, Q., Zhang, Z., Li, S., Gong, W., Shang, H., Gong, J., Chen, T., Ge, Q., Wang, T., Zhu, H., Liu, Z., & Yuan, Y. (2016). Quantitative trait loci analysis of Verticillium wilt resistance in interspecific backcross populations of Gossypium hirsutum × Gossypium barbadense. BMC genomics, 17(1), 877. https://doi.org/10.1186/s12864-016-3128-xBMC Genomics 1…
qVW-C5-6	Chr05(At05)	155.8	unknow	3.3	5.8	9.22	unknow	unknow	unknow	unknow	unknow	DPL0908a-NAU3824a	VW resistance	Shi, Y., Zhang, B., Liu, A., Li, W., Li, J., Lu, Q., Zhang, Z., Li, S., Gong, W., Shang, H., Gong, J., Chen, T., Ge, Q., Wang, T., Zhu, H., Liu, Z., & Yuan, Y. (2016). Quantitative trait loci analysis of Verticillium wilt resistance in interspecific backcross populations of Gossypium hirsutum × Gossypium barbadense. BMC genomics, 17(1), 877. https://doi.org/10.1186/s12864-016-3128-xBMC Genomics 1…
qVW-C5-7	Chr05(At05)	168.6	unknow	2.9	5.1	7.09	unknow	unknow	unknow	unknow	unknow	COT010-NAU2296b	VW resistance	Shi, Y., Zhang, B., Liu, A., Li, W., Li, J., Lu, Q., Zhang, Z., Li, S., Gong, W., Shang, H., Gong, J., Chen, T., Ge, Q., Wang, T., Zhu, H., Liu, Z., & Yuan, Y. (2016). Quantitative trait loci analysis of Verticillium wilt resistance in interspecific backcross populations of Gossypium hirsutum × Gossypium barbadense. BMC genomics, 17(1), 877. https://doi.org/10.1186/s12864-016-3128-xBMC Genomics 1…
qVW-C6-1	Chr06(At06)	0.5	unknow	2.9	−4.9	7.13	unknow	unknow	unknow	unknow	unknow	NAU5038-CGR5128b	VW resistance	Shi, Y., Zhang, B., Liu, A., Li, W., Li, J., Lu, Q., Zhang, Z., Li, S., Gong, W., Shang, H., Gong, J., Chen, T., Ge, Q., Wang, T., Zhu, H., Liu, Z., & Yuan, Y. (2016). Quantitative trait loci analysis of Verticillium wilt resistance in interspecific backcross populations of Gossypium hirsutum × Gossypium barbadense. BMC genomics, 17(1), 877. https://doi.org/10.1186/s12864-016-3128-xBMC Genomics 1…
qVW-C7-1	Chr07(At07)	75.3	unknow	2.8	7.2	6.05	unknow	unknow	unknow	unknow	unknow	DPL0136-NAU1048	VW resistance	Shi, Y., Zhang, B., Liu, A., Li, W., Li, J., Lu, Q., Zhang, Z., Li, S., Gong, W., Shang, H., Gong, J., Chen, T., Ge, Q., Wang, T., Zhu, H., Liu, Z., & Yuan, Y. (2016). Quantitative trait loci analysis of Verticillium wilt resistance in interspecific backcross populations of Gossypium hirsutum × Gossypium barbadense. BMC genomics, 17(1), 877. https://doi.org/10.1186/s12864-016-3128-xBMC Genomics 1…
qVW-C7-2	Chr07(At07)	85	unknow	3.5	7.9	7.38	unknow	unknow	unknow	unknow	unknow	NAU1048-COT096a	VW resistance	Shi, Y., Zhang, B., Liu, A., Li, W., Li, J., Lu, Q., Zhang, Z., Li, S., Gong, W., Shang, H., Gong, J., Chen, T., Ge, Q., Wang, T., Zhu, H., Liu, Z., & Yuan, Y. (2016). Quantitative trait loci analysis of Verticillium wilt resistance in interspecific backcross populations of Gossypium hirsutum × Gossypium barbadense. BMC genomics, 17(1), 877. https://doi.org/10.1186/s12864-016-3128-xBMC Genomics 1…
qVW-C7-3	Chr07(At07)	88.1	unknow	3.4	7.8	7.08	unknow	unknow	unknow	unknow	unknow	COT096a-NAU1763	VW resistance	Shi, Y., Zhang, B., Liu, A., Li, W., Li, J., Lu, Q., Zhang, Z., Li, S., Gong, W., Shang, H., Gong, J., Chen, T., Ge, Q., Wang, T., Zhu, H., Liu, Z., & Yuan, Y. (2016). Quantitative trait loci analysis of Verticillium wilt resistance in interspecific backcross populations of Gossypium hirsutum × Gossypium barbadense. BMC genomics, 17(1), 877. https://doi.org/10.1186/s12864-016-3128-xBMC Genomics 1…
qVW-C7-4	Chr07(At07)	100.4	unknow	4	9.2	10.09	unknow	unknow	unknow	unknow	unknow	NAU1483-DC40253	VW resistance	Shi, Y., Zhang, B., Liu, A., Li, W., Li, J., Lu, Q., Zhang, Z., Li, S., Gong, W., Shang, H., Gong, J., Chen, T., Ge, Q., Wang, T., Zhu, H., Liu, Z., & Yuan, Y. (2016). Quantitative trait loci analysis of Verticillium wilt resistance in interspecific backcross populations of Gossypium hirsutum × Gossypium barbadense. BMC genomics, 17(1), 877. https://doi.org/10.1186/s12864-016-3128-xBMC Genomics 1…
qVW-C8-1	Chr08(At08)	67.4	unknow	3	5.1	5.76	unknow	unknow	unknow	unknow	unknow	PGML01704-BNL3257	VW resistance	Shi, Y., Zhang, B., Liu, A., Li, W., Li, J., Lu, Q., Zhang, Z., Li, S., Gong, W., Shang, H., Gong, J., Chen, T., Ge, Q., Wang, T., Zhu, H., Liu, Z., & Yuan, Y. (2016). Quantitative trait loci analysis of Verticillium wilt resistance in interspecific backcross populations of Gossypium hirsutum × Gossypium barbadense. BMC genomics, 17(1), 877. https://doi.org/10.1186/s12864-016-3128-xBMC Genomics 1…
qVW-C8-2	Chr08(At08)	79.7	unknow	3.3	6.7	8.43	unknow	unknow	unknow	unknow	unknow	CER0152c-NAU2086a	VW resistance	Shi, Y., Zhang, B., Liu, A., Li, W., Li, J., Lu, Q., Zhang, Z., Li, S., Gong, W., Shang, H., Gong, J., Chen, T., Ge, Q., Wang, T., Zhu, H., Liu, Z., & Yuan, Y. (2016). Quantitative trait loci analysis of Verticillium wilt resistance in interspecific backcross populations of Gossypium hirsutum × Gossypium barbadense. BMC genomics, 17(1), 877. https://doi.org/10.1186/s12864-016-3128-xBMC Genomics 1…
qVW-C9-1	Chr09(At09)	61.1	unknow	2.7	−3.5	6.86	unknow	unknow	unknow	unknow	unknow	DPL0783-Gh112	VW resistance	Shi, Y., Zhang, B., Liu, A., Li, W., Li, J., Lu, Q., Zhang, Z., Li, S., Gong, W., Shang, H., Gong, J., Chen, T., Ge, Q., Wang, T., Zhu, H., Liu, Z., & Yuan, Y. (2016). Quantitative trait loci analysis of Verticillium wilt resistance in interspecific backcross populations of Gossypium hirsutum × Gossypium barbadense. BMC genomics, 17(1), 877. https://doi.org/10.1186/s12864-016-3128-xBMC Genomics 1…
qVW-C9-2	Chr09(At09)	117.1	unknow	3.6	5.7	7.07	unknow	unknow	unknow	unknow	unknow	HAU2730b-HAU0361	VW resistance	Shi, Y., Zhang, B., Liu, A., Li, W., Li, J., Lu, Q., Zhang, Z., Li, S., Gong, W., Shang, H., Gong, J., Chen, T., Ge, Q., Wang, T., Zhu, H., Liu, Z., & Yuan, Y. (2016). Quantitative trait loci analysis of Verticillium wilt resistance in interspecific backcross populations of Gossypium hirsutum × Gossypium barbadense. BMC genomics, 17(1), 877. https://doi.org/10.1186/s12864-016-3128-xBMC Genomics 1…
qVW-C10-1	Chr10(At10)	150.7	unknow	2.8	3.8	8.09	unknow	unknow	unknow	unknow	unknow	NAU2869-HAU0230a	VW resistance	Shi, Y., Zhang, B., Liu, A., Li, W., Li, J., Lu, Q., Zhang, Z., Li, S., Gong, W., Shang, H., Gong, J., Chen, T., Ge, Q., Wang, T., Zhu, H., Liu, Z., & Yuan, Y. (2016). Quantitative trait loci analysis of Verticillium wilt resistance in interspecific backcross populations of Gossypium hirsutum × Gossypium barbadense. BMC genomics, 17(1), 877. https://doi.org/10.1186/s12864-016-3128-xBMC Genomics 1…
qVW-C10-2	Chr10(At10)	161	unknow	2.9	3.2	5.77	unknow	unknow	unknow	unknow	unknow	NAU4910-CIR166	VW resistance	Shi, Y., Zhang, B., Liu, A., Li, W., Li, J., Lu, Q., Zhang, Z., Li, S., Gong, W., Shang, H., Gong, J., Chen, T., Ge, Q., Wang, T., Zhu, H., Liu, Z., & Yuan, Y. (2016). Quantitative trait loci analysis of Verticillium wilt resistance in interspecific backcross populations of Gossypium hirsutum × Gossypium barbadense. BMC genomics, 17(1), 877. https://doi.org/10.1186/s12864-016-3128-xBMC Genomics 1…
qVW-C11-1	Chr11(At11)	63.9	unknow	5.5	6.7	13.83	unknow	unknow	unknow	unknow	unknow	MUSS281-NAU5621a	VW resistance	Shi, Y., Zhang, B., Liu, A., Li, W., Li, J., Lu, Q., Zhang, Z., Li, S., Gong, W., Shang, H., Gong, J., Chen, T., Ge, Q., Wang, T., Zhu, H., Liu, Z., & Yuan, Y. (2016). Quantitative trait loci analysis of Verticillium wilt resistance in interspecific backcross populations of Gossypium hirsutum × Gossypium barbadense. BMC genomics, 17(1), 877. https://doi.org/10.1186/s12864-016-3128-xBMC Genomics 1…
qVW-C11-2	Chr11(At11)	70.6	unknow	4.7	6.1	11.54	unknow	unknow	unknow	unknow	unknow	NAU5621a-CICR0283	VW resistance	Shi, Y., Zhang, B., Liu, A., Li, W., Li, J., Lu, Q., Zhang, Z., Li, S., Gong, W., Shang, H., Gong, J., Chen, T., Ge, Q., Wang, T., Zhu, H., Liu, Z., & Yuan, Y. (2016). Quantitative trait loci analysis of Verticillium wilt resistance in interspecific backcross populations of Gossypium hirsutum × Gossypium barbadense. BMC genomics, 17(1), 877. https://doi.org/10.1186/s12864-016-3128-xBMC Genomics 1…
qVW-C12-1	Chr12(At12)	103.5	unknow	2.7	9.3	7.53	unknow	unknow	unknow	unknow	unknow	DPL01491-DPL0400	VW resistance	Shi, Y., Zhang, B., Liu, A., Li, W., Li, J., Lu, Q., Zhang, Z., Li, S., Gong, W., Shang, H., Gong, J., Chen, T., Ge, Q., Wang, T., Zhu, H., Liu, Z., & Yuan, Y. (2016). Quantitative trait loci analysis of Verticillium wilt resistance in interspecific backcross populations of Gossypium hirsutum × Gossypium barbadense. BMC genomics, 17(1), 877. https://doi.org/10.1186/s12864-016-3128-xBMC Genomics 1…
qVW-C12-2	Chr12(At12)	107.8	unknow	3.7	8.9	7.75	unknow	unknow	unknow	unknow	unknow	DPL0400-Gh188	VW resistance	Shi, Y., Zhang, B., Liu, A., Li, W., Li, J., Lu, Q., Zhang, Z., Li, S., Gong, W., Shang, H., Gong, J., Chen, T., Ge, Q., Wang, T., Zhu, H., Liu, Z., & Yuan, Y. (2016). Quantitative trait loci analysis of Verticillium wilt resistance in interspecific backcross populations of Gossypium hirsutum × Gossypium barbadense. BMC genomics, 17(1), 877. https://doi.org/10.1186/s12864-016-3128-xBMC Genomics 1…
qVW-C12-3	Chr12(At12)	109.9	unknow	3.6	10.2	8.94	unknow	unknow	unknow	unknow	unknow	Gh188-NAU3713	VW resistance	Shi, Y., Zhang, B., Liu, A., Li, W., Li, J., Lu, Q., Zhang, Z., Li, S., Gong, W., Shang, H., Gong, J., Chen, T., Ge, Q., Wang, T., Zhu, H., Liu, Z., & Yuan, Y. (2016). Quantitative trait loci analysis of Verticillium wilt resistance in interspecific backcross populations of Gossypium hirsutum × Gossypium barbadense. BMC genomics, 17(1), 877. https://doi.org/10.1186/s12864-016-3128-xBMC Genomics 1…
qVW-C13-1	Chr13(At13)	47.3	unknow	3.4	3.4	6.62	unknow	unknow	unknow	unknow	unknow	DPL0754-BNL2449	VW resistance	Shi, Y., Zhang, B., Liu, A., Li, W., Li, J., Lu, Q., Zhang, Z., Li, S., Gong, W., Shang, H., Gong, J., Chen, T., Ge, Q., Wang, T., Zhu, H., Liu, Z., & Yuan, Y. (2016). Quantitative trait loci analysis of Verticillium wilt resistance in interspecific backcross populations of Gossypium hirsutum × Gossypium barbadense. BMC genomics, 17(1), 877. https://doi.org/10.1186/s12864-016-3128-xBMC Genomics 1…
qVW-C14-1	Chr14(Dt02)	81.6	unknow	4.4	6.4	8.7	unknow	unknow	unknow	unknow	unknow	NAU3499-CGR6550	VW resistance	Shi, Y., Zhang, B., Liu, A., Li, W., Li, J., Lu, Q., Zhang, Z., Li, S., Gong, W., Shang, H., Gong, J., Chen, T., Ge, Q., Wang, T., Zhu, H., Liu, Z., & Yuan, Y. (2016). Quantitative trait loci analysis of Verticillium wilt resistance in interspecific backcross populations of Gossypium hirsutum × Gossypium barbadense. BMC genomics, 17(1), 877. https://doi.org/10.1186/s12864-016-3128-xBMC Genomics 1…
qVW-C14-2	Chr14(Dt02)	88.9	unknow	2.9	5.5	6.43	unknow	unknow	unknow	unknow	unknow	CGR6550-CICR0377	VW resistance	Shi, Y., Zhang, B., Liu, A., Li, W., Li, J., Lu, Q., Zhang, Z., Li, S., Gong, W., Shang, H., Gong, J., Chen, T., Ge, Q., Wang, T., Zhu, H., Liu, Z., & Yuan, Y. (2016). Quantitative trait loci analysis of Verticillium wilt resistance in interspecific backcross populations of Gossypium hirsutum × Gossypium barbadense. BMC genomics, 17(1), 877. https://doi.org/10.1186/s12864-016-3128-xBMC Genomics 1…
qVW-C14-3	Chr14(Dt02)	184.6	unknow	2.6	3.2	5.71	unknow	unknow	unknow	unknow	unknow	SHIN-0659b-CICR0052	VW resistance	Shi, Y., Zhang, B., Liu, A., Li, W., Li, J., Lu, Q., Zhang, Z., Li, S., Gong, W., Shang, H., Gong, J., Chen, T., Ge, Q., Wang, T., Zhu, H., Liu, Z., & Yuan, Y. (2016). Quantitative trait loci analysis of Verticillium wilt resistance in interspecific backcross populations of Gossypium hirsutum × Gossypium barbadense. BMC genomics, 17(1), 877. https://doi.org/10.1186/s12864-016-3128-xBMC Genomics 1…
qVW-C15-1	Chr15(Dt01)	43.9	unknow	3.8	−5.8	9.5	unknow	unknow	unknow	unknow	unknow	NAU3177-HAU3050a	VW resistance	Shi, Y., Zhang, B., Liu, A., Li, W., Li, J., Lu, Q., Zhang, Z., Li, S., Gong, W., Shang, H., Gong, J., Chen, T., Ge, Q., Wang, T., Zhu, H., Liu, Z., & Yuan, Y. (2016). Quantitative trait loci analysis of Verticillium wilt resistance in interspecific backcross populations of Gossypium hirsutum × Gossypium barbadense. BMC genomics, 17(1), 877. https://doi.org/10.1186/s12864-016-3128-xBMC Genomics 1…
qVW-C15-2	Chr15(Dt01)	141.9	unknow	2.6	−7	5.87	unknow	unknow	unknow	unknow	unknow	NAU3680-DPL0437	VW resistance	Shi, Y., Zhang, B., Liu, A., Li, W., Li, J., Lu, Q., Zhang, Z., Li, S., Gong, W., Shang, H., Gong, J., Chen, T., Ge, Q., Wang, T., Zhu, H., Liu, Z., & Yuan, Y. (2016). Quantitative trait loci analysis of Verticillium wilt resistance in interspecific backcross populations of Gossypium hirsutum × Gossypium barbadense. BMC genomics, 17(1), 877. https://doi.org/10.1186/s12864-016-3128-xBMC Genomics 1…
qVW-C15-3	Chr15(Dt01)	152	unknow	2.9	−7.1	6.05	unknow	unknow	unknow	unknow	unknow	COT059-PGML02824a	VW resistance	Shi, Y., Zhang, B., Liu, A., Li, W., Li, J., Lu, Q., Zhang, Z., Li, S., Gong, W., Shang, H., Gong, J., Chen, T., Ge, Q., Wang, T., Zhu, H., Liu, Z., & Yuan, Y. (2016). Quantitative trait loci analysis of Verticillium wilt resistance in interspecific backcross populations of Gossypium hirsutum × Gossypium barbadense. BMC genomics, 17(1), 877. https://doi.org/10.1186/s12864-016-3128-xBMC Genomics 1…
qVW-C15-4	Chr15(Dt01)	161.2	unknow	3.4	−2.9	9.02	unknow	unknow	unknow	unknow	unknow	PGML02824a-CER0013	VW resistance	Shi, Y., Zhang, B., Liu, A., Li, W., Li, J., Lu, Q., Zhang, Z., Li, S., Gong, W., Shang, H., Gong, J., Chen, T., Ge, Q., Wang, T., Zhu, H., Liu, Z., & Yuan, Y. (2016). Quantitative trait loci analysis of Verticillium wilt resistance in interspecific backcross populations of Gossypium hirsutum × Gossypium barbadense. BMC genomics, 17(1), 877. https://doi.org/10.1186/s12864-016-3128-xBMC Genomics 1…
qVW-C17-1	Chr17(Dt03)	5.3	unknow	2.6	2.2	5.48	unknow	unknow	unknow	unknow	unknow	CGR6905-DC40292	VW resistance	Shi, Y., Zhang, B., Liu, A., Li, W., Li, J., Lu, Q., Zhang, Z., Li, S., Gong, W., Shang, H., Gong, J., Chen, T., Ge, Q., Wang, T., Zhu, H., Liu, Z., & Yuan, Y. (2016). Quantitative trait loci analysis of Verticillium wilt resistance in interspecific backcross populations of Gossypium hirsutum × Gossypium barbadense. BMC genomics, 17(1), 877. https://doi.org/10.1186/s12864-016-3128-xBMC Genomics 1…
qVW-C19-1	Chr19(Dt05)	185.6	unknow	4.5	4.3	10.16	unknow	unknow	unknow	unknow	unknow	DPL0192-NAU5489	VW resistance	Shi, Y., Zhang, B., Liu, A., Li, W., Li, J., Lu, Q., Zhang, Z., Li, S., Gong, W., Shang, H., Gong, J., Chen, T., Ge, Q., Wang, T., Zhu, H., Liu, Z., & Yuan, Y. (2016). Quantitative trait loci analysis of Verticillium wilt resistance in interspecific backcross populations of Gossypium hirsutum × Gossypium barbadense. BMC genomics, 17(1), 877. https://doi.org/10.1186/s12864-016-3128-xBMC Genomics 1…
qVW-C20-1	Chr20(Dt10)	22.2	unknow	3.6	−5.6	9.01	unknow	unknow	unknow	unknow	unknow	CIR094-NAU4071	VW resistance	Shi, Y., Zhang, B., Liu, A., Li, W., Li, J., Lu, Q., Zhang, Z., Li, S., Gong, W., Shang, H., Gong, J., Chen, T., Ge, Q., Wang, T., Zhu, H., Liu, Z., & Yuan, Y. (2016). Quantitative trait loci analysis of Verticillium wilt resistance in interspecific backcross populations of Gossypium hirsutum × Gossypium barbadense. BMC genomics, 17(1), 877. https://doi.org/10.1186/s12864-016-3128-xBMC Genomics 1…
qVW-C21-1	Chr21(Dt11)	111.3	unknow	4.2	3.1	9.99	unknow	unknow	unknow	unknow	unknow	CICR0046-DC40250	VW resistance	Shi, Y., Zhang, B., Liu, A., Li, W., Li, J., Lu, Q., Zhang, Z., Li, S., Gong, W., Shang, H., Gong, J., Chen, T., Ge, Q., Wang, T., Zhu, H., Liu, Z., & Yuan, Y. (2016). Quantitative trait loci analysis of Verticillium wilt resistance in interspecific backcross populations of Gossypium hirsutum × Gossypium barbadense. BMC genomics, 17(1), 877. https://doi.org/10.1186/s12864-016-3128-xBMC Genomics 1…
qVW-C22-1	Chr22(Dt04)	149.7	unknow	2.8	−5	6.93	unknow	unknow	unknow	unknow	unknow	TMB0206-CICR0438	VW resistance	Shi, Y., Zhang, B., Liu, A., Li, W., Li, J., Lu, Q., Zhang, Z., Li, S., Gong, W., Shang, H., Gong, J., Chen, T., Ge, Q., Wang, T., Zhu, H., Liu, Z., & Yuan, Y. (2016). Quantitative trait loci analysis of Verticillium wilt resistance in interspecific backcross populations of Gossypium hirsutum × Gossypium barbadense. BMC genomics, 17(1), 877. https://doi.org/10.1186/s12864-016-3128-xBMC Genomics 1…
qVW-C26-1	Chr26(Dt12)	164.5	unknow	3.9	−5.9	11.12	unknow	unknow	unknow	unknow	unknow	PGML04562-DPL0915	VW resistance	Shi, Y., Zhang, B., Liu, A., Li, W., Li, J., Lu, Q., Zhang, Z., Li, S., Gong, W., Shang, H., Gong, J., Chen, T., Ge, Q., Wang, T., Zhu, H., Liu, Z., & Yuan, Y. (2016). Quantitative trait loci analysis of Verticillium wilt resistance in interspecific backcross populations of Gossypium hirsutum × Gossypium barbadense. BMC genomics, 17(1), 877. https://doi.org/10.1186/s12864-016-3128-xBMC Genomics 1…
qVW-C26-2	Chr26(Dt12)	169.4	unknow	3.5	−5	7.95	unknow	unknow	unknow	unknow	unknow	NAU4914-PGML04182	VW resistance	Shi, Y., Zhang, B., Liu, A., Li, W., Li, J., Lu, Q., Zhang, Z., Li, S., Gong, W., Shang, H., Gong, J., Chen, T., Ge, Q., Wang, T., Zhu, H., Liu, Z., & Yuan, Y. (2016). Quantitative trait loci analysis of Verticillium wilt resistance in interspecific backcross populations of Gossypium hirsutum × Gossypium barbadense. BMC genomics, 17(1), 877. https://doi.org/10.1186/s12864-016-3128-xBMC Genomics 1…
qVW-C26-3	Chr26(Dt12)	172.4	unknow	3	−7.4	6.48	unknow	unknow	unknow	unknow	unknow	DPL0890-PGML02118	VW resistance	Shi, Y., Zhang, B., Liu, A., Li, W., Li, J., Lu, Q., Zhang, Z., Li, S., Gong, W., Shang, H., Gong, J., Chen, T., Ge, Q., Wang, T., Zhu, H., Liu, Z., & Yuan, Y. (2016). Quantitative trait loci analysis of Verticillium wilt resistance in interspecific backcross populations of Gossypium hirsutum × Gossypium barbadense. BMC genomics, 17(1), 877. https://doi.org/10.1186/s12864-016-3128-xBMC Genomics 1…
qVWI-06-c2-1	Chr02(At02)	2	unknow	3.32	6.23	9.90	unknow	unknow	unknow	unknow	unknow	NAU3775a-BNL0663	VW resistance	Zhang, J., Yu, J., Pei, W., Li, X., Said, J., Song, M., & Sanogo, S. (2015). Genetic analysis of Verticillium wilt resistance in a backcross inbred line population and a meta-analysis of quantitative trait loci for disease resistance in cotton. BMC genomics, 16(1), 577. https://doi.org/10.1186/s12864-015-1682-2 Genomics 16, 577 (2015). https://doi.org/10.1186/s12864-015-1682-2
qVWI-08-c2-1	Chr02(At02)	27	unknow	2.93	−8.59	32.38	unknow	unknow	unknow	unknow	unknow	NAU3684-BNL3971	VW resistance	Zhang, J., Yu, J., Pei, W., Li, X., Said, J., Song, M., & Sanogo, S. (2015). Genetic analysis of Verticillium wilt resistance in a backcross inbred line population and a meta-analysis of quantitative trait loci for disease resistance in cotton. BMC genomics, 16(1), 577. https://doi.org/10.1186/s12864-015-1682-2 Genomics 16, 577 (2015). https://doi.org/10.1186/s12864-015-1682-2
qVWR-08-c4-1	Chr04(At04)	7	unknow	3.82	−0.19	35.43	unknow	unknow	unknow	unknow	unknow	BNL3089-NAU3469	VW resistance	Zhang, J., Yu, J., Pei, W., Li, X., Said, J., Song, M., & Sanogo, S. (2015). Genetic analysis of Verticillium wilt resistance in a backcross inbred line population and a meta-analysis of quantitative trait loci for disease resistance in cotton. BMC genomics, 16(1), 577. https://doi.org/10.1186/s12864-015-1682-2 Genomics 16, 577 (2015). https://doi.org/10.1186/s12864-015-1682-2
qVWI-08-c4-1	Chr04(At04)	7	unknow	4.19	−7.95	41.98	unknow	unknow	unknow	unknow	unknow	BNL3089-NAU3469	VW resistance	Zhang, J., Yu, J., Pei, W., Li, X., Said, J., Song, M., & Sanogo, S. (2015). Genetic analysis of Verticillium wilt resistance in a backcross inbred line population and a meta-analysis of quantitative trait loci for disease resistance in cotton. BMC genomics, 16(1), 577. https://doi.org/10.1186/s12864-015-1682-2 Genomics 16, 577 (2015). https://doi.org/10.1186/s12864-015-1682-2
qVWI-07-c9-1	Chr09(At09)	59	unknow	4.22	9.54	25.04	unknow	unknow	unknow	unknow	unknow	NAU3358-NAU5494	VW resistance	Zhang, J., Yu, J., Pei, W., Li, X., Said, J., Song, M., & Sanogo, S. (2015). Genetic analysis of Verticillium wilt resistance in a backcross inbred line population and a meta-analysis of quantitative trait loci for disease resistance in cotton. BMC genomics, 16(1), 577. https://doi.org/10.1186/s12864-015-1682-2 Genomics 16, 577 (2015). https://doi.org/10.1186/s12864-015-1682-2
qVWR-06-c12-1	Chr12(At12)	16	unknow	3.25	0.21	10.15	unknow	unknow	unknow	unknow	unknow	CIR272-NAU3401b	VW resistance	Zhang, J., Yu, J., Pei, W., Li, X., Said, J., Song, M., & Sanogo, S. (2015). Genetic analysis of Verticillium wilt resistance in a backcross inbred line population and a meta-analysis of quantitative trait loci for disease resistance in cotton. BMC genomics, 16(1), 577. https://doi.org/10.1186/s12864-015-1682-2 Genomics 16, 577 (2015). https://doi.org/10.1186/s12864-015-1682-2
qVWI-09-c13-1	Chr13(At13)	74	unknow	2.83	−11.56	25.07	unknow	unknow	unknow	unknow	unknow	NAU2730-NAU5110	VW resistance	Zhang, J., Yu, J., Pei, W., Li, X., Said, J., Song, M., & Sanogo, S. (2015). Genetic analysis of Verticillium wilt resistance in a backcross inbred line population and a meta-analysis of quantitative trait loci for disease resistance in cotton. BMC genomics, 16(1), 577. https://doi.org/10.1186/s12864-015-1682-2 Genomics 16, 577 (2015). https://doi.org/10.1186/s12864-015-1682-2
qVWI06-c21-1	Chr21(Dt11)	106	unknow	4.42	5.72	17.17	unknow	unknow	unknow	unknow	unknow	NAU3341a-NAU3895	VW resistance	Zhang, J., Yu, J., Pei, W., Li, X., Said, J., Song, M., & Sanogo, S. (2015). Genetic analysis of Verticillium wilt resistance in a backcross inbred line population and a meta-analysis of quantitative trait loci for disease resistance in cotton. BMC genomics, 16(1), 577. https://doi.org/10.1186/s12864-015-1682-2 Genomics 16, 577 (2015). https://doi.org/10.1186/s12864-015-1682-2
qVWI-08-c22-1	Chr22(Dt04)	87	unknow	2.86	−7.53	40.39	unknow	unknow	unknow	unknow	unknow	BNL0206-NAU3392	VW resistance	Zhang, J., Yu, J., Pei, W., Li, X., Said, J., Song, M., & Sanogo, S. (2015). Genetic analysis of Verticillium wilt resistance in a backcross inbred line population and a meta-analysis of quantitative trait loci for disease resistance in cotton. BMC genomics, 16(1), 577. https://doi.org/10.1186/s12864-015-1682-2 Genomics 16, 577 (2015). https://doi.org/10.1186/s12864-015-1682-2
qVWR-09-c23-1	Chr23(Dt09)	80	unknow	2.99	−0.15	14.18	unknow	unknow	unknow	unknow	unknow	NAU5508-NAU3967	VW resistance	Zhang, J., Yu, J., Pei, W., Li, X., Said, J., Song, M., & Sanogo, S. (2015). Genetic analysis of Verticillium wilt resistance in a backcross inbred line population and a meta-analysis of quantitative trait loci for disease resistance in cotton. BMC genomics, 16(1), 577. https://doi.org/10.1186/s12864-015-1682-2 Genomics 16, 577 (2015). https://doi.org/10.1186/s12864-015-1682-2
qDR15T1-c19	Chr19(Dt05)	22	unknow	2.36	13.34	-0.14	unknow	unknow	unknow	unknow	unknow	SNP0315SNP0159	VW resistance	Fang, H., Zhou, H., Sanogo, S., Lipka, A. E., Fang, D. D., Percy, R. G., Hughs, S. E., Jones, D. C., Gore, M. A., & Zhang, J. (2014). Quantitative trait locus analysis of Verticillium wilt resistance in an introgressed recombinant inbred population of Upland cotton. Molecular Breeding, 33(3), 709–720. https://doi.org/10.1007/S11032-013-9987-9/FIGURES/1
qDR15T1-c20	Chr20(Dt10)	15	unknow	2.70	12.85	0.14	unknow	unknow	unknow	unknow	unknow	DPL1022-SNP0405	VW resistance	Fang, H., Zhou, H., Sanogo, S., Lipka, A. E., Fang, D. D., Percy, R. G., Hughs, S. E., Jones, D. C., Gore, M. A., & Zhang, J. (2014). Quantitative trait locus analysis of Verticillium wilt resistance in an introgressed recombinant inbred population of Upland cotton. Molecular Breeding, 33(3), 709–720. https://doi.org/10.1007/S11032-013-9987-9/FIGURES/1
qDR30T1-c17	Chr17(Dt03)	10	unknow	2.68	13.08	0.16	unknow	unknow	unknow	unknow	unknow	NAU1167a-SHIN-0727	VW resistance	Fang, H., Zhou, H., Sanogo, S., Lipka, A. E., Fang, D. D., Percy, R. G., Hughs, S. E., Jones, D. C., Gore, M. A., & Zhang, J. (2014). Quantitative trait locus analysis of Verticillium wilt resistance in an introgressed recombinant inbred population of Upland cotton. Molecular Breeding, 33(3), 709–720. https://doi.org/10.1007/S11032-013-9987-9/FIGURES/1
qDR30T1-c26	Chr26(Dt12)	0	unknow	2.48	12.76	-0.15	unknow	unknow	unknow	unknow	unknow	SNP0368-DPL1373	VW resistance	Fang, H., Zhou, H., Sanogo, S., Lipka, A. E., Fang, D. D., Percy, R. G., Hughs, S. E., Jones, D. C., Gore, M. A., & Zhang, J. (2014). Quantitative trait locus analysis of Verticillium wilt resistance in an introgressed recombinant inbred population of Upland cotton. Molecular Breeding, 33(3), 709–720. https://doi.org/10.1007/S11032-013-9987-9/FIGURES/1
qDR70T1-c13	Chr13(At13)	52	unknow	2.57	12.70	-0.21	unknow	unknow	unknow	unknow	unknow	SNP0013-SNP0036	VW resistance	Fang, H., Zhou, H., Sanogo, S., Lipka, A. E., Fang, D. D., Percy, R. G., Hughs, S. E., Jones, D. C., Gore, M. A., & Zhang, J. (2014). Quantitative trait locus analysis of Verticillium wilt resistance in an introgressed recombinant inbred population of Upland cotton. Molecular Breeding, 33(3), 709–720. https://doi.org/10.1007/S11032-013-9987-9/FIGURES/1
qDR85T1-c19	Chr19(Dt05)	1	unknow	2.20	10.64	-0.30	unknow	unknow	unknow	unknow	unknow	SHIN-0827-DPL1938	VW resistance	Fang, H., Zhou, H., Sanogo, S., Lipka, A. E., Fang, D. D., Percy, R. G., Hughs, S. E., Jones, D. C., Gore, M. A., & Zhang, J. (2014). Quantitative trait locus analysis of Verticillium wilt resistance in an introgressed recombinant inbred population of Upland cotton. Molecular Breeding, 33(3), 709–720. https://doi.org/10.1007/S11032-013-9987-9/FIGURES/1
qDR31T2-c11	Chr11(At11)	0	unknow	1.83	-0.17	9.23	unknow	unknow	unknow	unknow	unknow	DPL0500a-DPL0522	VW resistance	Fang, H., Zhou, H., Sanogo, S., Lipka, A. E., Fang, D. D., Percy, R. G., Hughs, S. E., Jones, D. C., Gore, M. A., & Zhang, J. (2014). Quantitative trait locus analysis of Verticillium wilt resistance in an introgressed recombinant inbred population of Upland cotton. Molecular Breeding, 33(3), 709–720. https://doi.org/10.1007/S11032-013-9987-9/FIGURES/1
qDR52T2-c08	Chr08(At08)	21	unknow	2.88	0.22	13.81	unknow	unknow	unknow	unknow	unknow	COT035-BNL3474	VW resistance	Fang, H., Zhou, H., Sanogo, S., Lipka, A. E., Fang, D. D., Percy, R. G., Hughs, S. E., Jones, D. C., Gore, M. A., & Zhang, J. (2014). Quantitative trait locus analysis of Verticillium wilt resistance in an introgressed recombinant inbred population of Upland cotton. Molecular Breeding, 33(3), 709–720. https://doi.org/10.1007/S11032-013-9987-9/FIGURES/1
qDR52T2-c21	Chr21(Dt11)	1	unknow	1.80	0.33	8.92	unknow	unknow	unknow	unknow	unknow	TMB1637b-DPL0500b	VW resistance	Fang, H., Zhou, H., Sanogo, S., Lipka, A. E., Fang, D. D., Percy, R. G., Hughs, S. E., Jones, D. C., Gore, M. A., & Zhang, J. (2014). Quantitative trait locus analysis of Verticillium wilt resistance in an introgressed recombinant inbred population of Upland cotton. Molecular Breeding, 33(3), 709–720. https://doi.org/10.1007/S11032-013-9987-9/FIGURES/1
qDR52T2-c24	Chr24(Dt08)	0	unknow	2.45	-0.19	11.29	unknow	unknow	unknow	unknow	unknow	SNP0063-SNP0005	VW resistance	Fang, H., Zhou, H., Sanogo, S., Lipka, A. E., Fang, D. D., Percy, R. G., Hughs, S. E., Jones, D. C., Gore, M. A., & Zhang, J. (2014). Quantitative trait locus analysis of Verticillium wilt resistance in an introgressed recombinant inbred population of Upland cotton. Molecular Breeding, 33(3), 709–720. https://doi.org/10.1007/S11032-013-9987-9/FIGURES/1
qDR52T2-c26	Chr26(Dt12)	8	unknow	1.71	0.18	8.97	unknow	unknow	unknow	unknow	unknow	C2-052B-SNP0207	VW resistance	Fang, H., Zhou, H., Sanogo, S., Lipka, A. E., Fang, D. D., Percy, R. G., Hughs, S. E., Jones, D. C., Gore, M. A., & Zhang, J. (2014). Quantitative trait locus analysis of Verticillium wilt resistance in an introgressed recombinant inbred population of Upland cotton. Molecular Breeding, 33(3), 709–720. https://doi.org/10.1007/S11032-013-9987-9/FIGURES/1
qIL52T2-c08	Chr08(At08)	21	unknow	2.78	3.83	13.39	unknow	unknow	unknow	unknow	unknow	COT035-BNL3474	VW resistance	Fang, H., Zhou, H., Sanogo, S., Lipka, A. E., Fang, D. D., Percy, R. G., Hughs, S. E., Jones, D. C., Gore, M. A., & Zhang, J. (2014). Quantitative trait locus analysis of Verticillium wilt resistance in an introgressed recombinant inbred population of Upland cotton. Molecular Breeding, 33(3), 709–720. https://doi.org/10.1007/S11032-013-9987-9/FIGURES/1
qIL52T2-c20	Chr20(Dt10)	0	unknow	2.03	3.19	10.22	unknow	unknow	unknow	unknow	unknow	DC40113-SNP0312	VW resistance	Fang, H., Zhou, H., Sanogo, S., Lipka, A. E., Fang, D. D., Percy, R. G., Hughs, S. E., Jones, D. C., Gore, M. A., & Zhang, J. (2014). Quantitative trait locus analysis of Verticillium wilt resistance in an introgressed recombinant inbred population of Upland cotton. Molecular Breeding, 33(3), 709–720. https://doi.org/10.1007/S11032-013-9987-9/FIGURES/1
qIL52T2-c21	Chr21(Dt11)	1	unknow	2.41	6.61	11.70	unknow	unknow	unknow	unknow	unknow	TMB1637b-DPL0500b	VW resistance	Fang, H., Zhou, H., Sanogo, S., Lipka, A. E., Fang, D. D., Percy, R. G., Hughs, S. E., Jones, D. C., Gore, M. A., & Zhang, J. (2014). Quantitative trait locus analysis of Verticillium wilt resistance in an introgressed recombinant inbred population of Upland cotton. Molecular Breeding, 33(3), 709–720. https://doi.org/10.1007/S11032-013-9987-9/FIGURES/1
qIL52T2-c24	Chr24(Dt08)	0	unknow	2.56	-3.44	11.96	unknow	unknow	unknow	unknow	unknow	SNP0063-SNP0005	VW resistance	Fang, H., Zhou, H., Sanogo, S., Lipka, A. E., Fang, D. D., Percy, R. G., Hughs, S. E., Jones, D. C., Gore, M. A., & Zhang, J. (2014). Quantitative trait locus analysis of Verticillium wilt resistance in an introgressed recombinant inbred population of Upland cotton. Molecular Breeding, 33(3), 709–720. https://doi.org/10.1007/S11032-013-9987-9/FIGURES/1
qIL52T2-c25	Chr25(Dt06)	5	unknow	2.59	5.52	12.36	unknow	unknow	unknow	unknow	unknow	MUSB0979-DPL0532b	VW resistance	Fang, H., Zhou, H., Sanogo, S., Lipka, A. E., Fang, D. D., Percy, R. G., Hughs, S. E., Jones, D. C., Gore, M. A., & Zhang, J. (2014). Quantitative trait locus analysis of Verticillium wilt resistance in an introgressed recombinant inbred population of Upland cotton. Molecular Breeding, 33(3), 709–720. https://doi.org/10.1007/S11032-013-9987-9/FIGURES/1
qDL52T2-c15	Chr15(Dt01)	0	unknow	1.98	3.82	7.60	unknow	unknow	unknow	unknow	unknow	SHIN-1571-DC30109a	VW resistance	Fang, H., Zhou, H., Sanogo, S., Lipka, A. E., Fang, D. D., Percy, R. G., Hughs, S. E., Jones, D. C., Gore, M. A., & Zhang, J. (2014). Quantitative trait locus analysis of Verticillium wilt resistance in an introgressed recombinant inbred population of Upland cotton. Molecular Breeding, 33(3), 709–720. https://doi.org/10.1007/S11032-013-9987-9/FIGURES/1
qDL52T2-c19	Chr19(Dt05)	15	unknow	5.18	6.84	24.74	unknow	unknow	unknow	unknow	unknow	HAU006-SNP0208	VW resistance	Fang, H., Zhou, H., Sanogo, S., Lipka, A. E., Fang, D. D., Percy, R. G., Hughs, S. E., Jones, D. C., Gore, M. A., & Zhang, J. (2014). Quantitative trait locus analysis of Verticillium wilt resistance in an introgressed recombinant inbred population of Upland cotton. Molecular Breeding, 33(3), 709–720. https://doi.org/10.1007/S11032-013-9987-9/FIGURES/1
qDL52T2-c26	Chr26(Dt12)	8	unknow	1.82	4.02	7.51	unknow	unknow	unknow	unknow	unknow	C2-052B-SNP0207	VW resistance	Fang, H., Zhou, H., Sanogo, S., Lipka, A. E., Fang, D. D., Percy, R. G., Hughs, S. E., Jones, D. C., Gore, M. A., & Zhang, J. (2014). Quantitative trait locus analysis of Verticillium wilt resistance in an introgressed recombinant inbred population of Upland cotton. Molecular Breeding, 33(3), 709–720. https://doi.org/10.1007/S11032-013-9987-9/FIGURES/1
qRKN-14s-1	Chr14(Dt02)	7.895–15.619	unknow	2.87	-0.25	unknow	0.2	unknow	unknow	unknow	unknow	BNL3661-185-STV030-134	RKN	Gutiérrez, O. A., Jenkins, J. N., McCarty, J. C., Wubben, M. J., Hayes, R. W., & Callahan, F. E. (2010). SSR markers closely associated with genes for resistance to root-knot nematode on chromosomes 11 and 14 of Upland cotton. TAG. Theoretical and applied genetics. Theoretische und angewandte Genetik, 121(7), 1323–1337. https://doi.org/10.1007/s00122-010-1391-9
qRKN-14s-2	Chr14(Dt02)	7.895–15.619	unknow	11.48	-0.43	unknow	0.58	unknow	unknow	unknow	unknow	BNL3661-185-STV030-134	RKN	Gutiérrez, O. A., Jenkins, J. N., McCarty, J. C., Wubben, M. J., Hayes, R. W., & Callahan, F. E. (2010). SSR markers closely associated with genes for resistance to root-knot nematode on chromosomes 11 and 14 of Upland cotton. TAG. Theoretical and applied genetics. Theoretische und angewandte Genetik, 121(7), 1323–1337. https://doi.org/10.1007/s00122-010-1391-9
qRKN-14s-3	Chr14(Dt02)	7.895–15.619	unknow	12.47	-0.42	unknow	0.6	unknow	unknow	unknow	unknow	BNL3661-185-STV030-134	RKN	Gutiérrez, O. A., Jenkins, J. N., McCarty, J. C., Wubben, M. J., Hayes, R. W., & Callahan, F. E. (2010). SSR markers closely associated with genes for resistance to root-knot nematode on chromosomes 11 and 14 of Upland cotton. TAG. Theoretical and applied genetics. Theoretische und angewandte Genetik, 121(7), 1323–1337. https://doi.org/10.1007/s00122-010-1391-9
qRKN-11L-1	Chr11(At11)	0.000–29.945	unknow	7.15	-0.55	unknow	0.59	unknow	unknow	unknow	unknow	CIR316-201-BNL1231-197	RKN	Gutiérrez, O. A., Jenkins, J. N., McCarty, J. C., Wubben, M. J., Hayes, R. W., & Callahan, F. E. (2010). SSR markers closely associated with genes for resistance to root-knot nematode on chromosomes 11 and 14 of Upland cotton. TAG. Theoretical and applied genetics. Theoretische und angewandte Genetik, 121(7), 1323–1337. https://doi.org/10.1007/s00122-010-1391-9
qRKN-11L-2	Chr11(At11)	0.000–29.945	unknow	5.56	-0.33	unknow	0.43	unknow	unknow	unknow	unknow	CIR316-201-BNL1231-197	RKN	Gutiérrez, O. A., Jenkins, J. N., McCarty, J. C., Wubben, M. J., Hayes, R. W., & Callahan, F. E. (2010). SSR markers closely associated with genes for resistance to root-knot nematode on chromosomes 11 and 14 of Upland cotton. TAG. Theoretical and applied genetics. Theoretische und angewandte Genetik, 121(7), 1323–1337. https://doi.org/10.1007/s00122-010-1391-9
qRKN-11L-3	Chr11(At11)	0.000–29.945	unknow	6.77	-0.36	unknow	0.57	unknow	unknow	unknow	unknow	CIR316-201-BNL1231-197	RKN	Gutiérrez, O. A., Jenkins, J. N., McCarty, J. C., Wubben, M. J., Hayes, R. W., & Callahan, F. E. (2010). SSR markers closely associated with genes for resistance to root-knot nematode on chromosomes 11 and 14 of Upland cotton. TAG. Theoretical and applied genetics. Theoretische und angewandte Genetik, 121(7), 1323–1337. https://doi.org/10.1007/s00122-010-1391-9
qRKN-11L-4	Chr11(At11)	0.000–24.851	unknow	6.6	-0.37	unknow	0.31	unknow	unknow	unknow	unknow	CIR316-201-BNL1231-197	RKN	Gutiérrez, O. A., Jenkins, J. N., McCarty, J. C., Wubben, M. J., Hayes, R. W., & Callahan, F. E. (2010). SSR markers closely associated with genes for resistance to root-knot nematode on chromosomes 11 and 14 of Upland cotton. TAG. Theoretical and applied genetics. Theoretische und angewandte Genetik, 121(7), 1323–1337. https://doi.org/10.1007/s00122-010-1391-9
qRKN-11L-5	Chr11(At11)	0.000–24.851	unknow	1.07	-0.13	unknow	0.06	unknow	unknow	unknow	unknow	CIR316-201-BNL1231-197	RKN	Gutiérrez, O. A., Jenkins, J. N., McCarty, J. C., Wubben, M. J., Hayes, R. W., & Callahan, F. E. (2010). SSR markers closely associated with genes for resistance to root-knot nematode on chromosomes 11 and 14 of Upland cotton. TAG. Theoretical and applied genetics. Theoretische und angewandte Genetik, 121(7), 1323–1337. https://doi.org/10.1007/s00122-010-1391-9
qRKN-11L-6	Chr11(At11)	0.000–24.851	unknow	1.29	-0.14	unknow	0.08	unknow	unknow	unknow	unknow	CIR316-201-BNL1231-197	RKN	Gutiérrez, O. A., Jenkins, J. N., McCarty, J. C., Wubben, M. J., Hayes, R. W., & Callahan, F. E. (2010). SSR markers closely associated with genes for resistance to root-knot nematode on chromosomes 11 and 14 of Upland cotton. TAG. Theoretical and applied genetics. Theoretische und angewandte Genetik, 121(7), 1323–1337. https://doi.org/10.1007/s00122-010-1391-9
qRKN-14s-4	Chr14(Dt02)	5.048–14.526	unknow	2.44	-0.23	unknow	0.12	unknow	unknow	unknow	unknow	BNL3644-195-BNL3661-185	RKN	Gutiérrez, O. A., Jenkins, J. N., McCarty, J. C., Wubben, M. J., Hayes, R. W., & Callahan, F. E. (2010). SSR markers closely associated with genes for resistance to root-knot nematode on chromosomes 11 and 14 of Upland cotton. TAG. Theoretical and applied genetics. Theoretische und angewandte Genetik, 121(7), 1323–1337. https://doi.org/10.1007/s00122-010-1391-9
qRKN-14s-5	Chr14(Dt02)	5.048–14.526	unknow	7.99	-0.29	unknow	0.32	unknow	unknow	unknow	unknow	BNL3644-195-BNL3661-185	RKN	Gutiérrez, O. A., Jenkins, J. N., McCarty, J. C., Wubben, M. J., Hayes, R. W., & Callahan, F. E. (2010). SSR markers closely associated with genes for resistance to root-knot nematode on chromosomes 11 and 14 of Upland cotton. TAG. Theoretical and applied genetics. Theoretische und angewandte Genetik, 121(7), 1323–1337. https://doi.org/10.1007/s00122-010-1391-9
qRKN-14s-6	Chr14(Dt02)	5.048–14.526	unknow	7.88	-0.28	unknow	0.32	unknow	unknow	unknow	unknow	BNL3644-195-BNL3661-185	RKN	Gutiérrez, O. A., Jenkins, J. N., McCarty, J. C., Wubben, M. J., Hayes, R. W., & Callahan, F. E. (2010). SSR markers closely associated with genes for resistance to root-knot nematode on chromosomes 11 and 14 of Upland cotton. TAG. Theoretical and applied genetics. Theoretische und angewandte Genetik, 121(7), 1323–1337. https://doi.org/10.1007/s00122-010-1391-9
qVW-A5-1	Chr05(At05)	84.51	unknow	5.13	–1.6813	unknow	13.06	unknow	unknow	unknow	unknow	DPL0022-Dc20067	VW resistance	Zhiyuan, N., Zhao, R., Chen, H., Ai, N., Zhang, X., Zhao, J., Mei, H., Wang, P., Guo, W., & Zhang, T. (2013). Molecular Tagging of a Major Quantitative Trait Locus for Broad-Spectrum Resistance to Verticillium Wilt in Upland Cotton Cultivar Prema. Crop Science, 53(6), 2304–2312. https://doi.org/10.2135/CROPSCI2012.12.0694
qVW-D2-1	Chr14(Dt02)	4.31	unknow	3.18	0.6136	unknow	5.85	unknow	unknow	unknow	unknow	ciR295-nAU5465	VW resistance	Zhiyuan, N., Zhao, R., Chen, H., Ai, N., Zhang, X., Zhao, J., Mei, H., Wang, P., Guo, W., & Zhang, T. (2013). Molecular Tagging of a Major Quantitative Trait Locus for Broad-Spectrum Resistance to Verticillium Wilt in Upland Cotton Cultivar Prema. Crop Science, 53(6), 2304–2312. https://doi.org/10.2135/CROPSCI2012.12.0694
qVW-D9-1	Chr23(Dt09)	6.01	unknow	23.37	–1.6806	unknow	60.13	unknow	unknow	unknow	unknow	nAU2954-nAU3414	VW resistance	Zhiyuan, N., Zhao, R., Chen, H., Ai, N., Zhang, X., Zhao, J., Mei, H., Wang, P., Guo, W., & Zhang, T. (2013). Molecular Tagging of a Major Quantitative Trait Locus for Broad-Spectrum Resistance to Verticillium Wilt in Upland Cotton Cultivar Prema. Crop Science, 53(6), 2304–2312. https://doi.org/10.2135/CROPSCI2012.12.0694
qVW-A1-1	Chr01(At01)	22.51	unknow	12.08	–1.3405	unknow	15.23	unknow	unknow	unknow	unknow	Gh215-nAU2741	VW resistance	Zhiyuan, N., Zhao, R., Chen, H., Ai, N., Zhang, X., Zhao, J., Mei, H., Wang, P., Guo, W., & Zhang, T. (2013). Molecular Tagging of a Major Quantitative Trait Locus for Broad-Spectrum Resistance to Verticillium Wilt in Upland Cotton Cultivar Prema. Crop Science, 53(6), 2304–2312. https://doi.org/10.2135/CROPSCI2012.12.0694
qVW-A3-1	Chr03(At03)	13.81	unknow	3.02	–0.4922	unknow	5.72	unknow	unknow	unknow	unknow	nAU7564-cGR5258	VW resistance	Zhiyuan, N., Zhao, R., Chen, H., Ai, N., Zhang, X., Zhao, J., Mei, H., Wang, P., Guo, W., & Zhang, T. (2013). Molecular Tagging of a Major Quantitative Trait Locus for Broad-Spectrum Resistance to Verticillium Wilt in Upland Cotton Cultivar Prema. Crop Science, 53(6), 2304–2312. https://doi.org/10.2135/CROPSCI2012.12.0694
qVW-A7-1	Chr07(At07)	5.41	unknow	4.83	–0.6557	unknow	9.45	unknow	unknow	unknow	unknow	Gh527-JeSPR-12	VW resistance	Zhiyuan, N., Zhao, R., Chen, H., Ai, N., Zhang, X., Zhao, J., Mei, H., Wang, P., Guo, W., & Zhang, T. (2013). Molecular Tagging of a Major Quantitative Trait Locus for Broad-Spectrum Resistance to Verticillium Wilt in Upland Cotton Cultivar Prema. Crop Science, 53(6), 2304–2312. https://doi.org/10.2135/CROPSCI2012.12.0694
qVW-D9-1	Chr23(Dt09)	5.63	unknow	26.73	–1.4793	unknow	65.53	unknow	unknow	unknow	unknow	nAU2954-nAU3414	VW resistance	Zhiyuan, N., Zhao, R., Chen, H., Ai, N., Zhang, X., Zhao, J., Mei, H., Wang, P., Guo, W., & Zhang, T. (2013). Molecular Tagging of a Major Quantitative Trait Locus for Broad-Spectrum Resistance to Verticillium Wilt in Upland Cotton Cultivar Prema. Crop Science, 53(6), 2304–2312. https://doi.org/10.2135/CROPSCI2012.12.0694
qVW-D9-1	Chr23(Dt09)	7.02	unknow	3.84	–8.2719	unknow	16.95	unknow	unknow	unknow	unknow	nAU2954-nAU3414	VW resistance	Zhiyuan, N., Zhao, R., Chen, H., Ai, N., Zhang, X., Zhao, J., Mei, H., Wang, P., Guo, W., & Zhang, T. (2013). Molecular Tagging of a Major Quantitative Trait Locus for Broad-Spectrum Resistance to Verticillium Wilt in Upland Cotton Cultivar Prema. Crop Science, 53(6), 2304–2312. https://doi.org/10.2135/CROPSCI2012.12.0694
qVW-A9-1	Chr09(At09)	20.81	unknow	4.10	–7.72	unknow	11.94	unknow	unknow	unknow	unknow	nAU3669-nAU2354	VW resistance	Zhiyuan, N., Zhao, R., Chen, H., Ai, N., Zhang, X., Zhao, J., Mei, H., Wang, P., Guo, W., & Zhang, T. (2013). Molecular Tagging of a Major Quantitative Trait Locus for Broad-Spectrum Resistance to Verticillium Wilt in Upland Cotton Cultivar Prema. Crop Science, 53(6), 2304–2312. https://doi.org/10.2135/CROPSCI2012.12.0694
qVW-D3-1	Chr17(Dt03)	23.61	unknow	3.25	5.29	unknow	5.33	unknow	unknow	unknow	unknow	nAU3700-nAU6634	VW resistance	Zhiyuan, N., Zhao, R., Chen, H., Ai, N., Zhang, X., Zhao, J., Mei, H., Wang, P., Guo, W., & Zhang, T. (2013). Molecular Tagging of a Major Quantitative Trait Locus for Broad-Spectrum Resistance to Verticillium Wilt in Upland Cotton Cultivar Prema. Crop Science, 53(6), 2304–2312. https://doi.org/10.2135/CROPSCI2012.12.0694
qVW-D11-1	Chr21(Dt11)	26.21	unknow	3.25	–8.29	unknow	6.05	unknow	unknow	unknow	unknow	HAU3303-89-in-550	VW resistance	Zhiyuan, N., Zhao, R., Chen, H., Ai, N., Zhang, X., Zhao, J., Mei, H., Wang, P., Guo, W., & Zhang, T. (2013). Molecular Tagging of a Major Quantitative Trait Locus for Broad-Spectrum Resistance to Verticillium Wilt in Upland Cotton Cultivar Prema. Crop Science, 53(6), 2304–2312. https://doi.org/10.2135/CROPSCI2012.12.0694
qVW-D9-1	Chr23(Dt09)	6.44	unknow	7.63	–12.4093	unknow	15.27	unknow	unknow	unknow	unknow	nAU2954-nAU3414	VW resistance	Zhiyuan, N., Zhao, R., Chen, H., Ai, N., Zhang, X., Zhao, J., Mei, H., Wang, P., Guo, W., & Zhang, T. (2013). Molecular Tagging of a Major Quantitative Trait Locus for Broad-Spectrum Resistance to Verticillium Wilt in Upland Cotton Cultivar Prema. Crop Science, 53(6), 2304–2312. https://doi.org/10.2135/CROPSCI2012.12.0694
qVW-Chr01-1	Chr01(At01)	unknow	unknow	2.8787	5.5549	7.7591	unknow	unknow	unknow	unknow	unknow	MUCS084	VW resistance	Rashid, M., Li, P. T., Chen, T. T., Palanga, K. K., Gong, W. K., Ge, Q., Gong, J. W., Liu, A. Y., Lu, Q. W., Diouf, L., Sarfraz, Z., Jamshed, M., Shi, Y. Z., & Yuan, Y. L. (2021). Genome-wide quantitative trait loci mapping on Verticillium wilt resistance in 300 chromosome segment substitution lines from Gossypium hirsutum × Gossypium barbadense. G3 (Bethesda, Md.), 11(5), jkab027. https://doi.or…
qVW-Chr01-2	Chr01(At01)	unknow	unknow	3.1935	7.2645	2.9729	unknow	unknow	unknow	unknow	unknow	TMB1152	VW resistance	Rashid, M., Li, P. T., Chen, T. T., Palanga, K. K., Gong, W. K., Ge, Q., Gong, J. W., Liu, A. Y., Lu, Q. W., Diouf, L., Sarfraz, Z., Jamshed, M., Shi, Y. Z., & Yuan, Y. L. (2021). Genome-wide quantitative trait loci mapping on Verticillium wilt resistance in 300 chromosome segment substitution lines from Gossypium hirsutum × Gossypium barbadense. G3 (Bethesda, Md.), 11(5), jkab027. https://doi.or…
qVW-Chr02-1	Chr02(At02)	unknow	unknow	2.6201	3.9423	-3.4229	unknow	unknow	unknow	unknow	unknow	TMB1578	VW resistance	Rashid, M., Li, P. T., Chen, T. T., Palanga, K. K., Gong, W. K., Ge, Q., Gong, J. W., Liu, A. Y., Lu, Q. W., Diouf, L., Sarfraz, Z., Jamshed, M., Shi, Y. Z., & Yuan, Y. L. (2021). Genome-wide quantitative trait loci mapping on Verticillium wilt resistance in 300 chromosome segment substitution lines from Gossypium hirsutum × Gossypium barbadense. G3 (Bethesda, Md.), 11(5), jkab027. https://doi.or…
qVW-Chr03-1	Chr03(At03)	unknow	unknow	2.0002	2.9425	4.8718	unknow	unknow	unknow	unknow	unknow	CER0028	VW resistance	Rashid, M., Li, P. T., Chen, T. T., Palanga, K. K., Gong, W. K., Ge, Q., Gong, J. W., Liu, A. Y., Lu, Q. W., Diouf, L., Sarfraz, Z., Jamshed, M., Shi, Y. Z., & Yuan, Y. L. (2021). Genome-wide quantitative trait loci mapping on Verticillium wilt resistance in 300 chromosome segment substitution lines from Gossypium hirsutum × Gossypium barbadense. G3 (Bethesda, Md.), 11(5), jkab027. https://doi.or…
qVW-Chr03-2	Chr03(At03)	unknow	unknow	3.5605	5.266	4.4108	unknow	unknow	unknow	unknow	unknow	HAU01953	VW resistance	Rashid, M., Li, P. T., Chen, T. T., Palanga, K. K., Gong, W. K., Ge, Q., Gong, J. W., Liu, A. Y., Lu, Q. W., Diouf, L., Sarfraz, Z., Jamshed, M., Shi, Y. Z., & Yuan, Y. L. (2021). Genome-wide quantitative trait loci mapping on Verticillium wilt resistance in 300 chromosome segment substitution lines from Gossypium hirsutum × Gossypium barbadense. G3 (Bethesda, Md.), 11(5), jkab027. https://doi.or…
qVW-Chr05-1	Chr05(At05)	unknow	unknow	3.6862	5.4796	5.6668	unknow	unknow	unknow	unknow	unknow	DPL0063	VW resistance	Rashid, M., Li, P. T., Chen, T. T., Palanga, K. K., Gong, W. K., Ge, Q., Gong, J. W., Liu, A. Y., Lu, Q. W., Diouf, L., Sarfraz, Z., Jamshed, M., Shi, Y. Z., & Yuan, Y. L. (2021). Genome-wide quantitative trait loci mapping on Verticillium wilt resistance in 300 chromosome segment substitution lines from Gossypium hirsutum × Gossypium barbadense. G3 (Bethesda, Md.), 11(5), jkab027. https://doi.or…
qVW-Chr05-2	Chr05(At05)	unknow	unknow	2.9203	4.0577	2.4472	unknow	unknow	unknow	unknow	unknow	HAU1050	VW resistance	Rashid, M., Li, P. T., Chen, T. T., Palanga, K. K., Gong, W. K., Ge, Q., Gong, J. W., Liu, A. Y., Lu, Q. W., Diouf, L., Sarfraz, Z., Jamshed, M., Shi, Y. Z., & Yuan, Y. L. (2021). Genome-wide quantitative trait loci mapping on Verticillium wilt resistance in 300 chromosome segment substitution lines from Gossypium hirsutum × Gossypium barbadense. G3 (Bethesda, Md.), 11(5), jkab027. https://doi.or…
qVW-Chr06-1	Chr06(At06)	unknow	unknow	1.826	2.9497	5.8819	unknow	unknow	unknow	unknow	unknow	NAU5433	VW resistance	Rashid, M., Li, P. T., Chen, T. T., Palanga, K. K., Gong, W. K., Ge, Q., Gong, J. W., Liu, A. Y., Lu, Q. W., Diouf, L., Sarfraz, Z., Jamshed, M., Shi, Y. Z., & Yuan, Y. L. (2021). Genome-wide quantitative trait loci mapping on Verticillium wilt resistance in 300 chromosome segment substitution lines from Gossypium hirsutum × Gossypium barbadense. G3 (Bethesda, Md.), 11(5), jkab027. https://doi.or…
qVW-Chr07-1	Chr07(At07)	unknow	unknow	1.9384	2.932	2.8305	unknow	unknow	unknow	unknow	unknow	NAU1085	VW resistance	Rashid, M., Li, P. T., Chen, T. T., Palanga, K. K., Gong, W. K., Ge, Q., Gong, J. W., Liu, A. Y., Lu, Q. W., Diouf, L., Sarfraz, Z., Jamshed, M., Shi, Y. Z., & Yuan, Y. L. (2021). Genome-wide quantitative trait loci mapping on Verticillium wilt resistance in 300 chromosome segment substitution lines from Gossypium hirsutum × Gossypium barbadense. G3 (Bethesda, Md.), 11(5), jkab027. https://doi.or…
qVW-Chr09-1	Chr09(At09)	unknow	unknow	3.5231	5.2645	5.0756	unknow	unknow	unknow	unknow	unknow	DPL0171	VW resistance	Rashid, M., Li, P. T., Chen, T. T., Palanga, K. K., Gong, W. K., Ge, Q., Gong, J. W., Liu, A. Y., Lu, Q. W., Diouf, L., Sarfraz, Z., Jamshed, M., Shi, Y. Z., & Yuan, Y. L. (2021). Genome-wide quantitative trait loci mapping on Verticillium wilt resistance in 300 chromosome segment substitution lines from Gossypium hirsutum × Gossypium barbadense. G3 (Bethesda, Md.), 11(5), jkab027. https://doi.or…
qVW-Chr10-1	Chr10(At10)	unknow	unknow	3.4096	5.0996	5.6771	unknow	unknow	unknow	unknow	unknow	NAU2869	VW resistance	Rashid, M., Li, P. T., Chen, T. T., Palanga, K. K., Gong, W. K., Ge, Q., Gong, J. W., Liu, A. Y., Lu, Q. W., Diouf, L., Sarfraz, Z., Jamshed, M., Shi, Y. Z., & Yuan, Y. L. (2021). Genome-wide quantitative trait loci mapping on Verticillium wilt resistance in 300 chromosome segment substitution lines from Gossypium hirsutum × Gossypium barbadense. G3 (Bethesda, Md.), 11(5), jkab027. https://doi.or…
qVW-Chr10-2	Chr10(At10)	unknow	unknow	2.4296	3.6591	-8.0612	unknow	unknow	unknow	unknow	unknow	Gh058	VW resistance	Rashid, M., Li, P. T., Chen, T. T., Palanga, K. K., Gong, W. K., Ge, Q., Gong, J. W., Liu, A. Y., Lu, Q. W., Diouf, L., Sarfraz, Z., Jamshed, M., Shi, Y. Z., & Yuan, Y. L. (2021). Genome-wide quantitative trait loci mapping on Verticillium wilt resistance in 300 chromosome segment substitution lines from Gossypium hirsutum × Gossypium barbadense. G3 (Bethesda, Md.), 11(5), jkab027. https://doi.or…
qVW-Chr11-1	Chr11(At11)	unknow	unknow	2.7115	4.0768	-6.0087	unknow	unknow	unknow	unknow	unknow	DPL0103	VW resistance	Rashid, M., Li, P. T., Chen, T. T., Palanga, K. K., Gong, W. K., Ge, Q., Gong, J. W., Liu, A. Y., Lu, Q. W., Diouf, L., Sarfraz, Z., Jamshed, M., Shi, Y. Z., & Yuan, Y. L. (2021). Genome-wide quantitative trait loci mapping on Verticillium wilt resistance in 300 chromosome segment substitution lines from Gossypium hirsutum × Gossypium barbadense. G3 (Bethesda, Md.), 11(5), jkab027. https://doi.or…
qVW-Chr11-2	Chr11(At11)	unknow	unknow	5.8426	7.7311	6.7518	unknow	unknow	unknow	unknow	unknow	DPL0209	VW resistance	Rashid, M., Li, P. T., Chen, T. T., Palanga, K. K., Gong, W. K., Ge, Q., Gong, J. W., Liu, A. Y., Lu, Q. W., Diouf, L., Sarfraz, Z., Jamshed, M., Shi, Y. Z., & Yuan, Y. L. (2021). Genome-wide quantitative trait loci mapping on Verticillium wilt resistance in 300 chromosome segment substitution lines from Gossypium hirsutum × Gossypium barbadense. G3 (Bethesda, Md.), 11(5), jkab027. https://doi.or…
qVW-Chr12-1	Chr12(At12)	unknow	unknow	2.4149	3.8166	6.6937	unknow	unknow	unknow	unknow	unknow	NAU3862	VW resistance	Rashid, M., Li, P. T., Chen, T. T., Palanga, K. K., Gong, W. K., Ge, Q., Gong, J. W., Liu, A. Y., Lu, Q. W., Diouf, L., Sarfraz, Z., Jamshed, M., Shi, Y. Z., & Yuan, Y. L. (2021). Genome-wide quantitative trait loci mapping on Verticillium wilt resistance in 300 chromosome segment substitution lines from Gossypium hirsutum × Gossypium barbadense. G3 (Bethesda, Md.), 11(5), jkab027. https://doi.or…
qVW-Chr12-2	Chr12(At12)	unknow	unknow	2.7961	4.2012	-8.3897	unknow	unknow	unknow	unknow	unknow	HAU0734	VW resistance	Rashid, M., Li, P. T., Chen, T. T., Palanga, K. K., Gong, W. K., Ge, Q., Gong, J. W., Liu, A. Y., Lu, Q. W., Diouf, L., Sarfraz, Z., Jamshed, M., Shi, Y. Z., & Yuan, Y. L. (2021). Genome-wide quantitative trait loci mapping on Verticillium wilt resistance in 300 chromosome segment substitution lines from Gossypium hirsutum × Gossypium barbadense. G3 (Bethesda, Md.), 11(5), jkab027. https://doi.or…
qVW-Chr12-3	Chr12(At12)	unknow	unknow	1.9456	1.0464	-1.462	unknow	unknow	unknow	unknow	unknow	HAU0107	VW resistance	Rashid, M., Li, P. T., Chen, T. T., Palanga, K. K., Gong, W. K., Ge, Q., Gong, J. W., Liu, A. Y., Lu, Q. W., Diouf, L., Sarfraz, Z., Jamshed, M., Shi, Y. Z., & Yuan, Y. L. (2021). Genome-wide quantitative trait loci mapping on Verticillium wilt resistance in 300 chromosome segment substitution lines from Gossypium hirsutum × Gossypium barbadense. G3 (Bethesda, Md.), 11(5), jkab027. https://doi.or…
qVW-Chr14-1	Chr14(Dt02)	unknow	unknow	2.1496	3.0607	2.654	unknow	unknow	unknow	unknow	unknow	HAU0883	VW resistance	Rashid, M., Li, P. T., Chen, T. T., Palanga, K. K., Gong, W. K., Ge, Q., Gong, J. W., Liu, A. Y., Lu, Q. W., Diouf, L., Sarfraz, Z., Jamshed, M., Shi, Y. Z., & Yuan, Y. L. (2021). Genome-wide quantitative trait loci mapping on Verticillium wilt resistance in 300 chromosome segment substitution lines from Gossypium hirsutum × Gossypium barbadense. G3 (Bethesda, Md.), 11(5), jkab027. https://doi.or…
qVW-Chr15-1	Chr15(Dt01)	unknow	unknow	2.6404	3.9722	-6.6383	unknow	unknow	unknow	unknow	unknow	CICR815	VW resistance	Rashid, M., Li, P. T., Chen, T. T., Palanga, K. K., Gong, W. K., Ge, Q., Gong, J. W., Liu, A. Y., Lu, Q. W., Diouf, L., Sarfraz, Z., Jamshed, M., Shi, Y. Z., & Yuan, Y. L. (2021). Genome-wide quantitative trait loci mapping on Verticillium wilt resistance in 300 chromosome segment substitution lines from Gossypium hirsutum × Gossypium barbadense. G3 (Bethesda, Md.), 11(5), jkab027. https://doi.or…
qVW-Chr15-2	Chr15(Dt01)	unknow	unknow	2.6351	3.9759	5.5483	unknow	unknow	unknow	unknow	unknow	NAU2985	VW resistance	Rashid, M., Li, P. T., Chen, T. T., Palanga, K. K., Gong, W. K., Ge, Q., Gong, J. W., Liu, A. Y., Lu, Q. W., Diouf, L., Sarfraz, Z., Jamshed, M., Shi, Y. Z., & Yuan, Y. L. (2021). Genome-wide quantitative trait loci mapping on Verticillium wilt resistance in 300 chromosome segment substitution lines from Gossypium hirsutum × Gossypium barbadense. G3 (Bethesda, Md.), 11(5), jkab027. https://doi.or…
qVW-Chr15-3	Chr16(Dt07)	unknow	unknow	2.0905	3.1578	-2.4666	unknow	unknow	unknow	unknow	unknow	JESPR297	VW resistance	Rashid, M., Li, P. T., Chen, T. T., Palanga, K. K., Gong, W. K., Ge, Q., Gong, J. W., Liu, A. Y., Lu, Q. W., Diouf, L., Sarfraz, Z., Jamshed, M., Shi, Y. Z., & Yuan, Y. L. (2021). Genome-wide quantitative trait loci mapping on Verticillium wilt resistance in 300 chromosome segment substitution lines from Gossypium hirsutum × Gossypium barbadense. G3 (Bethesda, Md.), 11(5), jkab027. https://doi.or…
qVW-Chr17-1	Chr17(Dt03)	unknow	unknow	1.8459	3.0291	4.3604	unknow	unknow	unknow	unknow	unknow	HAU2014	VW resistance	Rashid, M., Li, P. T., Chen, T. T., Palanga, K. K., Gong, W. K., Ge, Q., Gong, J. W., Liu, A. Y., Lu, Q. W., Diouf, L., Sarfraz, Z., Jamshed, M., Shi, Y. Z., & Yuan, Y. L. (2021). Genome-wide quantitative trait loci mapping on Verticillium wilt resistance in 300 chromosome segment substitution lines from Gossypium hirsutum × Gossypium barbadense. G3 (Bethesda, Md.), 11(5), jkab027. https://doi.or…
qVW-Chr17-2	Chr17(Dt03)	unknow	unknow	1.9109	3.0598	2.7468	unknow	unknow	unknow	unknow	unknow	HAU0195	VW resistance	Rashid, M., Li, P. T., Chen, T. T., Palanga, K. K., Gong, W. K., Ge, Q., Gong, J. W., Liu, A. Y., Lu, Q. W., Diouf, L., Sarfraz, Z., Jamshed, M., Shi, Y. Z., & Yuan, Y. L. (2021). Genome-wide quantitative trait loci mapping on Verticillium wilt resistance in 300 chromosome segment substitution lines from Gossypium hirsutum × Gossypium barbadense. G3 (Bethesda, Md.), 11(5), jkab027. https://doi.or…
qVW-Chr18-1	Chr18(Dt13)	unknow	unknow	2.0555	1.9806	-12.26	unknow	unknow	unknow	unknow	unknow	DPL0795	VW resistance	Rashid, M., Li, P. T., Chen, T. T., Palanga, K. K., Gong, W. K., Ge, Q., Gong, J. W., Liu, A. Y., Lu, Q. W., Diouf, L., Sarfraz, Z., Jamshed, M., Shi, Y. Z., & Yuan, Y. L. (2021). Genome-wide quantitative trait loci mapping on Verticillium wilt resistance in 300 chromosome segment substitution lines from Gossypium hirsutum × Gossypium barbadense. G3 (Bethesda, Md.), 11(5), jkab027. https://doi.or…
qVW-Chr18-2	Chr18(Dt13)	unknow	unknow	1.9904	2.0916	-7.2709	unknow	unknow	unknow	unknow	unknow	DPL0348	VW resistance	Rashid, M., Li, P. T., Chen, T. T., Palanga, K. K., Gong, W. K., Ge, Q., Gong, J. W., Liu, A. Y., Lu, Q. W., Diouf, L., Sarfraz, Z., Jamshed, M., Shi, Y. Z., & Yuan, Y. L. (2021). Genome-wide quantitative trait loci mapping on Verticillium wilt resistance in 300 chromosome segment substitution lines from Gossypium hirsutum × Gossypium barbadense. G3 (Bethesda, Md.), 11(5), jkab027. https://doi.or…
qVW-Chr18-3	Chr18(Dt13)	unknow	unknow	2.0829	2.1872	-8.299	unknow	unknow	unknow	unknow	unknow	NAU4860	VW resistance	Rashid, M., Li, P. T., Chen, T. T., Palanga, K. K., Gong, W. K., Ge, Q., Gong, J. W., Liu, A. Y., Lu, Q. W., Diouf, L., Sarfraz, Z., Jamshed, M., Shi, Y. Z., & Yuan, Y. L. (2021). Genome-wide quantitative trait loci mapping on Verticillium wilt resistance in 300 chromosome segment substitution lines from Gossypium hirsutum × Gossypium barbadense. G3 (Bethesda, Md.), 11(5), jkab027. https://doi.or…
qVW-Chr19-1	Chr19(Dt05)	unknow	unknow	3.1073	4.6577	5.0053	unknow	unknow	unknow	unknow	unknow	NAU3405	VW resistance	Rashid, M., Li, P. T., Chen, T. T., Palanga, K. K., Gong, W. K., Ge, Q., Gong, J. W., Liu, A. Y., Lu, Q. W., Diouf, L., Sarfraz, Z., Jamshed, M., Shi, Y. Z., & Yuan, Y. L. (2021). Genome-wide quantitative trait loci mapping on Verticillium wilt resistance in 300 chromosome segment substitution lines from Gossypium hirsutum × Gossypium barbadense. G3 (Bethesda, Md.), 11(5), jkab027. https://doi.or…
qVW-Chr19-2	Chr19(Dt05)	unknow	unknow	4.0064	5.9648	6.361	unknow	unknow	unknow	unknow	unknow	NAU5475	VW resistance	Rashid, M., Li, P. T., Chen, T. T., Palanga, K. K., Gong, W. K., Ge, Q., Gong, J. W., Liu, A. Y., Lu, Q. W., Diouf, L., Sarfraz, Z., Jamshed, M., Shi, Y. Z., & Yuan, Y. L. (2021). Genome-wide quantitative trait loci mapping on Verticillium wilt resistance in 300 chromosome segment substitution lines from Gossypium hirsutum × Gossypium barbadense. G3 (Bethesda, Md.), 11(5), jkab027. https://doi.or…
qVW-Chr19-3	Chr19(Dt05)	unknow	unknow	2.7115	4.0768	-6.0087	unknow	unknow	unknow	unknow	unknow	NAU2274	VW resistance	Rashid, M., Li, P. T., Chen, T. T., Palanga, K. K., Gong, W. K., Ge, Q., Gong, J. W., Liu, A. Y., Lu, Q. W., Diouf, L., Sarfraz, Z., Jamshed, M., Shi, Y. Z., & Yuan, Y. L. (2021). Genome-wide quantitative trait loci mapping on Verticillium wilt resistance in 300 chromosome segment substitution lines from Gossypium hirsutum × Gossypium barbadense. G3 (Bethesda, Md.), 11(5), jkab027. https://doi.or…
qVW-Chr19-4	Chr19(Dt05)	unknow	unknow	2.5011	3.9863	5.4126	unknow	unknow	unknow	unknow	unknow	HAU1785	VW resistance	Rashid, M., Li, P. T., Chen, T. T., Palanga, K. K., Gong, W. K., Ge, Q., Gong, J. W., Liu, A. Y., Lu, Q. W., Diouf, L., Sarfraz, Z., Jamshed, M., Shi, Y. Z., & Yuan, Y. L. (2021). Genome-wide quantitative trait loci mapping on Verticillium wilt resistance in 300 chromosome segment substitution lines from Gossypium hirsutum × Gossypium barbadense. G3 (Bethesda, Md.), 11(5), jkab027. https://doi.or…
qVW-Chr20-1	Chr20(Dt10)	unknow	unknow	3.3275	5.121	3.7565	unknow	unknow	unknow	unknow	unknow	NAU3665	VW resistance	Rashid, M., Li, P. T., Chen, T. T., Palanga, K. K., Gong, W. K., Ge, Q., Gong, J. W., Liu, A. Y., Lu, Q. W., Diouf, L., Sarfraz, Z., Jamshed, M., Shi, Y. Z., & Yuan, Y. L. (2021). Genome-wide quantitative trait loci mapping on Verticillium wilt resistance in 300 chromosome segment substitution lines from Gossypium hirsutum × Gossypium barbadense. G3 (Bethesda, Md.), 11(5), jkab027. https://doi.or…
qVW-Chr21-1	Chr21(Dt11)	unknow	unknow	2.7115	4.0768	-6.0087	unknow	unknow	unknow	unknow	unknow	NAU5217	VW resistance	Rashid, M., Li, P. T., Chen, T. T., Palanga, K. K., Gong, W. K., Ge, Q., Gong, J. W., Liu, A. Y., Lu, Q. W., Diouf, L., Sarfraz, Z., Jamshed, M., Shi, Y. Z., & Yuan, Y. L. (2021). Genome-wide quantitative trait loci mapping on Verticillium wilt resistance in 300 chromosome segment substitution lines from Gossypium hirsutum × Gossypium barbadense. G3 (Bethesda, Md.), 11(5), jkab027. https://doi.or…
qVW-Chr22-1	Chr22(Dt04)	unknow	unknow	2.8677	5.0498	4.7381	unknow	unknow	unknow	unknow	unknow	NAU2026	VW resistance	Rashid, M., Li, P. T., Chen, T. T., Palanga, K. K., Gong, W. K., Ge, Q., Gong, J. W., Liu, A. Y., Lu, Q. W., Diouf, L., Sarfraz, Z., Jamshed, M., Shi, Y. Z., & Yuan, Y. L. (2021). Genome-wide quantitative trait loci mapping on Verticillium wilt resistance in 300 chromosome segment substitution lines from Gossypium hirsutum × Gossypium barbadense. G3 (Bethesda, Md.), 11(5), jkab027. https://doi.or…
qVW-Chr22-2	Chr22(Dt04)	unknow	unknow	1.8326	3.2056	-10.6602	unknow	unknow	unknow	unknow	unknow	Gh200	VW resistance	Rashid, M., Li, P. T., Chen, T. T., Palanga, K. K., Gong, W. K., Ge, Q., Gong, J. W., Liu, A. Y., Lu, Q. W., Diouf, L., Sarfraz, Z., Jamshed, M., Shi, Y. Z., & Yuan, Y. L. (2021). Genome-wide quantitative trait loci mapping on Verticillium wilt resistance in 300 chromosome segment substitution lines from Gossypium hirsutum × Gossypium barbadense. G3 (Bethesda, Md.), 11(5), jkab027. https://doi.or…
qVW-Chr23-1	Chr23(Dt09)	unknow	unknow	2.1085	4.7953	6.214	unknow	unknow	unknow	unknow	unknow	Gh499	VW resistance	Rashid, M., Li, P. T., Chen, T. T., Palanga, K. K., Gong, W. K., Ge, Q., Gong, J. W., Liu, A. Y., Lu, Q. W., Diouf, L., Sarfraz, Z., Jamshed, M., Shi, Y. Z., & Yuan, Y. L. (2021). Genome-wide quantitative trait loci mapping on Verticillium wilt resistance in 300 chromosome segment substitution lines from Gossypium hirsutum × Gossypium barbadense. G3 (Bethesda, Md.), 11(5), jkab027. https://doi.or…
qVW-Chr23-2	Chr23(Dt09)	unknow	unknow	4.0104	5.9711	7.1328	unknow	unknow	unknow	unknow	unknow	NAU0859	VW resistance	Rashid, M., Li, P. T., Chen, T. T., Palanga, K. K., Gong, W. K., Ge, Q., Gong, J. W., Liu, A. Y., Lu, Q. W., Diouf, L., Sarfraz, Z., Jamshed, M., Shi, Y. Z., & Yuan, Y. L. (2021). Genome-wide quantitative trait loci mapping on Verticillium wilt resistance in 300 chromosome segment substitution lines from Gossypium hirsutum × Gossypium barbadense. G3 (Bethesda, Md.), 11(5), jkab027. https://doi.or…
qVW-Chr23-3	Chr23(Dt09)	unknow	unknow	2.5209	4.2164	4.8607	unknow	unknow	unknow	unknow	unknow	NAU5189	VW resistance	Rashid, M., Li, P. T., Chen, T. T., Palanga, K. K., Gong, W. K., Ge, Q., Gong, J. W., Liu, A. Y., Lu, Q. W., Diouf, L., Sarfraz, Z., Jamshed, M., Shi, Y. Z., & Yuan, Y. L. (2021). Genome-wide quantitative trait loci mapping on Verticillium wilt resistance in 300 chromosome segment substitution lines from Gossypium hirsutum × Gossypium barbadense. G3 (Bethesda, Md.), 11(5), jkab027. https://doi.or…
qVW-Chr23-4	Chr23(Dt09)	unknow	unknow	2.0507	2.9142	8.9899	unknow	unknow	unknow	unknow	unknow	DPL0524	VW resistance	Rashid, M., Li, P. T., Chen, T. T., Palanga, K. K., Gong, W. K., Ge, Q., Gong, J. W., Liu, A. Y., Lu, Q. W., Diouf, L., Sarfraz, Z., Jamshed, M., Shi, Y. Z., & Yuan, Y. L. (2021). Genome-wide quantitative trait loci mapping on Verticillium wilt resistance in 300 chromosome segment substitution lines from Gossypium hirsutum × Gossypium barbadense. G3 (Bethesda, Md.), 11(5), jkab027. https://doi.or…
qVW-Chr25-1	Chr25(Dt06)	unknow	unknow	5.0908	8.6807	9.5675	unknow	unknow	unknow	unknow	unknow	CER0086b	VW resistance	Rashid, M., Li, P. T., Chen, T. T., Palanga, K. K., Gong, W. K., Ge, Q., Gong, J. W., Liu, A. Y., Lu, Q. W., Diouf, L., Sarfraz, Z., Jamshed, M., Shi, Y. Z., & Yuan, Y. L. (2021). Genome-wide quantitative trait loci mapping on Verticillium wilt resistance in 300 chromosome segment substitution lines from Gossypium hirsutum × Gossypium barbadense. G3 (Bethesda, Md.), 11(5), jkab027. https://doi.or…
qVW-Chr26-1	Chr26(Dt12)	unknow	unknow	2.2945	3.3359	-5.1952	unknow	unknow	unknow	unknow	unknow	NAU4925	VW resistance	Rashid, M., Li, P. T., Chen, T. T., Palanga, K. K., Gong, W. K., Ge, Q., Gong, J. W., Liu, A. Y., Lu, Q. W., Diouf, L., Sarfraz, Z., Jamshed, M., Shi, Y. Z., & Yuan, Y. L. (2021). Genome-wide quantitative trait loci mapping on Verticillium wilt resistance in 300 chromosome segment substitution lines from Gossypium hirsutum × Gossypium barbadense. G3 (Bethesda, Md.), 11(5), jkab027. https://doi.or…
qRV991-A3-1	Chr03(At03)	98.18	unknow	5.17	−8.70	2.3	unknow	unknow	unknow	unknow	unknow	NAU3479	VW resistance	Wang, P., Ning, Z., Lin, L., Chen, H., Mei, H., Zhao, J., Liu, B., Zhang, X., Guo, W., & Zhang, T. (2014). Genetic dissection of tetraploid cotton resistant to Verticillium wilt using interspecific chromosome segment introgression lines. Crop Journal, 2(5), 278–288. https://doi.org/10.1016/j.cj.2014.06.007
qRV991-A3-2	Chr03(At03)	115.34	unknow	9.29	−11.04	3.7	unknow	unknow	unknow	unknow	unknow	NAU3172	VW resistance	Wang, P., Ning, Z., Lin, L., Chen, H., Mei, H., Zhao, J., Liu, B., Zhang, X., Guo, W., & Zhang, T. (2014). Genetic dissection of tetraploid cotton resistant to Verticillium wilt using interspecific chromosome segment introgression lines. Crop Journal, 2(5), 278–288. https://doi.org/10.1016/j.cj.2014.06.007
qRV991-A7-1	Chr07(At07)	23.07	unknow	4.28	−8.15	2.0	unknow	unknow	unknow	unknow	unknow	NAU3654	VW resistance	Wang, P., Ning, Z., Lin, L., Chen, H., Mei, H., Zhao, J., Liu, B., Zhang, X., Guo, W., & Zhang, T. (2014). Genetic dissection of tetraploid cotton resistant to Verticillium wilt using interspecific chromosome segment introgression lines. Crop Journal, 2(5), 278–288. https://doi.org/10.1016/j.cj.2014.06.007
qRV991-A7-2	Chr07(At07)	70.73	unknow	3.77	−7.83	1.6	unknow	unknow	unknow	unknow	unknow	NAU2995	VW resistance	Wang, P., Ning, Z., Lin, L., Chen, H., Mei, H., Zhao, J., Liu, B., Zhang, X., Guo, W., & Zhang, T. (2014). Genetic dissection of tetraploid cotton resistant to Verticillium wilt using interspecific chromosome segment introgression lines. Crop Journal, 2(5), 278–288. https://doi.org/10.1016/j.cj.2014.06.007
qRV991-A8-1	Chr08(At08)	117.23	unknow	5.11	−8.66	2.3	unknow	unknow	unknow	unknow	unknow	NAU3324	VW resistance	Wang, P., Ning, Z., Lin, L., Chen, H., Mei, H., Zhao, J., Liu, B., Zhang, X., Guo, W., & Zhang, T. (2014). Genetic dissection of tetraploid cotton resistant to Verticillium wilt using interspecific chromosome segment introgression lines. Crop Journal, 2(5), 278–288. https://doi.org/10.1016/j.cj.2014.06.007
qRV991-A9-1	Chr09(At09)	117.54	unknow	6.82	−9.66	2.8	unknow	unknow	unknow	unknow	unknow	NAU462	VW resistance	Wang, P., Ning, Z., Lin, L., Chen, H., Mei, H., Zhao, J., Liu, B., Zhang, X., Guo, W., & Zhang, T. (2014). Genetic dissection of tetraploid cotton resistant to Verticillium wilt using interspecific chromosome segment introgression lines. Crop Journal, 2(5), 278–288. https://doi.org/10.1016/j.cj.2014.06.007
qRV991-A13-1	Chr13(At13)	29.93	unknow	3.41	−7.59	1.7	unknow	unknow	unknow	unknow	unknow	NAU2893	VW resistance	Wang, P., Ning, Z., Lin, L., Chen, H., Mei, H., Zhao, J., Liu, B., Zhang, X., Guo, W., & Zhang, T. (2014). Genetic dissection of tetraploid cotton resistant to Verticillium wilt using interspecific chromosome segment introgression lines. Crop Journal, 2(5), 278–288. https://doi.org/10.1016/j.cj.2014.06.007
qRV991-D4-1	Chr22(Dt04)	102.49	unknow	4.83	−8.49	2.2	unknow	unknow	unknow	unknow	unknow	JESPR220	VW resistance	Wang, P., Ning, Z., Lin, L., Chen, H., Mei, H., Zhao, J., Liu, B., Zhang, X., Guo, W., & Zhang, T. (2014). Genetic dissection of tetraploid cotton resistant to Verticillium wilt using interspecific chromosome segment introgression lines. Crop Journal, 2(5), 278–288. https://doi.org/10.1016/j.cj.2014.06.007
qRV991-D5-1	Chr19(Dt05)	118.23	unknow	3.49	−7.64	1.8	unknow	unknow	unknow	unknow	unknow	NAU2274	VW resistance	Wang, P., Ning, Z., Lin, L., Chen, H., Mei, H., Zhao, J., Liu, B., Zhang, X., Guo, W., & Zhang, T. (2014). Genetic dissection of tetraploid cotton resistant to Verticillium wilt using interspecific chromosome segment introgression lines. Crop Journal, 2(5), 278–288. https://doi.org/10.1016/j.cj.2014.06.007
qRV991-D12-1	Chr26(Dt12)	17.02	unknow	5.57	−8.93	2.4	unknow	unknow	unknow	unknow	unknow	NAU4925	VW resistance	Wang, P., Ning, Z., Lin, L., Chen, H., Mei, H., Zhao, J., Liu, B., Zhang, X., Guo, W., & Zhang, T. (2014). Genetic dissection of tetraploid cotton resistant to Verticillium wilt using interspecific chromosome segment introgression lines. Crop Journal, 2(5), 278–288. https://doi.org/10.1016/j.cj.2014.06.007
qRV991-A3-1	Chr03(At03)	98.18	unknow	5.17	−8.70	2.3	unknow	unknow	unknow	unknow	unknow	NAU3479	VW resistance	Wang, P., Ning, Z., Lin, L., Chen, H., Mei, H., Zhao, J., Liu, B., Zhang, X., Guo, W., & Zhang, T. (2014). Genetic dissection of tetraploid cotton resistant to Verticillium wilt using interspecific chromosome segment introgression lines. Crop Journal, 2(5), 278–288. https://doi.org/10.1016/j.cj.2014.06.007
qRV991-A3-2	Chr03(At03)	115.34	unknow	9.29	−11.04	3.7	unknow	unknow	unknow	unknow	unknow	NAU3172	VW resistance	Wang, P., Ning, Z., Lin, L., Chen, H., Mei, H., Zhao, J., Liu, B., Zhang, X., Guo, W., & Zhang, T. (2014). Genetic dissection of tetraploid cotton resistant to Verticillium wilt using interspecific chromosome segment introgression lines. Crop Journal, 2(5), 278–288. https://doi.org/10.1016/j.cj.2014.06.007
qRV991-A7-1	Chr07(At07)	23.07	unknow	4.28	−8.15	2.0	unknow	unknow	unknow	unknow	unknow	NAU3654	VW resistance	Wang, P., Ning, Z., Lin, L., Chen, H., Mei, H., Zhao, J., Liu, B., Zhang, X., Guo, W., & Zhang, T. (2014). Genetic dissection of tetraploid cotton resistant to Verticillium wilt using interspecific chromosome segment introgression lines. Crop Journal, 2(5), 278–288. https://doi.org/10.1016/j.cj.2014.06.007
qRV991-A7-2	Chr07(At07)	70.73	unknow	3.77	−7.83	1.6	unknow	unknow	unknow	unknow	unknow	NAU2995	VW resistance	Wang, P., Ning, Z., Lin, L., Chen, H., Mei, H., Zhao, J., Liu, B., Zhang, X., Guo, W., & Zhang, T. (2014). Genetic dissection of tetraploid cotton resistant to Verticillium wilt using interspecific chromosome segment introgression lines. Crop Journal, 2(5), 278–288. https://doi.org/10.1016/j.cj.2014.06.007
qRV991-A8-1	Chr08(At08)	117.23	unknow	5.11	−8.66	2.3	unknow	unknow	unknow	unknow	unknow	NAU3324	VW resistance	Wang, P., Ning, Z., Lin, L., Chen, H., Mei, H., Zhao, J., Liu, B., Zhang, X., Guo, W., & Zhang, T. (2014). Genetic dissection of tetraploid cotton resistant to Verticillium wilt using interspecific chromosome segment introgression lines. Crop Journal, 2(5), 278–288. https://doi.org/10.1016/j.cj.2014.06.007
qRV991-A9-1	Chr09(At09)	117.54	unknow	6.82	−9.66	2.8	unknow	unknow	unknow	unknow	unknow	NAU462	VW resistance	Wang, P., Ning, Z., Lin, L., Chen, H., Mei, H., Zhao, J., Liu, B., Zhang, X., Guo, W., & Zhang, T. (2014). Genetic dissection of tetraploid cotton resistant to Verticillium wilt using interspecific chromosome segment introgression lines. Crop Journal, 2(5), 278–288. https://doi.org/10.1016/j.cj.2014.06.007
qRV991-A13-1	Chr13(At13)	29.93	unknow	3.41	−7.59	1.7	unknow	unknow	unknow	unknow	unknow	NAU2893	VW resistance	Wang, P., Ning, Z., Lin, L., Chen, H., Mei, H., Zhao, J., Liu, B., Zhang, X., Guo, W., & Zhang, T. (2014). Genetic dissection of tetraploid cotton resistant to Verticillium wilt using interspecific chromosome segment introgression lines. Crop Journal, 2(5), 278–288. https://doi.org/10.1016/j.cj.2014.06.007
qRV991-D4-1	Chr22(Dt04)	102.49	unknow	4.83	−8.49	2.2	unknow	unknow	unknow	unknow	unknow	JESPR220	VW resistance	Wang, P., Ning, Z., Lin, L., Chen, H., Mei, H., Zhao, J., Liu, B., Zhang, X., Guo, W., & Zhang, T. (2014). Genetic dissection of tetraploid cotton resistant to Verticillium wilt using interspecific chromosome segment introgression lines. Crop Journal, 2(5), 278–288. https://doi.org/10.1016/j.cj.2014.06.007
qRV991-D5-1	Chr19(Dt05)	118.23	unknow	3.49	−7.64	1.8	unknow	unknow	unknow	unknow	unknow	NAU2274	VW resistance	Wang, P., Ning, Z., Lin, L., Chen, H., Mei, H., Zhao, J., Liu, B., Zhang, X., Guo, W., & Zhang, T. (2014). Genetic dissection of tetraploid cotton resistant to Verticillium wilt using interspecific chromosome segment introgression lines. Crop Journal, 2(5), 278–288. https://doi.org/10.1016/j.cj.2014.06.007
qRV991-D12-1	Chr26(Dt12)	17.02	unknow	5.57	−8.93	2.4	unknow	unknow	unknow	unknow	unknow	NAU4925	VW resistance	Wang, P., Ning, Z., Lin, L., Chen, H., Mei, H., Zhao, J., Liu, B., Zhang, X., Guo, W., & Zhang, T. (2014). Genetic dissection of tetraploid cotton resistant to Verticillium wilt using interspecific chromosome segment introgression lines. Crop Journal, 2(5), 278–288. https://doi.org/10.1016/j.cj.2014.06.007
qRV991-A3-1	Chr03(At03)	98.18	unknow	5.17	−8.70	2.3	unknow	unknow	unknow	unknow	unknow	NAU3479	VW resistance	Wang, P., Ning, Z., Lin, L., Chen, H., Mei, H., Zhao, J., Liu, B., Zhang, X., Guo, W., & Zhang, T. (2014). Genetic dissection of tetraploid cotton resistant to Verticillium wilt using interspecific chromosome segment introgression lines. Crop Journal, 2(5), 278–288. https://doi.org/10.1016/j.cj.2014.06.007
qRV991-A3-2	Chr03(At03)	115.34	unknow	9.29	−11.04	3.7	unknow	unknow	unknow	unknow	unknow	NAU3172	VW resistance	Wang, P., Ning, Z., Lin, L., Chen, H., Mei, H., Zhao, J., Liu, B., Zhang, X., Guo, W., & Zhang, T. (2014). Genetic dissection of tetraploid cotton resistant to Verticillium wilt using interspecific chromosome segment introgression lines. Crop Journal, 2(5), 278–288. https://doi.org/10.1016/j.cj.2014.06.007
qRV991-A7-1	Chr07(At07)	23.07	unknow	4.28	−8.15	2.0	unknow	unknow	unknow	unknow	unknow	NAU3654	VW resistance	Wang, P., Ning, Z., Lin, L., Chen, H., Mei, H., Zhao, J., Liu, B., Zhang, X., Guo, W., & Zhang, T. (2014). Genetic dissection of tetraploid cotton resistant to Verticillium wilt using interspecific chromosome segment introgression lines. Crop Journal, 2(5), 278–288. https://doi.org/10.1016/j.cj.2014.06.007
qRV991-A7-2	Chr07(At07)	70.73	unknow	3.77	−7.83	1.6	unknow	unknow	unknow	unknow	unknow	NAU2995	VW resistance	Wang, P., Ning, Z., Lin, L., Chen, H., Mei, H., Zhao, J., Liu, B., Zhang, X., Guo, W., & Zhang, T. (2014). Genetic dissection of tetraploid cotton resistant to Verticillium wilt using interspecific chromosome segment introgression lines. Crop Journal, 2(5), 278–288. https://doi.org/10.1016/j.cj.2014.06.007
qRV991-A8-1	Chr08(At08)	117.23	unknow	5.11	−8.66	2.3	unknow	unknow	unknow	unknow	unknow	NAU3324	VW resistance	Wang, P., Ning, Z., Lin, L., Chen, H., Mei, H., Zhao, J., Liu, B., Zhang, X., Guo, W., & Zhang, T. (2014). Genetic dissection of tetraploid cotton resistant to Verticillium wilt using interspecific chromosome segment introgression lines. Crop Journal, 2(5), 278–288. https://doi.org/10.1016/j.cj.2014.06.007
qRV991-A9-1	Chr09(At09)	117.54	unknow	6.82	−9.66	2.8	unknow	unknow	unknow	unknow	unknow	NAU462	VW resistance	Wang, P., Ning, Z., Lin, L., Chen, H., Mei, H., Zhao, J., Liu, B., Zhang, X., Guo, W., & Zhang, T. (2014). Genetic dissection of tetraploid cotton resistant to Verticillium wilt using interspecific chromosome segment introgression lines. Crop Journal, 2(5), 278–288. https://doi.org/10.1016/j.cj.2014.06.007
qRV991-A13-1	Chr13(At13)	29.93	unknow	3.41	−7.59	1.7	unknow	unknow	unknow	unknow	unknow	NAU2893	VW resistance	Wang, P., Ning, Z., Lin, L., Chen, H., Mei, H., Zhao, J., Liu, B., Zhang, X., Guo, W., & Zhang, T. (2014). Genetic dissection of tetraploid cotton resistant to Verticillium wilt using interspecific chromosome segment introgression lines. Crop Journal, 2(5), 278–288. https://doi.org/10.1016/j.cj.2014.06.007
qRV991-D4-1	Chr22(Dt04)	102.49	unknow	4.83	−8.49	2.2	unknow	unknow	unknow	unknow	unknow	JESPR220	VW resistance	Wang, P., Ning, Z., Lin, L., Chen, H., Mei, H., Zhao, J., Liu, B., Zhang, X., Guo, W., & Zhang, T. (2014). Genetic dissection of tetraploid cotton resistant to Verticillium wilt using interspecific chromosome segment introgression lines. Crop Journal, 2(5), 278–288. https://doi.org/10.1016/j.cj.2014.06.007
qRV991-D5-1	Chr19(Dt05)	118.23	unknow	3.49	−7.64	1.8	unknow	unknow	unknow	unknow	unknow	NAU2274	VW resistance	Wang, P., Ning, Z., Lin, L., Chen, H., Mei, H., Zhao, J., Liu, B., Zhang, X., Guo, W., & Zhang, T. (2014). Genetic dissection of tetraploid cotton resistant to Verticillium wilt using interspecific chromosome segment introgression lines. Crop Journal, 2(5), 278–288. https://doi.org/10.1016/j.cj.2014.06.007
qRV991-D12-1	Chr26(Dt12)	17.02	unknow	5.57	−8.93	2.4	unknow	unknow	unknow	unknow	unknow	NAU4925	VW resistance	Wang, P., Ning, Z., Lin, L., Chen, H., Mei, H., Zhao, J., Liu, B., Zhang, X., Guo, W., & Zhang, T. (2014). Genetic dissection of tetraploid cotton resistant to Verticillium wilt using interspecific chromosome segment introgression lines. Crop Journal, 2(5), 278–288. https://doi.org/10.1016/j.cj.2014.06.007
qSV991-A1-1	Chr01(At01)	66.37	unknow	4.38	8.21	2.0	unknow	unknow	unknow	unknow	unknow	TMD03	VW resistance	Wang, P., Ning, Z., Lin, L., Chen, H., Mei, H., Zhao, J., Liu, B., Zhang, X., Guo, W., & Zhang, T. (2014). Genetic dissection of tetraploid cotton resistant to Verticillium wilt using interspecific chromosome segment introgression lines. Crop Journal, 2(5), 278–288. https://doi.org/10.1016/j.cj.2014.06.007
qSV991-A3-1	Chr03(At03)	50.11	unknow	3.00	7.32	1.6	unknow	unknow	unknow	unknow	unknow	NAU1070	VW resistance	Wang, P., Ning, Z., Lin, L., Chen, H., Mei, H., Zhao, J., Liu, B., Zhang, X., Guo, W., & Zhang, T. (2014). Genetic dissection of tetraploid cotton resistant to Verticillium wilt using interspecific chromosome segment introgression lines. Crop Journal, 2(5), 278–288. https://doi.org/10.1016/j.cj.2014.06.007
qSV991-A5-1	Chr05(At05)	194.76	unknow	5.58	8.94	2.4	unknow	unknow	unknow	unknow	unknow	NAU3036	VW resistance	Wang, P., Ning, Z., Lin, L., Chen, H., Mei, H., Zhao, J., Liu, B., Zhang, X., Guo, W., & Zhang, T. (2014). Genetic dissection of tetraploid cotton resistant to Verticillium wilt using interspecific chromosome segment introgression lines. Crop Journal, 2(5), 278–288. https://doi.org/10.1016/j.cj.2014.06.007
qSV991-A12-1	Chr12(At12)	99.06	unknow	3.94	7.94	1.9	unknow	unknow	unknow	unknow	unknow	NAU1151	VW resistance	Wang, P., Ning, Z., Lin, L., Chen, H., Mei, H., Zhao, J., Liu, B., Zhang, X., Guo, W., & Zhang, T. (2014). Genetic dissection of tetraploid cotton resistant to Verticillium wilt using interspecific chromosome segment introgression lines. Crop Journal, 2(5), 278–288. https://doi.org/10.1016/j.cj.2014.06.007
qSV991-D1-1	Chr15(Dt01)	54.70	unknow	3.45	7.62	1.8	unknow	unknow	unknow	unknow	unknow	NAU2573	VW resistance	Wang, P., Ning, Z., Lin, L., Chen, H., Mei, H., Zhao, J., Liu, B., Zhang, X., Guo, W., & Zhang, T. (2014). Genetic dissection of tetraploid cotton resistant to Verticillium wilt using interspecific chromosome segment introgression lines. Crop Journal, 2(5), 278–288. https://doi.org/10.1016/j.cj.2014.06.007
qSV991-D1-2	Chr15(Dt01)	99.72	unknow	6.73	6.80	2.8	unknow	unknow	unknow	unknow	unknow	NAU2901	VW resistance	Wang, P., Ning, Z., Lin, L., Chen, H., Mei, H., Zhao, J., Liu, B., Zhang, X., Guo, W., & Zhang, T. (2014). Genetic dissection of tetraploid cotton resistant to Verticillium wilt using interspecific chromosome segment introgression lines. Crop Journal, 2(5), 278–288. https://doi.org/10.1016/j.cj.2014.06.007
qSV991-D2-1	Chr14(Dt02)	4.61	unknow	3.71	7.79	1.8	unknow	unknow	unknow	unknow	unknow	CIR097	VW resistance	Wang, P., Ning, Z., Lin, L., Chen, H., Mei, H., Zhao, J., Liu, B., Zhang, X., Guo, W., & Zhang, T. (2014). Genetic dissection of tetraploid cotton resistant to Verticillium wilt using interspecific chromosome segment introgression lines. Crop Journal, 2(5), 278–288. https://doi.org/10.1016/j.cj.2014.06.007
qSV991-D3-1	Chr17(Dt03)	70.88	unknow	5.87	9.12	2.5	unknow	unknow	unknow	unknow	unknow	BNL2496	VW resistance	Wang, P., Ning, Z., Lin, L., Chen, H., Mei, H., Zhao, J., Liu, B., Zhang, X., Guo, W., & Zhang, T. (2014). Genetic dissection of tetraploid cotton resistant to Verticillium wilt using interspecific chromosome segment introgression lines. Crop Journal, 2(5), 278–288. https://doi.org/10.1016/j.cj.2014.06.007
qSV07DF2-A1-1	Chr01(At01)	0	unknow	9.20	9.42	3.3	unknow	unknow	unknow	unknow	unknow	NAU1067	VW resistance	Wang, P., Ning, Z., Lin, L., Chen, H., Mei, H., Zhao, J., Liu, B., Zhang, X., Guo, W., & Zhang, T. (2014). Genetic dissection of tetraploid cotton resistant to Verticillium wilt using interspecific chromosome segment introgression lines. Crop Journal, 2(5), 278–288. https://doi.org/10.1016/j.cj.2014.06.007
qSV07DF2-A3-1	Chr03(At03)	6.67	unknow	5.28	7.51	2.1	unknow	unknow	unknow	unknow	unknow	JESPR107	VW resistance	Wang, P., Ning, Z., Lin, L., Chen, H., Mei, H., Zhao, J., Liu, B., Zhang, X., Guo, W., & Zhang, T. (2014). Genetic dissection of tetraploid cotton resistant to Verticillium wilt using interspecific chromosome segment introgression lines. Crop Journal, 2(5), 278–288. https://doi.org/10.1016/j.cj.2014.06.007
qSV07DF2-A5-1	Chr05(At05)	83.10	unknow	7.47	8.60	2.8	unknow	unknow	unknow	unknow	unknow	NAU5347	VW resistance	Wang, P., Ning, Z., Lin, L., Chen, H., Mei, H., Zhao, J., Liu, B., Zhang, X., Guo, W., & Zhang, T. (2014). Genetic dissection of tetraploid cotton resistant to Verticillium wilt using interspecific chromosome segment introgression lines. Crop Journal, 2(5), 278–288. https://doi.org/10.1016/j.cj.2014.06.007
qSV07DF2-A7-1	Chr07(At07)	0	unknow	5.82	7.79	2.3	unknow	unknow	unknow	unknow	unknow	NAU933	VW resistance	Wang, P., Ning, Z., Lin, L., Chen, H., Mei, H., Zhao, J., Liu, B., Zhang, X., Guo, W., & Zhang, T. (2014). Genetic dissection of tetraploid cotton resistant to Verticillium wilt using interspecific chromosome segment introgression lines. Crop Journal, 2(5), 278–288. https://doi.org/10.1016/j.cj.2014.06.007
qSV07DF2-A9-2	Chr09(At09)	103.71	unknow	4.88	7.30	2.0	unknow	unknow	unknow	unknow	unknow	NAU1493	VW resistance	Wang, P., Ning, Z., Lin, L., Chen, H., Mei, H., Zhao, J., Liu, B., Zhang, X., Guo, W., & Zhang, T. (2014). Genetic dissection of tetraploid cotton resistant to Verticillium wilt using interspecific chromosome segment introgression lines. Crop Journal, 2(5), 278–288. https://doi.org/10.1016/j.cj.2014.06.007
qSV07DF2-D7-1	Chr16(Dt07)	48.48	unknow	4.28	6.98	1.8	unknow	unknow	unknow	unknow	unknow	NAU450	VW resistance	Wang, P., Ning, Z., Lin, L., Chen, H., Mei, H., Zhao, J., Liu, B., Zhang, X., Guo, W., & Zhang, T. (2014). Genetic dissection of tetraploid cotton resistant to Verticillium wilt using interspecific chromosome segment introgression lines. Crop Journal, 2(5), 278–288. https://doi.org/10.1016/j.cj.2014.06.007
qSV07DF2-D12-1	Chr26(Dt12)	17.02	unknow	6.57	8.16	2.5	unknow	unknow	unknow	unknow	unknow	NAU4925	VW resistance	Wang, P., Ning, Z., Lin, L., Chen, H., Mei, H., Zhao, J., Liu, B., Zhang, X., Guo, W., & Zhang, T. (2014). Genetic dissection of tetraploid cotton resistant to Verticillium wilt using interspecific chromosome segment introgression lines. Crop Journal, 2(5), 278–288. https://doi.org/10.1016/j.cj.2014.06.007
qSD8092-A7-1	Chr07(At07)	42.87	unknow	3.48	8.28	2.3	unknow	unknow	unknow	unknow	unknow	NAU845	VW resistance	Wang, P., Ning, Z., Lin, L., Chen, H., Mei, H., Zhao, J., Liu, B., Zhang, X., Guo, W., & Zhang, T. (2014). Genetic dissection of tetraploid cotton resistant to Verticillium wilt using interspecific chromosome segment introgression lines. Crop Journal, 2(5), 278–288. https://doi.org/10.1016/j.cj.2014.06.007
qSD8092-D3-1	Chr17(Dt03)	29.65	unknow	7.74	11.04	4.1	unknow	unknow	unknow	unknow	unknow	NAU3639	VW resistance	Wang, P., Ning, Z., Lin, L., Chen, H., Mei, H., Zhao, J., Liu, B., Zhang, X., Guo, W., & Zhang, T. (2014). Genetic dissection of tetraploid cotton resistant to Verticillium wilt using interspecific chromosome segment introgression lines. Crop Journal, 2(5), 278–288. https://doi.org/10.1016/j.cj.2014.06.007
qSD8092-D5-1	Chr19(Dt05)	69.14	unknow	4.43	8.93	2.7	unknow	unknow	unknow	unknow	unknow	NAU828	VW resistance	Wang, P., Ning, Z., Lin, L., Chen, H., Mei, H., Zhao, J., Liu, B., Zhang, X., Guo, W., & Zhang, T. (2014). Genetic dissection of tetraploid cotton resistant to Verticillium wilt using interspecific chromosome segment introgression lines. Crop Journal, 2(5), 278–288. https://doi.org/10.1016/j.cj.2014.06.007
qSD8092-D8-1	Chr24(Dt08)	78.55	unknow	5.29	9.50	3.0	unknow	unknow	unknow	unknow	unknow	NAU1505	VW resistance	Wang, P., Ning, Z., Lin, L., Chen, H., Mei, H., Zhao, J., Liu, B., Zhang, X., Guo, W., & Zhang, T. (2014). Genetic dissection of tetraploid cotton resistant to Verticillium wilt using interspecific chromosome segment introgression lines. Crop Journal, 2(5), 278–288. https://doi.org/10.1016/j.cj.2014.06.007
q7.22-1	Chr16(Dt07)	125.81	unknow	3.81	7.61	unknow	11.55	unknow	unknow	unknow	unknow	BNL2441−BNL2766	VW resistance	Wang, H. M., Lin, Z. X., Zhang, X. L., Chen, W., Guo, X. P., Nie, Y. C., & Li, Y. H. (2008). Mapping and quantitative trait loci analysis of verticillium wilt resistance genes in cotton. Journal of integrative plant biology, 50(2), 174–182. https://doi.org/10.1111/j.1744-7909.2007.00612.x
q7.22-2	Chr26(Dt12)	23.11	unknow	3.32	9.27	unknow	10.63	unknow	unknow	unknow	unknow	BNL3867-3−BNL1605	VW resistance	Wang, H. M., Lin, Z. X., Zhang, X. L., Chen, W., Guo, X. P., Nie, Y. C., & Li, Y. H. (2008). Mapping and quantitative trait loci analysis of verticillium wilt resistance genes in cotton. Journal of integrative plant biology, 50(2), 174–182. https://doi.org/10.1111/j.1744-7909.2007.00612.x
q7.22-3	Chr26(Dt12)	38.61	unknow	4.01	−7.79	unknow	12.01	unknow	unknow	unknow	unknow	BNL3368−BNL3537	VW resistance	Wang, H. M., Lin, Z. X., Zhang, X. L., Chen, W., Guo, X. P., Nie, Y. C., & Li, Y. H. (2008). Mapping and quantitative trait loci analysis of verticillium wilt resistance genes in cotton. Journal of integrative plant biology, 50(2), 174–182. https://doi.org/10.1111/j.1744-7909.2007.00612.x
q7.22-4	Chr18(Dt13)	85.31	unknow	3.66	−1.36	unknow	28.83	unknow	unknow	unknow	unknow	BNL1706-2−BNL1706-1	VW resistance	Wang, H. M., Lin, Z. X., Zhang, X. L., Chen, W., Guo, X. P., Nie, Y. C., & Li, Y. H. (2008). Mapping and quantitative trait loci analysis of verticillium wilt resistance genes in cotton. Journal of integrative plant biology, 50(2), 174–182. https://doi.org/10.1111/j.1744-7909.2007.00612.x
q7.22-5	Chr26(Dt12)	44.11	unknow	3.78	6.39	unknow	11.81	unknow	unknow	unknow	unknow	BNL1673−BNL2894	VW resistance	Wang, H. M., Lin, Z. X., Zhang, X. L., Chen, W., Guo, X. P., Nie, Y. C., & Li, Y. H. (2008). Mapping and quantitative trait loci analysis of verticillium wilt resistance genes in cotton. Journal of integrative plant biology, 50(2), 174–182. https://doi.org/10.1111/j.1744-7909.2007.00612.x
q8.24-1	Chr24(Dt08)	20.01	unknow	3.12	−2.29	unknow	26.63	unknow	unknow	unknow	unknow	BNL3017−JESPR305	VW resistance	Wang, H. M., Lin, Z. X., Zhang, X. L., Chen, W., Guo, X. P., Nie, Y. C., & Li, Y. H. (2008). Mapping and quantitative trait loci analysis of verticillium wilt resistance genes in cotton. Journal of integrative plant biology, 50(2), 174–182. https://doi.org/10.1111/j.1744-7909.2007.00612.x
q8.24-2	Chr16(Dt07)	121.41	unknow	4.11	11.55	unknow	17.01	unknow	unknow	unknow	unknow	BNL2441−BNL2766	VW resistance	Wang, H. M., Lin, Z. X., Zhang, X. L., Chen, W., Guo, X. P., Nie, Y. C., & Li, Y. H. (2008). Mapping and quantitative trait loci analysis of verticillium wilt resistance genes in cotton. Journal of integrative plant biology, 50(2), 174–182. https://doi.org/10.1111/j.1744-7909.2007.00612.x
q8.24-3	Chr16(Dt07)	137.81	unknow	4.03	9.47	unknow	17.32	unknow	unknow	unknow	unknow	BNL2766−BNL3065	VW resistance	Wang, H. M., Lin, Z. X., Zhang, X. L., Chen, W., Guo, X. P., Nie, Y. C., & Li, Y. H. (2008). Mapping and quantitative trait loci analysis of verticillium wilt resistance genes in cotton. Journal of integrative plant biology, 50(2), 174–182. https://doi.org/10.1111/j.1744-7909.2007.00612.x
q8.24-4	Chr26(Dt12)	48.11	unknow	3.49	8.03	unknow	14.95	unknow	unknow	unknow	unknow	BNL1673−BNL2894	VW resistance	Wang, H. M., Lin, Z. X., Zhang, X. L., Chen, W., Guo, X. P., Nie, Y. C., & Li, Y. H. (2008). Mapping and quantitative trait loci analysis of verticillium wilt resistance genes in cotton. Journal of integrative plant biology, 50(2), 174–182. https://doi.org/10.1111/j.1744-7909.2007.00612.x
qV-BP2S1-D7-1	Chr16(Dt07)	44.0(39.9—50.1)	unknow	18.87	−0.71	24.1	unknow	unknow	unknow	unknow	unknow	NAU5380-NAU3053	VW resistance	Jiang, F., Zhao, J., Zhou, L., Guo, W., & Zhang, T. (2009). Molecular mapping of Verticillium wilt resistance QTL clustered on chromosomes D7 and D9 in upland cotton. Science in China. Series C, Life sciences, 52(9), 872–884. https://doi.org/10.1007/s11427-009-0110-8
qV-BP2S1-D9-1	Chr23(Dt09)	0.0(0.0—1.9)	unknow	19.00	−0.71	24.5	unknow	unknow	unknow	unknow	unknow	NAU1225-NAU1230	VW resistance	Jiang, F., Zhao, J., Zhou, L., Guo, W., & Zhang, T. (2009). Molecular mapping of Verticillium wilt resistance QTL clustered on chromosomes D7 and D9 in upland cotton. Science in China. Series C, Life sciences, 52(9), 872–884. https://doi.org/10.1007/s11427-009-0110-8
qV-BP2S2-D7-1	Chr16(Dt07)	0.0(0.0—9.0)	unknow	5.05	−0.36	5.8	unknow	unknow	unknow	unknow	unknow	NAU808-NAU3200	VW resistance	Jiang, F., Zhao, J., Zhou, L., Guo, W., & Zhang, T. (2009). Molecular mapping of Verticillium wilt resistance QTL clustered on chromosomes D7 and D9 in upland cotton. Science in China. Series C, Life sciences, 52(9), 872–884. https://doi.org/10.1007/s11427-009-0110-8
qV-BP2S2-D7-2	Chr16(Dt07)	32.0(30.3—37.7)	unknow	11.03	−0.55	13.6	unknow	unknow	unknow	unknow	unknow	NAU5120-NAU5380	VW resistance	Jiang, F., Zhao, J., Zhou, L., Guo, W., & Zhang, T. (2009). Molecular mapping of Verticillium wilt resistance QTL clustered on chromosomes D7 and D9 in upland cotton. Science in China. Series C, Life sciences, 52(9), 872–884. https://doi.org/10.1007/s11427-009-0110-8
qV-BP2S2-D9-1	Chr23(Dt09)	0.0(0.0—4.9)	unknow	16.06	−0.65	19.8	unknow	unknow	unknow	unknow	unknow	NAU1225-NAU1230	VW resistance	Jiang, F., Zhao, J., Zhou, L., Guo, W., & Zhang, T. (2009). Molecular mapping of Verticillium wilt resistance QTL clustered on chromosomes D7 and D9 in upland cotton. Science in China. Series C, Life sciences, 52(9), 872–884. https://doi.org/10.1007/s11427-009-0110-8
qV-BP2S2-D9-2	Chr23(Dt09)	7.2(5.2—9.2)	unknow	4.69	−0.39	7.8	unknow	unknow	unknow	unknow	unknow	NAU1230-JESPR44	VW resistance	Jiang, F., Zhao, J., Zhou, L., Guo, W., & Zhang, T. (2009). Molecular mapping of Verticillium wilt resistance QTL clustered on chromosomes D7 and D9 in upland cotton. Science in China. Series C, Life sciences, 52(9), 872–884. https://doi.org/10.1007/s11427-009-0110-8
qV-BP2M-D7-1	Chr16(Dt07)	62.9(58.5—72.2)	unknow	24.41	−0.90	32.0	unknow	unknow	unknow	unknow	unknow	NAU3287-NAU3282	VW resistance	Jiang, F., Zhao, J., Zhou, L., Guo, W., & Zhang, T. (2009). Molecular mapping of Verticillium wilt resistance QTL clustered on chromosomes D7 and D9 in upland cotton. Science in China. Series C, Life sciences, 52(9), 872–884. https://doi.org/10.1007/s11427-009-0110-8
qV-BP2M-D9-1	Chr23(Dt09)	36.6(35.6—39.5)	unknow	20.11	−0.98	25.3	unknow	unknow	unknow	unknow	unknow	NAU2741-NAU1043	VW resistance	Jiang, F., Zhao, J., Zhou, L., Guo, W., & Zhang, T. (2009). Molecular mapping of Verticillium wilt resistance QTL clustered on chromosomes D7 and D9 in upland cotton. Science in China. Series C, Life sciences, 52(9), 872–884. https://doi.org/10.1007/s11427-009-0110-8
qV-VD8S1-D7-1	Chr16(Dt07)	12.0(6.9—18.0)	unknow	18.35	−0.76	30.8	unknow	unknow	unknow	unknow	unknow	NAU808-NAU3200	VW resistance	Jiang, F., Zhao, J., Zhou, L., Guo, W., & Zhang, T. (2009). Molecular mapping of Verticillium wilt resistance QTL clustered on chromosomes D7 and D9 in upland cotton. Science in China. Series C, Life sciences, 52(9), 872–884. https://doi.org/10.1007/s11427-009-0110-8
qV-VD8S1-D9-1	Chr23(Dt09)	18.0(17.4—20.3)	unknow	8.70	−0.45	11.8	unknow	unknow	unknow	unknow	unknow	NAU2580-NAU5508	VW resistance	Jiang, F., Zhao, J., Zhou, L., Guo, W., & Zhang, T. (2009). Molecular mapping of Verticillium wilt resistance QTL clustered on chromosomes D7 and D9 in upland cotton. Science in China. Series C, Life sciences, 52(9), 872–884. https://doi.org/10.1007/s11427-009-0110-8
qV-VD8S1-D9-2	Chr23(Dt09)	27.3(25.3—28.8)	unknow	12.57	−0.50	16.5	unknow	unknow	unknow	unknow	unknow	NAU2753-NAU2528	VW resistance	Jiang, F., Zhao, J., Zhou, L., Guo, W., & Zhang, T. (2009). Molecular mapping of Verticillium wilt resistance QTL clustered on chromosomes D7 and D9 in upland cotton. Science in China. Series C, Life sciences, 52(9), 872–884. https://doi.org/10.1007/s11427-009-0110-8
qV-VD8S1-D9-3	Chr23(Dt09)	36.6(36.3—42.5)	unknow	9.41	−0.43	11.9	unknow	unknow	unknow	unknow	unknow	NAU2741-NAU1043	VW resistance	Jiang, F., Zhao, J., Zhou, L., Guo, W., & Zhang, T. (2009). Molecular mapping of Verticillium wilt resistance QTL clustered on chromosomes D7 and D9 in upland cotton. Science in China. Series C, Life sciences, 52(9), 872–884. https://doi.org/10.1007/s11427-009-0110-8
qV-VD8S2-D7-1	Chr16(Dt07)	8.0(0.0—18.0)	unknow	8.27	−0.45	12.1	unknow	unknow	unknow	unknow	unknow	NAU808-NAU3200	VW resistance	Jiang, F., Zhao, J., Zhou, L., Guo, W., & Zhang, T. (2009). Molecular mapping of Verticillium wilt resistance QTL clustered on chromosomes D7 and D9 in upland cotton. Science in China. Series C, Life sciences, 52(9), 872–884. https://doi.org/10.1007/s11427-009-0110-8
qV-VD8S2-D7-2	Chr16(Dt07)	28.8(23.9—40.9)	unknow	6.97	−0.38	7.5	unknow	unknow	unknow	unknow	unknow	NAU5120-NAU5380	VW resistance	Jiang, F., Zhao, J., Zhou, L., Guo, W., & Zhang, T. (2009). Molecular mapping of Verticillium wilt resistance QTL clustered on chromosomes D7 and D9 in upland cotton. Science in China. Series C, Life sciences, 52(9), 872–884. https://doi.org/10.1007/s11427-009-0110-8
qV-VD8S2-D9-1	Chr23(Dt09)	25.3(23.2—31.0)	unknow	10.26	−0.50	16.8	unknow	unknow	unknow	unknow	unknow	NAU2753-NAU2528	VW resistance	Jiang, F., Zhao, J., Zhou, L., Guo, W., & Zhang, T. (2009). Molecular mapping of Verticillium wilt resistance QTL clustered on chromosomes D7 and D9 in upland cotton. Science in China. Series C, Life sciences, 52(9), 872–884. https://doi.org/10.1007/s11427-009-0110-8
qV-VD8S2-D9-2	Chr23(Dt09)	36.6(35.6—41.3)	unknow	26.13	−0.67	32.1	unknow	unknow	unknow	unknow	unknow	NAU2741-NAU1043	VW resistance	Jiang, F., Zhao, J., Zhou, L., Guo, W., & Zhang, T. (2009). Molecular mapping of Verticillium wilt resistance QTL clustered on chromosomes D7 and D9 in upland cotton. Science in China. Series C, Life sciences, 52(9), 872–884. https://doi.org/10.1007/s11427-009-0110-8
qV-VD8S2-D9-3	Chr23(Dt09)	48.1(47.5—51.5)	unknow	7.92	−0.39	15.7	unknow	unknow	unknow	unknow	unknow	NAU5075-MUCS219	VW resistance	Jiang, F., Zhao, J., Zhou, L., Guo, W., & Zhang, T. (2009). Molecular mapping of Verticillium wilt resistance QTL clustered on chromosomes D7 and D9 in upland cotton. Science in China. Series C, Life sciences, 52(9), 872–884. https://doi.org/10.1007/s11427-009-0110-8
qV-VD8M-D7-1	Chr16(Dt07)	57.3(52.9—60.9)	unknow	20.60	−0.79	31.5	unknow	unknow	unknow	unknow	unknow	NAU3053-NAU3287	VW resistance	Jiang, F., Zhao, J., Zhou, L., Guo, W., & Zhang, T. (2009). Molecular mapping of Verticillium wilt resistance QTL clustered on chromosomes D7 and D9 in upland cotton. Science in China. Series C, Life sciences, 52(9), 872–884. https://doi.org/10.1007/s11427-009-0110-8
qV-VD8M-D7-2	Chr16(Dt07)	62.9(60.9—67.2)	unknow	19.32	−0.74	27.7	unknow	unknow	unknow	unknow	unknow	NAU3287-NAU3282	VW resistance	Jiang, F., Zhao, J., Zhou, L., Guo, W., & Zhang, T. (2009). Molecular mapping of Verticillium wilt resistance QTL clustered on chromosomes D7 and D9 in upland cotton. Science in China. Series C, Life sciences, 52(9), 872–884. https://doi.org/10.1007/s11427-009-0110-8
qV-VD8M-D9-1	Chr23(Dt09)	9.2(6.0—10.9)	unknow	8.63	−0.39	13.1	unknow	unknow	unknow	unknow	unknow	NAU1230-JESPR44	VW resistance	Jiang, F., Zhao, J., Zhou, L., Guo, W., & Zhang, T. (2009). Molecular mapping of Verticillium wilt resistance QTL clustered on chromosomes D7 and D9 in upland cotton. Science in China. Series C, Life sciences, 52(9), 872–884. https://doi.org/10.1007/s11427-009-0110-8
qV-VD8M-D9-2	Chr23(Dt09)	15.0(13.0—16.1)	unknow	14.63	−0.53	18.6	unknow	unknow	unknow	unknow	unknow	JESPR44-NAU2580	VW resistance	Jiang, F., Zhao, J., Zhou, L., Guo, W., & Zhang, T. (2009). Molecular mapping of Verticillium wilt resistance QTL clustered on chromosomes D7 and D9 in upland cotton. Science in China. Series C, Life sciences, 52(9), 872–884. https://doi.org/10.1007/s11427-009-0110-8
qV-VD8M-D9-3	Chr23(Dt09)	25.3(21.1—27.9)	unknow	7.85	−0.40	11.6	unknow	unknow	unknow	unknow	unknow	NAU2753-NAU2528	VW resistance	Jiang, F., Zhao, J., Zhou, L., Guo, W., & Zhang, T. (2009). Molecular mapping of Verticillium wilt resistance QTL clustered on chromosomes D7 and D9 in upland cotton. Science in China. Series C, Life sciences, 52(9), 872–884. https://doi.org/10.1007/s11427-009-0110-8
qV-T9S1-D7-1	Chr16(Dt07)	32.0(29.5—37.7)	unknow	16.30	−0.58	19.1	unknow	unknow	unknow	unknow	unknow	NAU5120-NAU5380	VW resistance	Jiang, F., Zhao, J., Zhou, L., Guo, W., & Zhang, T. (2009). Molecular mapping of Verticillium wilt resistance QTL clustered on chromosomes D7 and D9 in upland cotton. Science in China. Series C, Life sciences, 52(9), 872–884. https://doi.org/10.1007/s11427-009-0110-8
qV-T9S1-D9-1	Chr23(Dt09)	20.0(18.0—21.2)	unknow	15.90	−0.57	20.2	unknow	unknow	unknow	unknow	unknow	NAU5508-NAU1047	VW resistance	Jiang, F., Zhao, J., Zhou, L., Guo, W., & Zhang, T. (2009). Molecular mapping of Verticillium wilt resistance QTL clustered on chromosomes D7 and D9 in upland cotton. Science in China. Series C, Life sciences, 52(9), 872–884. https://doi.org/10.1007/s11427-009-0110-8
qV-T9S1-D9-2	Chr23(Dt09)	25.3(23.3—28.2)	unknow	8.82	−0.46	13.0	unknow	unknow	unknow	unknow	unknow	NAU2753-NAU2528	VW resistance	Jiang, F., Zhao, J., Zhou, L., Guo, W., & Zhang, T. (2009). Molecular mapping of Verticillium wilt resistance QTL clustered on chromosomes D7 and D9 in upland cotton. Science in China. Series C, Life sciences, 52(9), 872–884. https://doi.org/10.1007/s11427-009-0110-8
qV-T9S2-D7-1	Chr16(Dt07)	2.0(0.0—13.0)	unknow	10.90	−0.47	16.5	unknow	unknow	unknow	unknow	unknow	NAU808-NAU3200	VW resistance	Jiang, F., Zhao, J., Zhou, L., Guo, W., & Zhang, T. (2009). Molecular mapping of Verticillium wilt resistance QTL clustered on chromosomes D7 and D9 in upland cotton. Science in China. Series C, Life sciences, 52(9), 872–884. https://doi.org/10.1007/s11427-009-0110-8
qV-T9S2-D7-2	Chr16(Dt07)	28.8(24.7—36.1)	unknow	8.30	−0.44	10.2	unknow	unknow	unknow	unknow	unknow	NAU5120-NAU5380	VW resistance	Jiang, F., Zhao, J., Zhou, L., Guo, W., & Zhang, T. (2009). Molecular mapping of Verticillium wilt resistance QTL clustered on chromosomes D7 and D9 in upland cotton. Science in China. Series C, Life sciences, 52(9), 872–884. https://doi.org/10.1007/s11427-009-0110-8
qV-T9S2-D9-1	Chr23(Dt09)	25.3(23.3—29.5)	unknow	12.46	−0.55	18.8	unknow	unknow	unknow	unknow	unknow	NAU2753-NAU2528	VW resistance	Jiang, F., Zhao, J., Zhou, L., Guo, W., & Zhang, T. (2009). Molecular mapping of Verticillium wilt resistance QTL clustered on chromosomes D7 and D9 in upland cotton. Science in China. Series C, Life sciences, 52(9), 872–884. https://doi.org/10.1007/s11427-009-0110-8
qV-T9M-D7-1	Chr16(Dt07)	45.3(42.5—71.9)	unknow	16.94	−0.63	24.0	unknow	unknow	unknow	unknow	unknow	NAU5380-NAU3053	VW resistance	Jiang, F., Zhao, J., Zhou, L., Guo, W., & Zhang, T. (2009). Molecular mapping of Verticillium wilt resistance QTL clustered on chromosomes D7 and D9 in upland cotton. Science in China. Series C, Life sciences, 52(9), 872–884. https://doi.org/10.1007/s11427-009-0110-8
qV-T9M-D9-1	Chr23(Dt09)	7.2(5.2—10.5)	unknow	12.86	−0.57	19.3	unknow	unknow	unknow	unknow	unknow	NAU1230-JESPR44	VW resistance	Jiang, F., Zhao, J., Zhou, L., Guo, W., & Zhang, T. (2009). Molecular mapping of Verticillium wilt resistance QTL clustered on chromosomes D7 and D9 in upland cotton. Science in China. Series C, Life sciences, 52(9), 872–884. https://doi.org/10.1007/s11427-009-0110-8
qV-T9M-D9-2	Chr23(Dt09)	13.0(11.0—20.1)	unknow	7.43	−0.43	11.8	unknow	unknow	unknow	unknow	unknow	JESPR44-NAU2580	VW resistance	Jiang, F., Zhao, J., Zhou, L., Guo, W., & Zhang, T. (2009). Molecular mapping of Verticillium wilt resistance QTL clustered on chromosomes D7 and D9 in upland cotton. Science in China. Series C, Life sciences, 52(9), 872–884. https://doi.org/10.1007/s11427-009-0110-8
qV-MIXS1-D7-1	Chr16(Dt07)	14.0(7.6—19.3)	unknow	14.20	−0.57	24.6	unknow	unknow	unknow	unknow	unknow	NAU808-NAU3200	VW resistance	Jiang, F., Zhao, J., Zhou, L., Guo, W., & Zhang, T. (2009). Molecular mapping of Verticillium wilt resistance QTL clustered on chromosomes D7 and D9 in upland cotton. Science in China. Series C, Life sciences, 52(9), 872–884. https://doi.org/10.1007/s11427-009-0110-8
qV-MIXS1-D9-1	Chr23(Dt09)	5.2(3.5—10.0)	unknow	16.51	−0.50	23.1	unknow	unknow	unknow	unknow	unknow	NAU1230-JESPR44	VW resistance	Jiang, F., Zhao, J., Zhou, L., Guo, W., & Zhang, T. (2009). Molecular mapping of Verticillium wilt resistance QTL clustered on chromosomes D7 and D9 in upland cotton. Science in China. Series C, Life sciences, 52(9), 872–884. https://doi.org/10.1007/s11427-009-0110-8
qV-MIXS1-D9-2	Chr23(Dt09)	13.0(11.4—22.8)	unknow	6.39	−0.37	12.7	unknow	unknow	unknow	unknow	unknow	JESPR44-NAU2580	VW resistance	Jiang, F., Zhao, J., Zhou, L., Guo, W., & Zhang, T. (2009). Molecular mapping of Verticillium wilt resistance QTL clustered on chromosomes D7 and D9 in upland cotton. Science in China. Series C, Life sciences, 52(9), 872–884. https://doi.org/10.1007/s11427-009-0110-8
qV-MIXS2-D7-1	Chr16(Dt07)	62.9(58.7—70.4)	unknow	24.37	−1.07	33.4	unknow	unknow	unknow	unknow	unknow	NAU3287-NAU3282	VW resistance	Jiang, F., Zhao, J., Zhou, L., Guo, W., & Zhang, T. (2009). Molecular mapping of Verticillium wilt resistance QTL clustered on chromosomes D7 and D9 in upland cotton. Science in China. Series C, Life sciences, 52(9), 872–884. https://doi.org/10.1007/s11427-009-0110-8
qV-MIXS2-D9-1	Chr23(Dt09)	20.0(10.0—22.0)	unknow	6.82	−0.62	9.7	unknow	unknow	unknow	unknow	unknow	NAU5508-NAU1047	VW resistance	Jiang, F., Zhao, J., Zhou, L., Guo, W., & Zhang, T. (2009). Molecular mapping of Verticillium wilt resistance QTL clustered on chromosomes D7 and D9 in upland cotton. Science in China. Series C, Life sciences, 52(9), 872–884. https://doi.org/10.1007/s11427-009-0110-8
qV-MIXS2-D9-2	Chr23(Dt09)	28.3(27.1—29.6)	unknow	17.06	−0.88	20.6	unknow	unknow	unknow	unknow	unknow	NAU2528-BNL3031	VW resistance	Jiang, F., Zhao, J., Zhou, L., Guo, W., & Zhang, T. (2009). Molecular mapping of Verticillium wilt resistance QTL clustered on chromosomes D7 and D9 in upland cotton. Science in China. Series C, Life sciences, 52(9), 872–884. https://doi.org/10.1007/s11427-009-0110-8
qV-MIXM-D7-1	Chr16(Dt07)	32.0(30.3—35.6)	unknow	22.99	−0.68	23.4	unknow	unknow	unknow	unknow	unknow	NAU5120-NAU5380	VW resistance	Jiang, F., Zhao, J., Zhou, L., Guo, W., & Zhang, T. (2009). Molecular mapping of Verticillium wilt resistance QTL clustered on chromosomes D7 and D9 in upland cotton. Science in China. Series C, Life sciences, 52(9), 872–884. https://doi.org/10.1007/s11427-009-0110-8
qV-MIXM-D9-1	Chr23(Dt09)	7.2(4.8—9.2)	unknow	4.79	−0.40	9.0	unknow	unknow	unknow	unknow	unknow	NAU1230-JESPR44	VW resistance	Jiang, F., Zhao, J., Zhou, L., Guo, W., & Zhang, T. (2009). Molecular mapping of Verticillium wilt resistance QTL clustered on chromosomes D7 and D9 in upland cotton. Science in China. Series C, Life sciences, 52(9), 872–884. https://doi.org/10.1007/s11427-009-0110-8
qV-MIXM-D9-2	Chr23(Dt09)	15.4(14.9—16.4)	unknow	29.40	−0.92	33.2	unknow	unknow	unknow	unknow	unknow	JESPR44-NAU2580	VW resistance	Jiang, F., Zhao, J., Zhou, L., Guo, W., & Zhang, T. (2009). Molecular mapping of Verticillium wilt resistance QTL clustered on chromosomes D7 and D9 in upland cotton. Science in China. Series C, Life sciences, 52(9), 872–884. https://doi.org/10.1007/s11427-009-0110-8
qV-MIXM-D9-3	Chr23(Dt09)	22.3(20.3—23.3)	unknow	5.89	−0.49	8.9	unknow	unknow	unknow	unknow	unknow	NAU1047-NAU2753	VW resistance	Jiang, F., Zhao, J., Zhou, L., Guo, W., & Zhang, T. (2009). Molecular mapping of Verticillium wilt resistance QTL clustered on chromosomes D7 and D9 in upland cotton. Science in China. Series C, Life sciences, 52(9), 872–884. https://doi.org/10.1007/s11427-009-0110-8
qF3-VBS-D4	Chr22(Dt04)	51.6	unknow	5.96	-0.21	14.5	unknow	unknow	unknow	unknow	unknow	unknow	FW resistance	Lopez-Lavalle, L. A. B., Gillespie, V. J., Tate, W. A., Ellis, M. H., Stiller, W. N., Llewellyn, D. L., & Wilson, I. W. (2012). Molecular mapping of a new source of Fusarium wilt resistance in tetraploid cotton (Gossypium hirsutum L.). Molecular Breeding, 30(2), 1181–1191. https://doi.org/10.1007/S11032-012-9705-Z/TABLES/4
qF3-VBSD-D4	Chr22(Dt04)	19.0	unknow	3.19	-0.29	8.6	unknow	unknow	unknow	unknow	unknow	unknow	FW resistance	Lopez-Lavalle, L. A. B., Gillespie, V. J., Tate, W. A., Ellis, M. H., Stiller, W. N., Llewellyn, D. L., & Wilson, I. W. (2012). Molecular mapping of a new source of Fusarium wilt resistance in tetraploid cotton (Gossypium hirsutum L.). Molecular Breeding, 30(2), 1181–1191. https://doi.org/10.1007/S11032-012-9705-Z/TABLES/4
qF3-LS-D4	Chr22(Dt04)	24.0	unknow	3.97	-0.28	10	unknow	unknow	unknow	unknow	unknow	unknow	FW resistance	Lopez-Lavalle, L. A. B., Gillespie, V. J., Tate, W. A., Ellis, M. H., Stiller, W. N., Llewellyn, D. L., & Wilson, I. W. (2012). Molecular mapping of a new source of Fusarium wilt resistance in tetraploid cotton (Gossypium hirsutum L.). Molecular Breeding, 30(2), 1181–1191. https://doi.org/10.1007/S11032-012-9705-Z/TABLES/4
qF4-VBS-A6	Chr06(At06)	38.7	unknow	4.43	-0.33	22.8	unknow	unknow	unknow	unknow	unknow	unknow	FW resistance	Lopez-Lavalle, L. A. B., Gillespie, V. J., Tate, W. A., Ellis, M. H., Stiller, W. N., Llewellyn, D. L., & Wilson, I. W. (2012). Molecular mapping of a new source of Fusarium wilt resistance in tetraploid cotton (Gossypium hirsutum L.). Molecular Breeding, 30(2), 1181–1191. https://doi.org/10.1007/S11032-012-9705-Z/TABLES/4
qF4-VBSD-A6	Chr06(At06)	10.8	unknow	3.88	-0.20	9.6	unknow	unknow	unknow	unknow	unknow	unknow	FW resistance	Lopez-Lavalle, L. A. B., Gillespie, V. J., Tate, W. A., Ellis, M. H., Stiller, W. N., Llewellyn, D. L., & Wilson, I. W. (2012). Molecular mapping of a new source of Fusarium wilt resistance in tetraploid cotton (Gossypium hirsutum L.). Molecular Breeding, 30(2), 1181–1191. https://doi.org/10.1007/S11032-012-9705-Z/TABLES/4
qF4-LS-LG1	Chr01(At01)	56.9	unknow	3.21	-0.09	30.5	unknow	unknow	unknow	unknow	unknow	unknow	FW resistance	Lopez-Lavalle, L. A. B., Gillespie, V. J., Tate, W. A., Ellis, M. H., Stiller, W. N., Llewellyn, D. L., & Wilson, I. W. (2012). Molecular mapping of a new source of Fusarium wilt resistance in tetraploid cotton (Gossypium hirsutum L.). Molecular Breeding, 30(2), 1181–1191. https://doi.org/10.1007/S11032-012-9705-Z/TABLES/4
qF4-LS-D5	Chr19(Dt05)	20.7	unknow	5.02	-0.3	45.4	unknow	unknow	unknow	unknow	unknow	unknow	FW resistance	Lopez-Lavalle, L. A. B., Gillespie, V. J., Tate, W. A., Ellis, M. H., Stiller, W. N., Llewellyn, D. L., & Wilson, I. W. (2012). Molecular mapping of a new source of Fusarium wilt resistance in tetraploid cotton (Gossypium hirsutum L.). Molecular Breeding, 30(2), 1181–1191. https://doi.org/10.1007/S11032-012-9705-Z/TABLES/4
qF4-LS-A6	Chr06(At06)	0.0	unknow	5.83	-0.23	18.9	unknow	unknow	unknow	unknow	unknow	unknow	FW resistance	Lopez-Lavalle, L. A. B., Gillespie, V. J., Tate, W. A., Ellis, M. H., Stiller, W. N., Llewellyn, D. L., & Wilson, I. W. (2012). Molecular mapping of a new source of Fusarium wilt resistance in tetraploid cotton (Gossypium hirsutum L.). Molecular Breeding, 30(2), 1181–1191. https://doi.org/10.1007/S11032-012-9705-Z/TABLES/4
qF4-LSWTD-LG1	Chr01(At01)	55.9	unknow	3.65	-0.32	27.8	unknow	unknow	unknow	unknow	unknow	unknow	FW resistance	Lopez-Lavalle, L. A. B., Gillespie, V. J., Tate, W. A., Ellis, M. H., Stiller, W. N., Llewellyn, D. L., & Wilson, I. W. (2012). Molecular mapping of a new source of Fusarium wilt resistance in tetraploid cotton (Gossypium hirsutum L.). Molecular Breeding, 30(2), 1181–1191. https://doi.org/10.1007/S11032-012-9705-Z/TABLES/4
qF4-LSWTD-D5	Chr19(Dt05)	19.0	unknow	4.17	-0.42	40.9	unknow	unknow	unknow	unknow	unknow	unknow	FW resistance	Lopez-Lavalle, L. A. B., Gillespie, V. J., Tate, W. A., Ellis, M. H., Stiller, W. N., Llewellyn, D. L., & Wilson, I. W. (2012). Molecular mapping of a new source of Fusarium wilt resistance in tetraploid cotton (Gossypium hirsutum L.). Molecular Breeding, 30(2), 1181–1191. https://doi.org/10.1007/S11032-012-9705-Z/TABLES/4
qF4-LSWTD-A6	Chr06(At06)	8.8	unknow	5.32	-0.56	12.1	unknow	unknow	unknow	unknow	unknow	unknow	FW resistance	Lopez-Lavalle, L. A. B., Gillespie, V. J., Tate, W. A., Ellis, M. H., Stiller, W. N., Llewellyn, D. L., & Wilson, I. W. (2012). Molecular mapping of a new source of Fusarium wilt resistance in tetraploid cotton (Gossypium hirsutum L.). Molecular Breeding, 30(2), 1181–1191. https://doi.org/10.1007/S11032-012-9705-Z/TABLES/4
qFW-A3-1	Chr03(At03)	unknow	unknow	2.27	2.29	4.3	unknow	unknow	unknow	unknow	unknow	NAU3995	FW resistance	Mei, H., Ai, N., Zhang, X., Ning, Z., & Zhang, T. (2014). QTLs conferring FOV 7 resistance detected by linkage and association mapping in Upland cotton. Euphytica, 197(2), 237–249. https://doi.org/10.1007/s10681-014-1063-y
qFW-A12-1	Chr12(At12)	unknow	unknow	1.58	1.48	3.1	unknow	unknow	unknow	unknow	unknow	NAU7082	FW resistance	Mei, H., Ai, N., Zhang, X., Ning, Z., & Zhang, T. (2014). QTLs conferring FOV 7 resistance detected by linkage and association mapping in Upland cotton. Euphytica, 197(2), 237–249. https://doi.org/10.1007/s10681-014-1063-y
qFW-D3-1	Chr17(Dt03)	unknow	unknow	3.43	2.19	6.6	unknow	unknow	unknow	unknow	unknow	NAU1028	FW resistance	Mei, H., Ai, N., Zhang, X., Ning, Z., & Zhang, T. (2014). QTLs conferring FOV 7 resistance detected by linkage and association mapping in Upland cotton. Euphytica, 197(2), 237–249. https://doi.org/10.1007/s10681-014-1063-y
qFW-D5-1	Chr19(Dt05)	unknow	unknow	3.72	0.98	5.7	unknow	unknow	unknow	unknow	unknow	cgr5126	FW resistance	Mei, H., Ai, N., Zhang, X., Ning, Z., & Zhang, T. (2014). QTLs conferring FOV 7 resistance detected by linkage and association mapping in Upland cotton. Euphytica, 197(2), 237–249. https://doi.org/10.1007/s10681-014-1063-y
qFW-D8-1	Chr24(Dt08)	unknow	unknow	1.71	0	4.1	unknow	unknow	unknow	unknow	unknow	dPL0133	FW resistance	Mei, H., Ai, N., Zhang, X., Ning, Z., & Zhang, T. (2014). QTLs conferring FOV 7 resistance detected by linkage and association mapping in Upland cotton. Euphytica, 197(2), 237–249. https://doi.org/10.1007/s10681-014-1063-y
qFW-D13-1	Chr18(Dt13)	unknow	unknow	3.45	-1.74	6.6	unknow	unknow	unknow	unknow	unknow	dPL0894	FW resistance	Mei, H., Ai, N., Zhang, X., Ning, Z., & Zhang, T. (2014). QTLs conferring FOV 7 resistance detected by linkage and association mapping in Upland cotton. Euphytica, 197(2), 237–249. https://doi.org/10.1007/s10681-014-1063-y
qFW-D13-2	Chr18(Dt13)	unknow	unknow	1.22	0	2.9	unknow	unknow	unknow	unknow	unknow	NAU5262	FW resistance	Mei, H., Ai, N., Zhang, X., Ning, Z., & Zhang, T. (2014). QTLs conferring FOV 7 resistance detected by linkage and association mapping in Upland cotton. Euphytica, 197(2), 237–249. https://doi.org/10.1007/s10681-014-1063-y
Mi-GIh-C031d	Chr03(At03)	unknow	unknow	12.32	4.88	5.93	unknow	unknow	unknow	unknow	unknow	BNL3408b	RKN resistance	Wang C, Ulloa M, Mullens TR, Yu JZ, Roberts PA (2012) QTL Analysis for Transgressive Resistance to Root-Knot Nematode in Interspecific Cotton (Gossypium spp.) Progeny Derived from Susceptible Parents. PLoS ONE 7(4): e34874. https://doi.org/10.1371/journal.pone.0034874
Mi-GIh-C171	Chr17(Dt03)	unknow	unknow	11.534	4.83	5.83	unknow	unknow	unknow	unknow	unknow	MUSB0224/320	RKN resistance	Wang C, Ulloa M, Mullens TR, Yu JZ, Roberts PA (2012) QTL Analysis for Transgressive Resistance to Root-Knot Nematode in Interspecific Cotton (Gossypium spp.) Progeny Derived from Susceptible Parents. PLoS ONE 7(4): e34874. https://doi.org/10.1371/journal.pone.0034874
Mi-GIb-C041	Chr04(At04)	unknow	unknow	10.071	5.73	4.84	unknow	unknow	unknow	unknow	unknow	MUSS396_111	RKN resistance	Wang C, Ulloa M, Mullens TR, Yu JZ, Roberts PA (2012) QTL Analysis for Transgressive Resistance to Root-Knot Nematode in Interspecific Cotton (Gossypium spp.) Progeny Derived from Susceptible Parents. PLoS ONE 7(4): e34874. https://doi.org/10.1371/journal.pone.0034874
Mi-GIb-C111	Chr11(At11)	unknow	unknow	7.95	5.68	4.83	unknow	unknow	unknow	unknow	unknow	BNL1231b_196/188	RKN resistance	Wang C, Ulloa M, Mullens TR, Yu JZ, Roberts PA (2012) QTL Analysis for Transgressive Resistance to Root-Knot Nematode in Interspecific Cotton (Gossypium spp.) Progeny Derived from Susceptible Parents. PLoS ONE 7(4): e34874. https://doi.org/10.1371/journal.pone.0034874
Mi-GIb-C221	Chr22(Dt04)	unknow	unknow	7.744	5.66	4.88	unknow	unknow	unknow	unknow	unknow	MUSB1112_327/350	RKN resistance	Wang C, Ulloa M, Mullens TR, Yu JZ, Roberts PA (2012) QTL Analysis for Transgressive Resistance to Root-Knot Nematode in Interspecific Cotton (Gossypium spp.) Progeny Derived from Susceptible Parents. PLoS ONE 7(4): e34874. https://doi.org/10.1371/journal.pone.0034874
Mi-GIb-C051	Chr05(At05)	unknow	unknow	7.493	5.67	4.85	unknow	unknow	unknow	unknow	unknow	Gh262	RKN resistance	Wang C, Ulloa M, Mullens TR, Yu JZ, Roberts PA (2012) QTL Analysis for Transgressive Resistance to Root-Knot Nematode in Interspecific Cotton (Gossypium spp.) Progeny Derived from Susceptible Parents. PLoS ONE 7(4): e34874. https://doi.org/10.1371/journal.pone.0034874
Mi-GIh-C151	Chr15(Dt01)	unknow	unknow	7.34	4.9	5.68	unknow	unknow	unknow	unknow	unknow	NAU4045_170/165	RKN resistance	Wang C, Ulloa M, Mullens TR, Yu JZ, Roberts PA (2012) QTL Analysis for Transgressive Resistance to Root-Knot Nematode in Interspecific Cotton (Gossypium spp.) Progeny Derived from Susceptible Parents. PLoS ONE 7(4): e34874. https://doi.org/10.1371/journal.pone.0034874
Mi-GIh-C141	Chr14(Dt02)	unknow	unknow	7.103	4.94	5.71	unknow	unknow	unknow	unknow	unknow	BNL3661_207/201i	RKN resistance	Wang C, Ulloa M, Mullens TR, Yu JZ, Roberts PA (2012) QTL Analysis for Transgressive Resistance to Root-Knot Nematode in Interspecific Cotton (Gossypium spp.) Progeny Derived from Susceptible Parents. PLoS ONE 7(4): e34874. https://doi.org/10.1371/journal.pone.0034874
Mi-GIb-C201	Chr20(Dt10)	unknow	unknow	6.914	5.63	4.73	unknow	unknow	unknow	unknow	unknow	Gh119	RKN resistance	Wang C, Ulloa M, Mullens TR, Yu JZ, Roberts PA (2012) QTL Analysis for Transgressive Resistance to Root-Knot Nematode in Interspecific Cotton (Gossypium spp.) Progeny Derived from Susceptible Parents. PLoS ONE 7(4): e34874. https://doi.org/10.1371/journal.pone.0034874
Mi-GIh-C191	Chr19(Dt05)	unknow	unknow	6.872	4.86	5.59	unknow	unknow	unknow	unknow	unknow	MUSS219	RKN resistance	Wang C, Ulloa M, Mullens TR, Yu JZ, Roberts PA (2012) QTL Analysis for Transgressive Resistance to Root-Knot Nematode in Interspecific Cotton (Gossypium spp.) Progeny Derived from Susceptible Parents. PLoS ONE 7(4): e34874. https://doi.org/10.1371/journal.pone.0034874
Mi-GIh-C071	Chr07(At07)	unknow	unknow	6.315	5.09	5.96	unknow	unknow	unknow	unknow	unknow	Gh055_98/86	RKN resistance	Wang C, Ulloa M, Mullens TR, Yu JZ, Roberts PA (2012) QTL Analysis for Transgressive Resistance to Root-Knot Nematode in Interspecific Cotton (Gossypium spp.) Progeny Derived from Susceptible Parents. PLoS ONE 7(4): e34874. https://doi.org/10.1371/journal.pone.0034874
Mi-GIb-C121	Chr12(At12)	unknow	unknow	6.134	5.81	4.93	unknow	unknow	unknow	unknow	unknow	MUSB0117_123/143	RKN resistance	Wang C, Ulloa M, Mullens TR, Yu JZ, Roberts PA (2012) QTL Analysis for Transgressive Resistance to Root-Knot Nematode in Interspecific Cotton (Gossypium spp.) Progeny Derived from Susceptible Parents. PLoS ONE 7(4): e34874. https://doi.org/10.1371/journal.pone.0034874
Mi-GIb-C191	Chr19(Dt05)	unknow	unknow	4.197	5.56	4.57	unknow	unknow	unknow	unknow	unknow	NAU5273_0/275	RKN resistance	Wang C, Ulloa M, Mullens TR, Yu JZ, Roberts PA (2012) QTL Analysis for Transgressive Resistance to Root-Knot Nematode in Interspecific Cotton (Gossypium spp.) Progeny Derived from Susceptible Parents. PLoS ONE 7(4): e34874. https://doi.org/10.1371/journal.pone.0034874
Mi-GIb-C211	Chr21(Dt11)	unknow	unknow	4.041	5.65	4.95	unknow	unknow	unknow	unknow	unknow	CIR316_194/184	RKN resistance	Wang C, Ulloa M, Mullens TR, Yu JZ, Roberts PA (2012) QTL Analysis for Transgressive Resistance to Root-Knot Nematode in Interspecific Cotton (Gossypium spp.) Progeny Derived from Susceptible Parents. PLoS ONE 7(4): e34874. https://doi.org/10.1371/journal.pone.0034874
Mi-EGRb-C231	Chr23(Dt09)	unknow	unknow	10.644	3.93	3.63	unknow	unknow	unknow	unknow	unknow	BNL1672a	RKN resistance	Wang C, Ulloa M, Mullens TR, Yu JZ, Roberts PA (2012) QTL Analysis for Transgressive Resistance to Root-Knot Nematode in Interspecific Cotton (Gossypium spp.) Progeny Derived from Susceptible Parents. PLoS ONE 7(4): e34874. https://doi.org/10.1371/journal.pone.0034874
Mi-EGRh-C141	Chr14(Dt02)	unknow	unknow	9.705	3.64	3.92	unknow	unknow	unknow	unknow	unknow	BNL3661_207/201	RKN resistance	Wang C, Ulloa M, Mullens TR, Yu JZ, Roberts PA (2012) QTL Analysis for Transgressive Resistance to Root-Knot Nematode in Interspecific Cotton (Gossypium spp.) Progeny Derived from Susceptible Parents. PLoS ONE 7(4): e34874. https://doi.org/10.1371/journal.pone.0034874
Mi-EGRh-C241	Chr24(Dt08)	unknow	unknow	7.279	3.63	3.86	unknow	unknow	unknow	unknow	unknow	NAU3605_222/227	RKN resistance	Wang C, Ulloa M, Mullens TR, Yu JZ, Roberts PA (2012) QTL Analysis for Transgressive Resistance to Root-Knot Nematode in Interspecific Cotton (Gossypium spp.) Progeny Derived from Susceptible Parents. PLoS ONE 7(4): e34874. https://doi.org/10.1371/journal.pone.0034874
Mi-EGRh-C061	Chr06(At06)	unknow	unknow	7.253	3.68	3.86	unknow	unknow	unknow	unknow	unknow	NAU4969_0/305	RKN resistance	Wang C, Ulloa M, Mullens TR, Yu JZ, Roberts PA (2012) QTL Analysis for Transgressive Resistance to Root-Knot Nematode in Interspecific Cotton (Gossypium spp.) Progeny Derived from Susceptible Parents. PLoS ONE 7(4): e34874. https://doi.org/10.1371/journal.pone.0034874
Mi-EGRh-C151	Chr15(Dt01)	unknow	unknow	6.244	3.68	3.86	unknow	unknow	unknow	unknow	unknow	NAU4045_180/173	RKN resistance	Wang C, Ulloa M, Mullens TR, Yu JZ, Roberts PA (2012) QTL Analysis for Transgressive Resistance to Root-Knot Nematode in Interspecific Cotton (Gossypium spp.) Progeny Derived from Susceptible Parents. PLoS ONE 7(4): e34874. https://doi.org/10.1371/journal.pone.0034874
Mi-EGRh-C191	Chr19(Dt05)	unknow	unknow	5.448	3.65	3.84	unknow	unknow	unknow	unknow	unknow	MUSS219	RKN resistance	Wang C, Ulloa M, Mullens TR, Yu JZ, Roberts PA (2012) QTL Analysis for Transgressive Resistance to Root-Knot Nematode in Interspecific Cotton (Gossypium spp.) Progeny Derived from Susceptible Parents. PLoS ONE 7(4): e34874. https://doi.org/10.1371/journal.pone.0034874
Mi-EGRb-C111	Chr11(At11)	unknow	unknow	5.32	3.88	3.66	unknow	unknow	unknow	unknow	unknow	CIR316_191/196	RKN resistance	Wang C, Ulloa M, Mullens TR, Yu JZ, Roberts PA (2012) QTL Analysis for Transgressive Resistance to Root-Knot Nematode in Interspecific Cotton (Gossypium spp.) Progeny Derived from Susceptible Parents. PLoS ONE 7(4): e34874. https://doi.org/10.1371/journal.pone.0034874
Mi-EGRh-C121	Chr12(At12)	unknow	unknow	4.862	3.66	3.86	unknow	unknow	unknow	unknow	unknow	Gh243a	RKN resistance	Wang C, Ulloa M, Mullens TR, Yu JZ, Roberts PA (2012) QTL Analysis for Transgressive Resistance to Root-Knot Nematode in Interspecific Cotton (Gossypium spp.) Progeny Derived from Susceptible Parents. PLoS ONE 7(4): e34874. https://doi.org/10.1371/journal.pone.0034874
Mi-EGRb-C112	Chr11(At11)	unknow	unknow	4.778	3.84	3.66	unknow	unknow	unknow	unknow	unknow	BNL2589_262/276	RKN resistance	Wang C, Ulloa M, Mullens TR, Yu JZ, Roberts PA (2012) QTL Analysis for Transgressive Resistance to Root-Knot Nematode in Interspecific Cotton (Gossypium spp.) Progeny Derived from Susceptible Parents. PLoS ONE 7(4): e34874. https://doi.org/10.1371/journal.pone.0034874
qVW-A1-1	Chr01(At01)	24.61	unknow	3.986971	-7.7866	24.27434	unknow	unknow	unknow	unknow	unknow	A01_22210881 and 1723_15192	VW resistance	Wang Y, Ning Z, Hu Y, Chen J, Zhao R, Chen H, et al. (2015) Molecular Mapping of Restriction-Site Associated DNA Markers in Allotetraploid Upland Cotton. PLoS ONE 10(4): e0124781. https://doi.org/10.1371/journal.pone.0124781
qVW-D2-1	Chr14(Dt02)	58.51	unknow	3.144408	-11.2664	8.00717	unknow	unknow	unknow	unknow	unknow	D02_67130411 and D02_67233400	VW resistance	Wang Y, Ning Z, Hu Y, Chen J, Zhao R, Chen H, et al. (2015) Molecular Mapping of Restriction-Site Associated DNA Markers in Allotetraploid Upland Cotton. PLoS ONE 10(4): e0124781. https://doi.org/10.1371/journal.pone.0124781
qVW-A6-1	Chr06(At06)	3.71	unknow	6.414767	10.5553	44.60596	unknow	unknow	unknow	unknow	unknow	NAU6973 and A06_2845454	VW resistance	Wang Y, Ning Z, Hu Y, Chen J, Zhao R, Chen H, et al. (2015) Molecular Mapping of Restriction-Site Associated DNA Markers in Allotetraploid Upland Cotton. PLoS ONE 10(4): e0124781. https://doi.org/10.1371/journal.pone.0124781
qVW-A9-1	Chr09(At09)	2.61	unknow	7.611292	-8.8356	31.25531	unknow	unknow	unknow	unknow	unknow	NAU3669 and NAU2354	VW resistance	Wang Y, Ning Z, Hu Y, Chen J, Zhao R, Chen H, et al. (2015) Molecular Mapping of Restriction-Site Associated DNA Markers in Allotetraploid Upland Cotton. PLoS ONE 10(4): e0124781. https://doi.org/10.1371/journal.pone.0124781
qVW-D9-1	Chr23(Dt09)	3.91	unknow	4.473398	-6.2136	15.45747	unknow	unknow	unknow	unknow	unknow	NAU3414 and D09_4882901	VW resistance	Wang Y, Ning Z, Hu Y, Chen J, Zhao R, Chen H, et al. (2015) Molecular Mapping of Restriction-Site Associated DNA Markers in Allotetraploid Upland Cotton. PLoS ONE 10(4): e0124781. https://doi.org/10.1371/journal.pone.0124781
qVW-A11-1	Chr11(At11)	23.51	unknow	6.29316	-21.2239	28.41575	unknow	unknow	unknow	unknow	unknow	A11_77497859 and A11_76565350	VW resistance	Wang Y, Ning Z, Hu Y, Chen J, Zhao R, Chen H, et al. (2015) Molecular Mapping of Restriction-Site Associated DNA Markers in Allotetraploid Upland Cotton. PLoS ONE 10(4): e0124781. https://doi.org/10.1371/journal.pone.0124781
qFW-D1-1	Chr15(Dt01)	0.520	unknow	4.91	14.37	25.5	unknow	unknow	unknow	unknow	BNL830	unknow	FW resistance	Wang, P., Su, L., Qin, L., Hu, B., Guo, W., & Zhang, T. (2009). Identification and molecular mapping of a Fusarium wilt resistant gene in upland cotton. Theoretical and Applied Genetics, 119(4), 733–739. https://doi.org/10.1007/S00122-009-1084-4/FIGURES/3
qFW-A7-1	Chr07(At07)	2.138	unknow	7.24	17.31	25.4	unknow	unknow	unknow	unknow	NAU474	unknow	FW resistance	Wang, P., Su, L., Qin, L., Hu, B., Guo, W., & Zhang, T. (2009). Identification and molecular mapping of a Fusarium wilt resistant gene in upland cotton. Theoretical and Applied Genetics, 119(4), 733–739. https://doi.org/10.1007/S00122-009-1084-4/FIGURES/3
qFW-D9-1	Chr23(Dt09)	0.133	unknow	3.89	-13.9	15.9	unknow	unknow	unknow	unknow	NAU423	unknow	FW resistance	Wang, P., Su, L., Qin, L., Hu, B., Guo, W., & Zhang, T. (2009). Identification and molecular mapping of a Fusarium wilt resistant gene in upland cotton. Theoretical and Applied Genetics, 119(4), 733–739. https://doi.org/10.1007/S00122-009-1084-4/FIGURES/3
qFW-D3-1	Chr17(Dt03)	0.220	unknow	20.62	-16.07	58.3	unknow	unknow	unknow	unknow	JESPR304	unknow	FW resistance	Wang, P., Su, L., Qin, L., Hu, B., Guo, W., & Zhang, T. (2009). Identification and molecular mapping of a Fusarium wilt resistant gene in upland cotton. Theoretical and Applied Genetics, 119(4), 733–739. https://doi.org/10.1007/S00122-009-1084-4/FIGURES/3
qFW-D3-1	Chr17(Dt03)	0.120	unknow	21.43	-13.20	52.5	unknow	unknow	unknow	unknow	JESPR304	unknow	FW resistance	Wang, P., Su, L., Qin, L., Hu, B., Guo, W., & Zhang, T. (2009). Identification and molecular mapping of a Fusarium wilt resistant gene in upland cotton. Theoretical and Applied Genetics, 119(4), 733–739. https://doi.org/10.1007/S00122-009-1084-4/FIGURES/3
qFW-D3-1	Chr17(Dt03)	0.060	unknow	22.17	-18.72	60.9	unknow	unknow	unknow	unknow	JESPR304	unknow	FW resistance	Wang, P., Su, L., Qin, L., Hu, B., Guo, W., & Zhang, T. (2009). Identification and molecular mapping of a Fusarium wilt resistant gene in upland cotton. Theoretical and Applied Genetics, 119(4), 733–739. https://doi.org/10.1007/S00122-009-1084-4/FIGURES/3
qVWR-16-1a	Chr16(Dt07)	unknow	unknow	3．5986	-5．3222	16．53	unknow	unknow	unknow	unknow	NAU751	BNL2986-NAU751	VW resistance	Wang, F.R., Liu, R.Z., Wang, L.M., Zhang, C.Y., Liu, G.D., Liu, Q.H. et al. (2007) Molecular markers of Verticillium wilt resistance in upland cotton (Gossypium hirsutum L.) cultivar and their effects on assisted phenotypic selection. Cotton Sci. 19(6), 424-4302007-06-001.
qVWR-16-1b	Chr16(Dt07)	unknow	unknow	2．0693	-3．4550	10．27	unknow	unknow	unknow	unknow	NAU751	BNL2986-NAU751	VW resistance	Wang, F.R., Liu, R.Z., Wang, L.M., Zhang, C.Y., Liu, G.D., Liu, Q.H. et al. (2007) Molecular markers of Verticillium wilt resistance in upland cotton (Gossypium hirsutum L.) cultivar and their effects on assisted phenotypic selection. Cotton Sci. 19(6), 424-4302007-06-001.
qVWR-16-2b	Chr16(Dt07)	unknow	unknow	1．7324	3．3799	10．80	unknow	unknow	unknow	unknow	BNL1395	BNL1604-BNL1395	VW resistance	Wang, F.R., Liu, R.Z., Wang, L.M., Zhang, C.Y., Liu, G.D., Liu, Q.H. et al. (2007) Molecular markers of Verticillium wilt resistance in upland cotton (Gossypium hirsutum L.) cultivar and their effects on assisted phenotypic selection. Cotton Sci. 19(6), 424-4302007-06-001.
qVWR-2-1b	Chr02(At02)	unknow	unknow	1．2593	-4．2853	13．78	unknow	unknow	unknow	unknow	BNL3590	BNL3590-BNL3971	VW resistance	Wang, F.R., Liu, R.Z., Wang, L.M., Zhang, C.Y., Liu, G.D., Liu, Q.H. et al. (2007) Molecular markers of Verticillium wilt resistance in upland cotton (Gossypium hirsutum L.) cultivar and their effects on assisted phenotypic selection. Cotton Sci. 19(6), 424-4302007-06-001.
qMi-C14	Chr14(Dt02)	8-16	unknow	17.6	0.94	45.7	unknow	unknow	unknow	unknow	unknow	unknow	RKN resistance	He, Y., Kumar, P., Shen, X., Davis, R. F., Van Becelaere, G., May, O. L., Nichols, R. L., & Chee, P. W. (2014). Re-evaluation of the inheritance for root-knot nematode resistance in the Upland cotton germplasm line M-120 RNR revealed two epistatic QTLs conferring resistance. Theoretical and Applied Genetics, 127(6), 1343–1351. https://doi.org/10.1007/s00122-014-2302-2
qMi-C11	Chr11(At11)	0-3	unknow	45.52	-1.556	32.1	unknow	unknow	unknow	unknow	unknow	unknow	RKN resistance	Shen, X., He, Y., Lubbers, E. L., Davis, R. F., Nichols, R. L., & Chee, P. W. (2010). Fine mapping QMi-C11 a major QTL controlling root-knot nematodes resistance in Upland cotton. Theoretical and Applied Genetics, 121(8), 1623–1631. https://doi.org/10.1007/s00122-010-1415-5
qFOV7-A01-1	Chr01(At01)	unknow	unknow	3	0.225	8.25	unknow	unknow	unknow	unknow	Block91	Block89-Block91	FW resistance	Han W, Zhao J, Deng X, Gu A, Li D, Wang Y, Lu X, Zu Q, Chen Q, Chen Q, Zhang J and Qu Y (2022) Quantitative Trait Locus Mapping and Identification of Candidate Genes for Resistance to Fusarium Wilt Race 7 Using a Resequencing-Based High Density Genetic Bin Map in a Recombinant Inbred Line Population of Gossypium barbadense. Front. Plant Sci. 13:815643. doi: 10.3389/fpls.2022.815643
qFOV7-A05-1	Chr05(At05)	unknow	unknow	2	0.077	1.04	unknow	unknow	unknow	unknow	Block1452	Block1451-Block1453	FW resistance	Han W, Zhao J, Deng X, Gu A, Li D, Wang Y, Lu X, Zu Q, Chen Q, Chen Q, Zhang J and Qu Y (2022) Quantitative Trait Locus Mapping and Identification of Candidate Genes for Resistance to Fusarium Wilt Race 7 Using a Resequencing-Based High Density Genetic Bin Map in a Recombinant Inbred Line Population of Gossypium barbadense. Front. Plant Sci. 13:815643. doi: 10.3389/fpls.2022.815643
qFOV7-A07-1	Chr07(At07)	unknow	unknow	2	-0.165	4.03	unknow	unknow	unknow	unknow	Block2023	Block2022-Block2027	FW resistance	Han W, Zhao J, Deng X, Gu A, Li D, Wang Y, Lu X, Zu Q, Chen Q, Chen Q, Zhang J and Qu Y (2022) Quantitative Trait Locus Mapping and Identification of Candidate Genes for Resistance to Fusarium Wilt Race 7 Using a Resequencing-Based High Density Genetic Bin Map in a Recombinant Inbred Line Population of Gossypium barbadense. Front. Plant Sci. 13:815643. doi: 10.3389/fpls.2022.815643
qFOV7-A09-1	Chr09(At09)	unknow	unknow	2.5	0.162	10.14	unknow	unknow	unknow	unknow	Block2987	Block2986-Block2987	FW resistance	Han W, Zhao J, Deng X, Gu A, Li D, Wang Y, Lu X, Zu Q, Chen Q, Chen Q, Zhang J and Qu Y (2022) Quantitative Trait Locus Mapping and Identification of Candidate Genes for Resistance to Fusarium Wilt Race 7 Using a Resequencing-Based High Density Genetic Bin Map in a Recombinant Inbred Line Population of Gossypium barbadense. Front. Plant Sci. 13:815643. doi: 10.3389/fpls.2022.815643
qFOV7-D03-1	Chr17(Dt03)	unknow	unknow	4.8	-0.517	19.65	unknow	unknow	unknow	unknow	Block6648	Block6644-Block6655	FW resistance	Han W, Zhao J, Deng X, Gu A, Li D, Wang Y, Lu X, Zu Q, Chen Q, Chen Q, Zhang J and Qu Y (2022) Quantitative Trait Locus Mapping and Identification of Candidate Genes for Resistance to Fusarium Wilt Race 7 Using a Resequencing-Based High Density Genetic Bin Map in a Recombinant Inbred Line Population of Gossypium barbadense. Front. Plant Sci. 13:815643. doi: 10.3389/fpls.2022.815643
qFOV7-D03-1	Chr17(Dt03)	unknow	unknow	2	-0.223	8.78	unknow	unknow	unknow	unknow	Block6654	Block6649-Block6654	FW resistance	Han W, Zhao J, Deng X, Gu A, Li D, Wang Y, Lu X, Zu Q, Chen Q, Chen Q, Zhang J and Qu Y (2022) Quantitative Trait Locus Mapping and Identification of Candidate Genes for Resistance to Fusarium Wilt Race 7 Using a Resequencing-Based High Density Genetic Bin Map in a Recombinant Inbred Line Population of Gossypium barbadense. Front. Plant Sci. 13:815643. doi: 10.3389/fpls.2022.815643
qFOV7-D03-2	Chr17(Dt03)	unknow	unknow	2.5	-0.113	4.93	unknow	unknow	unknow	unknow	Block6766	Block6766-Block6767	FW resistance	Han W, Zhao J, Deng X, Gu A, Li D, Wang Y, Lu X, Zu Q, Chen Q, Chen Q, Zhang J and Qu Y (2022) Quantitative Trait Locus Mapping and Identification of Candidate Genes for Resistance to Fusarium Wilt Race 7 Using a Resequencing-Based High Density Genetic Bin Map in a Recombinant Inbred Line Population of Gossypium barbadense. Front. Plant Sci. 13:815643. doi: 10.3389/fpls.2022.815643
qFOV7-D05-1	Chr19(Dt05)	unknow	unknow	2	0.154	3.49	unknow	unknow	unknow	unknow	Block7246	Block7246-Block7250	FW resistance	Han W, Zhao J, Deng X, Gu A, Li D, Wang Y, Lu X, Zu Q, Chen Q, Chen Q, Zhang J and Qu Y (2022) Quantitative Trait Locus Mapping and Identification of Candidate Genes for Resistance to Fusarium Wilt Race 7 Using a Resequencing-Based High Density Genetic Bin Map in a Recombinant Inbred Line Population of Gossypium barbadense. Front. Plant Sci. 13:815643. doi: 10.3389/fpls.2022.815643
qFOV7-D09-1	Chr23(Dt09)	unknow	unknow	2	-0.328	11.40	unknow	unknow	unknow	unknow	Block8063	Block8062-Block8065	FW resistance	Han W, Zhao J, Deng X, Gu A, Li D, Wang Y, Lu X, Zu Q, Chen Q, Chen Q, Zhang J and Qu Y (2022) Quantitative Trait Locus Mapping and Identification of Candidate Genes for Resistance to Fusarium Wilt Race 7 Using a Resequencing-Based High Density Genetic Bin Map in a Recombinant Inbred Line Population of Gossypium barbadense. Front. Plant Sci. 13:815643. doi: 10.3389/fpls.2022.815643
qFOV4-A01-1	Chr01(At01)	unknow	94329429	4.96	unknow	unknow	unknow	unknow	90748551	97910308	unknow	unknow	FW resistance	Zhang, J., Abdelraheem, A., Ma, J., Zhu, Y., Dever, J., Wheeler, T. A., Hake, K., Wedegaertner, T., & Yu, J. (2022). Mapping of dynamic QTLs for resistance to Fusarium wilt (Fusarium oxysporum f. sp. vasinfectum) race 4 in a backcross inbred line population of Upland cotton. Molecular genetics and genomics : MGG, 297(2), 319–332. https://doi.org/10.1007/s00438-021-01846-2
qFOV4-A02-1	Chr02(At02)	unknow	105447587	2.57	unknow	unknow	unknow	unknow	105321796	105615516	unknow	unknow	FW resistance	Zhang, J., Abdelraheem, A., Ma, J., Zhu, Y., Dever, J., Wheeler, T. A., Hake, K., Wedegaertner, T., & Yu, J. (2022). Mapping of dynamic QTLs for resistance to Fusarium wilt (Fusarium oxysporum f. sp. vasinfectum) race 4 in a backcross inbred line population of Upland cotton. Molecular genetics and genomics : MGG, 297(2), 319–332. https://doi.org/10.1007/s00438-021-01846-2
qFOV4-A02-2	Chr02(At02)	unknow	14944888	2.95	unknow	unknow	unknow	unknow	11020559	16481917	unknow	unknow	FW resistance	Zhang, J., Abdelraheem, A., Ma, J., Zhu, Y., Dever, J., Wheeler, T. A., Hake, K., Wedegaertner, T., & Yu, J. (2022). Mapping of dynamic QTLs for resistance to Fusarium wilt (Fusarium oxysporum f. sp. vasinfectum) race 4 in a backcross inbred line population of Upland cotton. Molecular genetics and genomics : MGG, 297(2), 319–332. https://doi.org/10.1007/s00438-021-01846-2
qFOV4-A02-3	Chr02(At02)	unknow	10198439	4.80	unknow	unknow	unknow	unknow	10198439	10335707	unknow	unknow	FW resistance	Zhang, J., Abdelraheem, A., Ma, J., Zhu, Y., Dever, J., Wheeler, T. A., Hake, K., Wedegaertner, T., & Yu, J. (2022). Mapping of dynamic QTLs for resistance to Fusarium wilt (Fusarium oxysporum f. sp. vasinfectum) race 4 in a backcross inbred line population of Upland cotton. Molecular genetics and genomics : MGG, 297(2), 319–332. https://doi.org/10.1007/s00438-021-01846-2
qFOV4-A03-1	Chr03(At03)	unknow	78868343	3.83	unknow	unknow	unknow	unknow	78847732	78888955	unknow	unknow	FW resistance	Zhang, J., Abdelraheem, A., Ma, J., Zhu, Y., Dever, J., Wheeler, T. A., Hake, K., Wedegaertner, T., & Yu, J. (2022). Mapping of dynamic QTLs for resistance to Fusarium wilt (Fusarium oxysporum f. sp. vasinfectum) race 4 in a backcross inbred line population of Upland cotton. Molecular genetics and genomics : MGG, 297(2), 319–332. https://doi.org/10.1007/s00438-021-01846-2
qFOV4-A03-2	Chr03(At03)	unknow	11600851	3.80	unknow	unknow	unknow	unknow	9145753	13503677	unknow	unknow	FW resistance	Zhang, J., Abdelraheem, A., Ma, J., Zhu, Y., Dever, J., Wheeler, T. A., Hake, K., Wedegaertner, T., & Yu, J. (2022). Mapping of dynamic QTLs for resistance to Fusarium wilt (Fusarium oxysporum f. sp. vasinfectum) race 4 in a backcross inbred line population of Upland cotton. Molecular genetics and genomics : MGG, 297(2), 319–332. https://doi.org/10.1007/s00438-021-01846-2
qFOV4-A04-1	Chr04(At04)	unknow	1895999	3.14	unknow	unknow	unknow	unknow	1539830	2190426	unknow	unknow	FW resistance	Zhang, J., Abdelraheem, A., Ma, J., Zhu, Y., Dever, J., Wheeler, T. A., Hake, K., Wedegaertner, T., & Yu, J. (2022). Mapping of dynamic QTLs for resistance to Fusarium wilt (Fusarium oxysporum f. sp. vasinfectum) race 4 in a backcross inbred line population of Upland cotton. Molecular genetics and genomics : MGG, 297(2), 319–332. https://doi.org/10.1007/s00438-021-01846-2
qFOV4-A06-1	Chr06(At06)	unknow	26882293	3.53	unknow	unknow	unknow	unknow	20031346	33930112	unknow	unknow	FW resistance	Zhang, J., Abdelraheem, A., Ma, J., Zhu, Y., Dever, J., Wheeler, T. A., Hake, K., Wedegaertner, T., & Yu, J. (2022). Mapping of dynamic QTLs for resistance to Fusarium wilt (Fusarium oxysporum f. sp. vasinfectum) race 4 in a backcross inbred line population of Upland cotton. Molecular genetics and genomics : MGG, 297(2), 319–332. https://doi.org/10.1007/s00438-021-01846-2
qFOV4-A06-2	Chr06(At06)	unknow	120115553	3.99	unknow	unknow	unknow	unknow	119702523	121248541	unknow	unknow	FW resistance	Zhang, J., Abdelraheem, A., Ma, J., Zhu, Y., Dever, J., Wheeler, T. A., Hake, K., Wedegaertner, T., & Yu, J. (2022). Mapping of dynamic QTLs for resistance to Fusarium wilt (Fusarium oxysporum f. sp. vasinfectum) race 4 in a backcross inbred line population of Upland cotton. Molecular genetics and genomics : MGG, 297(2), 319–332. https://doi.org/10.1007/s00438-021-01846-2
qFOV4-A06-3	Chr06(At06)	unknow	122835537	2.71	unknow	unknow	unknow	unknow	122666566	122898436	unknow	unknow	FW resistance	Zhang, J., Abdelraheem, A., Ma, J., Zhu, Y., Dever, J., Wheeler, T. A., Hake, K., Wedegaertner, T., & Yu, J. (2022). Mapping of dynamic QTLs for resistance to Fusarium wilt (Fusarium oxysporum f. sp. vasinfectum) race 4 in a backcross inbred line population of Upland cotton. Molecular genetics and genomics : MGG, 297(2), 319–332. https://doi.org/10.1007/s00438-021-01846-2
qFOV4-A06-4	Chr06(At06)	unknow	49675867	4.97	unknow	unknow	unknow	unknow	49649182	49702552	unknow	unknow	FW resistance	Zhang, J., Abdelraheem, A., Ma, J., Zhu, Y., Dever, J., Wheeler, T. A., Hake, K., Wedegaertner, T., & Yu, J. (2022). Mapping of dynamic QTLs for resistance to Fusarium wilt (Fusarium oxysporum f. sp. vasinfectum) race 4 in a backcross inbred line population of Upland cotton. Molecular genetics and genomics : MGG, 297(2), 319–332. https://doi.org/10.1007/s00438-021-01846-2
qFOV4-A07-1	Chr07(At07)	unknow	6158687	3.76	unknow	unknow	unknow	unknow	5871053	6712817	unknow	unknow	FW resistance	Zhang, J., Abdelraheem, A., Ma, J., Zhu, Y., Dever, J., Wheeler, T. A., Hake, K., Wedegaertner, T., & Yu, J. (2022). Mapping of dynamic QTLs for resistance to Fusarium wilt (Fusarium oxysporum f. sp. vasinfectum) race 4 in a backcross inbred line population of Upland cotton. Molecular genetics and genomics : MGG, 297(2), 319–332. https://doi.org/10.1007/s00438-021-01846-2
qFOV4-A07-3	Chr07(At07)	unknow	94514453	3.42	unknow	unknow	unknow	unknow	94241819	94668364	unknow	unknow	FW resistance	Zhang, J., Abdelraheem, A., Ma, J., Zhu, Y., Dever, J., Wheeler, T. A., Hake, K., Wedegaertner, T., & Yu, J. (2022). Mapping of dynamic QTLs for resistance to Fusarium wilt (Fusarium oxysporum f. sp. vasinfectum) race 4 in a backcross inbred line population of Upland cotton. Molecular genetics and genomics : MGG, 297(2), 319–332. https://doi.org/10.1007/s00438-021-01846-2
qFOV4-A08-1	Chr08(At08)	unknow	110736164	2.57	unknow	unknow	unknow	unknow	110512475	110878778	unknow	unknow	FW resistance	Zhang, J., Abdelraheem, A., Ma, J., Zhu, Y., Dever, J., Wheeler, T. A., Hake, K., Wedegaertner, T., & Yu, J. (2022). Mapping of dynamic QTLs for resistance to Fusarium wilt (Fusarium oxysporum f. sp. vasinfectum) race 4 in a backcross inbred line population of Upland cotton. Molecular genetics and genomics : MGG, 297(2), 319–332. https://doi.org/10.1007/s00438-021-01846-2
qFOV4-A08-3	Chr08(At08)	unknow	81509782	3.36	unknow	unknow	unknow	unknow	81264961	82070417	unknow	unknow	FW resistance	Zhang, J., Abdelraheem, A., Ma, J., Zhu, Y., Dever, J., Wheeler, T. A., Hake, K., Wedegaertner, T., & Yu, J. (2022). Mapping of dynamic QTLs for resistance to Fusarium wilt (Fusarium oxysporum f. sp. vasinfectum) race 4 in a backcross inbred line population of Upland cotton. Molecular genetics and genomics : MGG, 297(2), 319–332. https://doi.org/10.1007/s00438-021-01846-2
qFOV4-A09-1	Chr09(At09)	unknow	9278914	3.27	unknow	unknow	unknow	unknow	9243456	9314373	unknow	unknow	FW resistance	Zhang, J., Abdelraheem, A., Ma, J., Zhu, Y., Dever, J., Wheeler, T. A., Hake, K., Wedegaertner, T., & Yu, J. (2022). Mapping of dynamic QTLs for resistance to Fusarium wilt (Fusarium oxysporum f. sp. vasinfectum) race 4 in a backcross inbred line population of Upland cotton. Molecular genetics and genomics : MGG, 297(2), 319–332. https://doi.org/10.1007/s00438-021-01846-2
qFOV4-A09-2	Chr09(At09)	unknow	73073876	2.55	unknow	unknow	unknow	unknow	73010505	73137248	unknow	unknow	FW resistance	Zhang, J., Abdelraheem, A., Ma, J., Zhu, Y., Dever, J., Wheeler, T. A., Hake, K., Wedegaertner, T., & Yu, J. (2022). Mapping of dynamic QTLs for resistance to Fusarium wilt (Fusarium oxysporum f. sp. vasinfectum) race 4 in a backcross inbred line population of Upland cotton. Molecular genetics and genomics : MGG, 297(2), 319–332. https://doi.org/10.1007/s00438-021-01846-2
qFOV4-A10-1	Chr10(At10)	unknow	51471529	3.94	unknow	unknow	unknow	unknow	33588538	67209964	unknow	unknow	FW resistance	Zhang, J., Abdelraheem, A., Ma, J., Zhu, Y., Dever, J., Wheeler, T. A., Hake, K., Wedegaertner, T., & Yu, J. (2022). Mapping of dynamic QTLs for resistance to Fusarium wilt (Fusarium oxysporum f. sp. vasinfectum) race 4 in a backcross inbred line population of Upland cotton. Molecular genetics and genomics : MGG, 297(2), 319–332. https://doi.org/10.1007/s00438-021-01846-2
qFOV4-A10-2	Chr10(At10)	unknow	28442224	5.51	unknow	unknow	unknow	unknow	28220844	28291408	unknow	unknow	FW resistance	Zhang, J., Abdelraheem, A., Ma, J., Zhu, Y., Dever, J., Wheeler, T. A., Hake, K., Wedegaertner, T., & Yu, J. (2022). Mapping of dynamic QTLs for resistance to Fusarium wilt (Fusarium oxysporum f. sp. vasinfectum) race 4 in a backcross inbred line population of Upland cotton. Molecular genetics and genomics : MGG, 297(2), 319–332. https://doi.org/10.1007/s00438-021-01846-2
qFOV4-A10-3	Chr10(At10)	unknow	4493619	3.12	unknow	unknow	unknow	unknow	4352948	4625588	unknow	unknow	FW resistance	Zhang, J., Abdelraheem, A., Ma, J., Zhu, Y., Dever, J., Wheeler, T. A., Hake, K., Wedegaertner, T., & Yu, J. (2022). Mapping of dynamic QTLs for resistance to Fusarium wilt (Fusarium oxysporum f. sp. vasinfectum) race 4 in a backcross inbred line population of Upland cotton. Molecular genetics and genomics : MGG, 297(2), 319–332. https://doi.org/10.1007/s00438-021-01846-2
qFOV4-A11-1	Chr11(At11)	unknow	5296936	3.64	unknow	unknow	unknow	unknow	3826790	6854377	unknow	unknow	FW resistance	Zhang, J., Abdelraheem, A., Ma, J., Zhu, Y., Dever, J., Wheeler, T. A., Hake, K., Wedegaertner, T., & Yu, J. (2022). Mapping of dynamic QTLs for resistance to Fusarium wilt (Fusarium oxysporum f. sp. vasinfectum) race 4 in a backcross inbred line population of Upland cotton. Molecular genetics and genomics : MGG, 297(2), 319–332. https://doi.org/10.1007/s00438-021-01846-2
qFOV4-A11-2	Chr11(At11)	unknow	119137486	3.59	unknow	unknow	unknow	unknow	119047394	119174363	unknow	unknow	FW resistance	Zhang, J., Abdelraheem, A., Ma, J., Zhu, Y., Dever, J., Wheeler, T. A., Hake, K., Wedegaertner, T., & Yu, J. (2022). Mapping of dynamic QTLs for resistance to Fusarium wilt (Fusarium oxysporum f. sp. vasinfectum) race 4 in a backcross inbred line population of Upland cotton. Molecular genetics and genomics : MGG, 297(2), 319–332. https://doi.org/10.1007/s00438-021-01846-2
qFOV4-A12-1	Chr12(At12)	unknow	106116629	2.68	unknow	unknow	unknow	unknow	105869707	106293985	unknow	unknow	FW resistance	Zhang, J., Abdelraheem, A., Ma, J., Zhu, Y., Dever, J., Wheeler, T. A., Hake, K., Wedegaertner, T., & Yu, J. (2022). Mapping of dynamic QTLs for resistance to Fusarium wilt (Fusarium oxysporum f. sp. vasinfectum) race 4 in a backcross inbred line population of Upland cotton. Molecular genetics and genomics : MGG, 297(2), 319–332. https://doi.org/10.1007/s00438-021-01846-2
qFOV4-A12-2	Chr12(At12)	unknow	99186063	3.31	unknow	unknow	unknow	unknow	97576924	100933199	unknow	unknow	FW resistance	Zhang, J., Abdelraheem, A., Ma, J., Zhu, Y., Dever, J., Wheeler, T. A., Hake, K., Wedegaertner, T., & Yu, J. (2022). Mapping of dynamic QTLs for resistance to Fusarium wilt (Fusarium oxysporum f. sp. vasinfectum) race 4 in a backcross inbred line population of Upland cotton. Molecular genetics and genomics : MGG, 297(2), 319–332. https://doi.org/10.1007/s00438-021-01846-2
qFOV4-A12-3	Chr12(At12)	unknow	8242300	3.35	unknow	unknow	unknow	unknow	6844833	8337198	unknow	unknow	FW resistance	Zhang, J., Abdelraheem, A., Ma, J., Zhu, Y., Dever, J., Wheeler, T. A., Hake, K., Wedegaertner, T., & Yu, J. (2022). Mapping of dynamic QTLs for resistance to Fusarium wilt (Fusarium oxysporum f. sp. vasinfectum) race 4 in a backcross inbred line population of Upland cotton. Molecular genetics and genomics : MGG, 297(2), 319–332. https://doi.org/10.1007/s00438-021-01846-2
qFOV4-D02-1	Chr14(Dt02)	unknow	8892446	3.20	unknow	unknow	unknow	unknow	8781305	9023124	unknow	unknow	FW resistance	Zhang, J., Abdelraheem, A., Ma, J., Zhu, Y., Dever, J., Wheeler, T. A., Hake, K., Wedegaertner, T., & Yu, J. (2022). Mapping of dynamic QTLs for resistance to Fusarium wilt (Fusarium oxysporum f. sp. vasinfectum) race 4 in a backcross inbred line population of Upland cotton. Molecular genetics and genomics : MGG, 297(2), 319–332. https://doi.org/10.1007/s00438-021-01846-2
qFOV4-D02-2	Chr14(Dt02)	unknow	5435114	3.75	unknow	unknow	unknow	unknow	5011509	6011149	unknow	unknow	FW resistance	Zhang, J., Abdelraheem, A., Ma, J., Zhu, Y., Dever, J., Wheeler, T. A., Hake, K., Wedegaertner, T., & Yu, J. (2022). Mapping of dynamic QTLs for resistance to Fusarium wilt (Fusarium oxysporum f. sp. vasinfectum) race 4 in a backcross inbred line population of Upland cotton. Molecular genetics and genomics : MGG, 297(2), 319–332. https://doi.org/10.1007/s00438-021-01846-2
qFOV4-D02-3	Chr14(Dt02)	unknow	3275679	3.17	unknow	unknow	unknow	unknow	3246602	3937721	unknow	unknow	FW resistance	Zhang, J., Abdelraheem, A., Ma, J., Zhu, Y., Dever, J., Wheeler, T. A., Hake, K., Wedegaertner, T., & Yu, J. (2022). Mapping of dynamic QTLs for resistance to Fusarium wilt (Fusarium oxysporum f. sp. vasinfectum) race 4 in a backcross inbred line population of Upland cotton. Molecular genetics and genomics : MGG, 297(2), 319–332. https://doi.org/10.1007/s00438-021-01846-2
qFOV4-D04-1	Chr22(Dt04)	unknow	869337	3.42	unknow	unknow	unknow	unknow	848860	889815	unknow	unknow	FW resistance	Zhang, J., Abdelraheem, A., Ma, J., Zhu, Y., Dever, J., Wheeler, T. A., Hake, K., Wedegaertner, T., & Yu, J. (2022). Mapping of dynamic QTLs for resistance to Fusarium wilt (Fusarium oxysporum f. sp. vasinfectum) race 4 in a backcross inbred line population of Upland cotton. Molecular genetics and genomics : MGG, 297(2), 319–332. https://doi.org/10.1007/s00438-021-01846-2
qFOV4-D06-1	Chr25(Dt06)	unknow	567268	3.20	unknow	unknow	unknow	unknow	1	821291	unknow	unknow	FW resistance	Zhang, J., Abdelraheem, A., Ma, J., Zhu, Y., Dever, J., Wheeler, T. A., Hake, K., Wedegaertner, T., & Yu, J. (2022). Mapping of dynamic QTLs for resistance to Fusarium wilt (Fusarium oxysporum f. sp. vasinfectum) race 4 in a backcross inbred line population of Upland cotton. Molecular genetics and genomics : MGG, 297(2), 319–332. https://doi.org/10.1007/s00438-021-01846-2
qFOV4-D06-2	Chr25(Dt06)	unknow	61963322	2.55	unknow	unknow	unknow	unknow	61797327	62440300	unknow	unknow	FW resistance	Zhang, J., Abdelraheem, A., Ma, J., Zhu, Y., Dever, J., Wheeler, T. A., Hake, K., Wedegaertner, T., & Yu, J. (2022). Mapping of dynamic QTLs for resistance to Fusarium wilt (Fusarium oxysporum f. sp. vasinfectum) race 4 in a backcross inbred line population of Upland cotton. Molecular genetics and genomics : MGG, 297(2), 319–332. https://doi.org/10.1007/s00438-021-01846-2
qFOV4-D08-1	Chr24(Dt08)	unknow	63864116	3.38	unknow	unknow	unknow	unknow	62276867	64068875	unknow	unknow	FW resistance	Zhang, J., Abdelraheem, A., Ma, J., Zhu, Y., Dever, J., Wheeler, T. A., Hake, K., Wedegaertner, T., & Yu, J. (2022). Mapping of dynamic QTLs for resistance to Fusarium wilt (Fusarium oxysporum f. sp. vasinfectum) race 4 in a backcross inbred line population of Upland cotton. Molecular genetics and genomics : MGG, 297(2), 319–332. https://doi.org/10.1007/s00438-021-01846-2
qFOV4-D08-2	Chr24(Dt08)	unknow	57765332	3.56	unknow	unknow	unknow	unknow	55506430	59242360	unknow	unknow	FW resistance	Zhang, J., Abdelraheem, A., Ma, J., Zhu, Y., Dever, J., Wheeler, T. A., Hake, K., Wedegaertner, T., & Yu, J. (2022). Mapping of dynamic QTLs for resistance to Fusarium wilt (Fusarium oxysporum f. sp. vasinfectum) race 4 in a backcross inbred line population of Upland cotton. Molecular genetics and genomics : MGG, 297(2), 319–332. https://doi.org/10.1007/s00438-021-01846-2
qFOV4-D08-3	Chr24(Dt08)	unknow	50412306	2.90	unknow	unknow	unknow	unknow	46033832	54490493	unknow	unknow	FW resistance	Zhang, J., Abdelraheem, A., Ma, J., Zhu, Y., Dever, J., Wheeler, T. A., Hake, K., Wedegaertner, T., & Yu, J. (2022). Mapping of dynamic QTLs for resistance to Fusarium wilt (Fusarium oxysporum f. sp. vasinfectum) race 4 in a backcross inbred line population of Upland cotton. Molecular genetics and genomics : MGG, 297(2), 319–332. https://doi.org/10.1007/s00438-021-01846-2
qFOV4-D08-3	Chr24(Dt08)	unknow	16512774	3.59	unknow	unknow	unknow	unknow	16052886	19919311	unknow	unknow	FW resistance	Zhang, J., Abdelraheem, A., Ma, J., Zhu, Y., Dever, J., Wheeler, T. A., Hake, K., Wedegaertner, T., & Yu, J. (2022). Mapping of dynamic QTLs for resistance to Fusarium wilt (Fusarium oxysporum f. sp. vasinfectum) race 4 in a backcross inbred line population of Upland cotton. Molecular genetics and genomics : MGG, 297(2), 319–332. https://doi.org/10.1007/s00438-021-01846-2
qFOV4-D10-1	Chr20(Dt10)	unknow	12676701	3.33	unknow	unknow	unknow	unknow	10306100	15585496	unknow	unknow	FW resistance	Zhang, J., Abdelraheem, A., Ma, J., Zhu, Y., Dever, J., Wheeler, T. A., Hake, K., Wedegaertner, T., & Yu, J. (2022). Mapping of dynamic QTLs for resistance to Fusarium wilt (Fusarium oxysporum f. sp. vasinfectum) race 4 in a backcross inbred line population of Upland cotton. Molecular genetics and genomics : MGG, 297(2), 319–332. https://doi.org/10.1007/s00438-021-01846-2
qFOV4-D10-4	Chr20(Dt10)	unknow	20771381	5.30	unknow	unknow	unknow	unknow	20725900	20816862	unknow	unknow	FW resistance	Zhang, J., Abdelraheem, A., Ma, J., Zhu, Y., Dever, J., Wheeler, T. A., Hake, K., Wedegaertner, T., & Yu, J. (2022). Mapping of dynamic QTLs for resistance to Fusarium wilt (Fusarium oxysporum f. sp. vasinfectum) race 4 in a backcross inbred line population of Upland cotton. Molecular genetics and genomics : MGG, 297(2), 319–332. https://doi.org/10.1007/s00438-021-01846-2
qFOV4-D11-1	Chr21(Dt11)	unknow	29732135	2.03	unknow	unknow	unknow	unknow	29540441	29813004	unknow	unknow	FW resistance	Zhang, J., Abdelraheem, A., Ma, J., Zhu, Y., Dever, J., Wheeler, T. A., Hake, K., Wedegaertner, T., & Yu, J. (2022). Mapping of dynamic QTLs for resistance to Fusarium wilt (Fusarium oxysporum f. sp. vasinfectum) race 4 in a backcross inbred line population of Upland cotton. Molecular genetics and genomics : MGG, 297(2), 319–332. https://doi.org/10.1007/s00438-021-01846-2
qFOV4-D11-2	Chr21(Dt11)	unknow	2787520	9.88	unknow	unknow	unknow	unknow	31639	5543401	unknow	unknow	FW resistance	Zhang, J., Abdelraheem, A., Ma, J., Zhu, Y., Dever, J., Wheeler, T. A., Hake, K., Wedegaertner, T., & Yu, J. (2022). Mapping of dynamic QTLs for resistance to Fusarium wilt (Fusarium oxysporum f. sp. vasinfectum) race 4 in a backcross inbred line population of Upland cotton. Molecular genetics and genomics : MGG, 297(2), 319–332. https://doi.org/10.1007/s00438-021-01846-2
qFOV4-D12-1	Chr26(Dt12)	unknow	45072368	4.02	unknow	unknow	unknow	unknow	44986937	45236759	unknow	unknow	FW resistance	Zhang, J., Abdelraheem, A., Ma, J., Zhu, Y., Dever, J., Wheeler, T. A., Hake, K., Wedegaertner, T., & Yu, J. (2022). Mapping of dynamic QTLs for resistance to Fusarium wilt (Fusarium oxysporum f. sp. vasinfectum) race 4 in a backcross inbred line population of Upland cotton. Molecular genetics and genomics : MGG, 297(2), 319–332. https://doi.org/10.1007/s00438-021-01846-2
qFOV4-D12-2	Chr26(Dt12)	unknow	16669456	4.78	unknow	unknow	unknow	unknow	16089275	17249637	unknow	unknow	FW resistance	Zhang, J., Abdelraheem, A., Ma, J., Zhu, Y., Dever, J., Wheeler, T. A., Hake, K., Wedegaertner, T., & Yu, J. (2022). Mapping of dynamic QTLs for resistance to Fusarium wilt (Fusarium oxysporum f. sp. vasinfectum) race 4 in a backcross inbred line population of Upland cotton. Molecular genetics and genomics : MGG, 297(2), 319–332. https://doi.org/10.1007/s00438-021-01846-2
qFOV4-D12-3	Chr26(Dt12)	unknow	8521763	2.89	unknow	unknow	unknow	unknow	7320161	10649259	unknow	unknow	FW resistance	Zhang, J., Abdelraheem, A., Ma, J., Zhu, Y., Dever, J., Wheeler, T. A., Hake, K., Wedegaertner, T., & Yu, J. (2022). Mapping of dynamic QTLs for resistance to Fusarium wilt (Fusarium oxysporum f. sp. vasinfectum) race 4 in a backcross inbred line population of Upland cotton. Molecular genetics and genomics : MGG, 297(2), 319–332. https://doi.org/10.1007/s00438-021-01846-2
qFOV4-A05-1	Chr05(At05)	unknow	90552418	unknow	0.21	unknow	unknow	4.14	unknow	unknow	unknow	unknow	FW resistance	Zhu, Y., Thyssen, G. N., Abdelraheem, A., Teng, Z., Fang, D. D., Jenkins, J. N., McCarty, J. C., Wedegaertner, T., Hake, K., & Zhang, J. (2022). A GWAS identified a major QTL for resistance to Fusarium wilt (Fusarium oxysporum f. sp. vasinfectum) race 4 in a MAGIC population of Upland cotton and a meta-analysis of QTLs for Fusarium wilt resistance. TAG. Theoretical and applied genetics. Theoretis…
qFOV4-A06-1	Chr06(At06)	unknow	2204558	unknow	0.18	unknow	unknow	3.51	unknow	unknow	unknow	unknow	FW resistance	Zhu, Y., Thyssen, G. N., Abdelraheem, A., Teng, Z., Fang, D. D., Jenkins, J. N., McCarty, J. C., Wedegaertner, T., Hake, K., & Zhang, J. (2022). A GWAS identified a major QTL for resistance to Fusarium wilt (Fusarium oxysporum f. sp. vasinfectum) race 4 in a MAGIC population of Upland cotton and a meta-analysis of QTLs for Fusarium wilt resistance. TAG. Theoretical and applied genetics. Theoretis…
qFOV4-A08-1	Chr08(At08)	unknow	90600982	unknow	− 0.15	unknow	unknow	3.45	unknow	unknow	unknow	unknow	FW resistance	Zhu, Y., Thyssen, G. N., Abdelraheem, A., Teng, Z., Fang, D. D., Jenkins, J. N., McCarty, J. C., Wedegaertner, T., Hake, K., & Zhang, J. (2022). A GWAS identified a major QTL for resistance to Fusarium wilt (Fusarium oxysporum f. sp. vasinfectum) race 4 in a MAGIC population of Upland cotton and a meta-analysis of QTLs for Fusarium wilt resistance. TAG. Theoretical and applied genetics. Theoretis…
qFOV4-A10-1a	Chr10(At10)	unknow	95580590	unknow	0.13	unknow	unknow	3.58	unknow	unknow	unknow	unknow	FW resistance	Zhu, Y., Thyssen, G. N., Abdelraheem, A., Teng, Z., Fang, D. D., Jenkins, J. N., McCarty, J. C., Wedegaertner, T., Hake, K., & Zhang, J. (2022). A GWAS identified a major QTL for resistance to Fusarium wilt (Fusarium oxysporum f. sp. vasinfectum) race 4 in a MAGIC population of Upland cotton and a meta-analysis of QTLs for Fusarium wilt resistance. TAG. Theoretical and applied genetics. Theoretis…
qFOV4-A10-1b	Chr10(At10)	unknow	95635324	unknow	− 0.16	unknow	unknow	4.81	unknow	unknow	unknow	unknow	FW resistance	Zhu, Y., Thyssen, G. N., Abdelraheem, A., Teng, Z., Fang, D. D., Jenkins, J. N., McCarty, J. C., Wedegaertner, T., Hake, K., & Zhang, J. (2022). A GWAS identified a major QTL for resistance to Fusarium wilt (Fusarium oxysporum f. sp. vasinfectum) race 4 in a MAGIC population of Upland cotton and a meta-analysis of QTLs for Fusarium wilt resistance. TAG. Theoretical and applied genetics. Theoretis…
qFOV4-A12-1a	Chr12(At12)	unknow	84420565	unknow	− 0.19	unknow	unknow	5.34	unknow	unknow	unknow	unknow	FW resistance	Zhu, Y., Thyssen, G. N., Abdelraheem, A., Teng, Z., Fang, D. D., Jenkins, J. N., McCarty, J. C., Wedegaertner, T., Hake, K., & Zhang, J. (2022). A GWAS identified a major QTL for resistance to Fusarium wilt (Fusarium oxysporum f. sp. vasinfectum) race 4 in a MAGIC population of Upland cotton and a meta-analysis of QTLs for Fusarium wilt resistance. TAG. Theoretical and applied genetics. Theoretis…
qFOV4-A12-1b	Chr12(At12)	unknow	84286590	unknow	− 0.12	unknow	unknow	3.78	unknow	unknow	unknow	unknow	FW resistance	Zhu, Y., Thyssen, G. N., Abdelraheem, A., Teng, Z., Fang, D. D., Jenkins, J. N., McCarty, J. C., Wedegaertner, T., Hake, K., & Zhang, J. (2022). A GWAS identified a major QTL for resistance to Fusarium wilt (Fusarium oxysporum f. sp. vasinfectum) race 4 in a MAGIC population of Upland cotton and a meta-analysis of QTLs for Fusarium wilt resistance. TAG. Theoretical and applied genetics. Theoretis…
qFOV4-A12-2	Chr12(At12)	unknow	87032949	unknow	0.1	unknow	unknow	3.42	unknow	unknow	unknow	unknow	FW resistance	Zhu, Y., Thyssen, G. N., Abdelraheem, A., Teng, Z., Fang, D. D., Jenkins, J. N., McCarty, J. C., Wedegaertner, T., Hake, K., & Zhang, J. (2022). A GWAS identified a major QTL for resistance to Fusarium wilt (Fusarium oxysporum f. sp. vasinfectum) race 4 in a MAGIC population of Upland cotton and a meta-analysis of QTLs for Fusarium wilt resistance. TAG. Theoretical and applied genetics. Theoretis…
qFOV4-A13-1	Chr01(At01)	unknow	59745124	unknow	− 0.21	unknow	unknow	3.29	unknow	unknow	unknow	unknow	FW resistance	Zhu, Y., Thyssen, G. N., Abdelraheem, A., Teng, Z., Fang, D. D., Jenkins, J. N., McCarty, J. C., Wedegaertner, T., Hake, K., & Zhang, J. (2022). A GWAS identified a major QTL for resistance to Fusarium wilt (Fusarium oxysporum f. sp. vasinfectum) race 4 in a MAGIC population of Upland cotton and a meta-analysis of QTLs for Fusarium wilt resistance. TAG. Theoretical and applied genetics. Theoretis…
qFOV4-D01-1	Chr15(Dt01)	unknow	54663115	unknow	0.17	unknow	unknow	4.17	unknow	unknow	unknow	unknow	FW resistance	Zhu, Y., Thyssen, G. N., Abdelraheem, A., Teng, Z., Fang, D. D., Jenkins, J. N., McCarty, J. C., Wedegaertner, T., Hake, K., & Zhang, J. (2022). A GWAS identified a major QTL for resistance to Fusarium wilt (Fusarium oxysporum f. sp. vasinfectum) race 4 in a MAGIC population of Upland cotton and a meta-analysis of QTLs for Fusarium wilt resistance. TAG. Theoretical and applied genetics. Theoretis…
qFOV4-D02-1	Chr14(Dt02)	unknow	409056	unknow	0.18	unknow	unknow	5.79	unknow	unknow	unknow	unknow	FW resistance	Zhu, Y., Thyssen, G. N., Abdelraheem, A., Teng, Z., Fang, D. D., Jenkins, J. N., McCarty, J. C., Wedegaertner, T., Hake, K., & Zhang, J. (2022). A GWAS identified a major QTL for resistance to Fusarium wilt (Fusarium oxysporum f. sp. vasinfectum) race 4 in a MAGIC population of Upland cotton and a meta-analysis of QTLs for Fusarium wilt resistance. TAG. Theoretical and applied genetics. Theoretis…
qFOV4-D02-2	Chr14(Dt02)	unknow	539793	unknow	− 0.21	unknow	unknow	6.32	unknow	unknow	unknow	unknow	FW resistance	Zhu, Y., Thyssen, G. N., Abdelraheem, A., Teng, Z., Fang, D. D., Jenkins, J. N., McCarty, J. C., Wedegaertner, T., Hake, K., & Zhang, J. (2022). A GWAS identified a major QTL for resistance to Fusarium wilt (Fusarium oxysporum f. sp. vasinfectum) race 4 in a MAGIC population of Upland cotton and a meta-analysis of QTLs for Fusarium wilt resistance. TAG. Theoretical and applied genetics. Theoretis…
qFOV4-D02-3a	Chr14(Dt02)	unknow	933851	unknow	0.28	unknow	unknow	9.64	unknow	unknow	unknow	unknow	FW resistance	Zhu, Y., Thyssen, G. N., Abdelraheem, A., Teng, Z., Fang, D. D., Jenkins, J. N., McCarty, J. C., Wedegaertner, T., Hake, K., & Zhang, J. (2022). A GWAS identified a major QTL for resistance to Fusarium wilt (Fusarium oxysporum f. sp. vasinfectum) race 4 in a MAGIC population of Upland cotton and a meta-analysis of QTLs for Fusarium wilt resistance. TAG. Theoretical and applied genetics. Theoretis…
qFOV4-D02-3b	Chr14(Dt02)	unknow	979730	unknow	0.13	unknow	unknow	4.12	unknow	unknow	unknow	unknow	FW resistance	Zhu, Y., Thyssen, G. N., Abdelraheem, A., Teng, Z., Fang, D. D., Jenkins, J. N., McCarty, J. C., Wedegaertner, T., Hake, K., & Zhang, J. (2022). A GWAS identified a major QTL for resistance to Fusarium wilt (Fusarium oxysporum f. sp. vasinfectum) race 4 in a MAGIC population of Upland cotton and a meta-analysis of QTLs for Fusarium wilt resistance. TAG. Theoretical and applied genetics. Theoretis…
qFOV4-D02-4a	Chr14(Dt02)	unknow	1303697	unknow	0.23	unknow	unknow	6.69	unknow	unknow	unknow	unknow	FW resistance	Zhu, Y., Thyssen, G. N., Abdelraheem, A., Teng, Z., Fang, D. D., Jenkins, J. N., McCarty, J. C., Wedegaertner, T., Hake, K., & Zhang, J. (2022). A GWAS identified a major QTL for resistance to Fusarium wilt (Fusarium oxysporum f. sp. vasinfectum) race 4 in a MAGIC population of Upland cotton and a meta-analysis of QTLs for Fusarium wilt resistance. TAG. Theoretical and applied genetics. Theoretis…
qFOV4-D02-4b	Chr14(Dt02)	unknow	1392442	unknow	− 0.11	unknow	unknow	3.71	unknow	unknow	unknow	unknow	FW resistance	Zhu, Y., Thyssen, G. N., Abdelraheem, A., Teng, Z., Fang, D. D., Jenkins, J. N., McCarty, J. C., Wedegaertner, T., Hake, K., & Zhang, J. (2022). A GWAS identified a major QTL for resistance to Fusarium wilt (Fusarium oxysporum f. sp. vasinfectum) race 4 in a MAGIC population of Upland cotton and a meta-analysis of QTLs for Fusarium wilt resistance. TAG. Theoretical and applied genetics. Theoretis…
qFOV4-D02-5a	Chr14(Dt02)	unknow	2097862	unknow	0.2	unknow	unknow	6.72	unknow	unknow	unknow	unknow	FW resistance	Zhu, Y., Thyssen, G. N., Abdelraheem, A., Teng, Z., Fang, D. D., Jenkins, J. N., McCarty, J. C., Wedegaertner, T., Hake, K., & Zhang, J. (2022). A GWAS identified a major QTL for resistance to Fusarium wilt (Fusarium oxysporum f. sp. vasinfectum) race 4 in a MAGIC population of Upland cotton and a meta-analysis of QTLs for Fusarium wilt resistance. TAG. Theoretical and applied genetics. Theoretis…
qFOV4-D02-5b	Chr14(Dt02)	unknow	1804734	unknow	− 0.11	unknow	unknow	3.89	unknow	unknow	unknow	unknow	FW resistance	Zhu, Y., Thyssen, G. N., Abdelraheem, A., Teng, Z., Fang, D. D., Jenkins, J. N., McCarty, J. C., Wedegaertner, T., Hake, K., & Zhang, J. (2022). A GWAS identified a major QTL for resistance to Fusarium wilt (Fusarium oxysporum f. sp. vasinfectum) race 4 in a MAGIC population of Upland cotton and a meta-analysis of QTLs for Fusarium wilt resistance. TAG. Theoretical and applied genetics. Theoretis…
qFOV4-D02-6a	Chr14(Dt02)	unknow	18251131	unknow	− 0.18	unknow	unknow	3.6	unknow	unknow	unknow	unknow	FW resistance	Zhu, Y., Thyssen, G. N., Abdelraheem, A., Teng, Z., Fang, D. D., Jenkins, J. N., McCarty, J. C., Wedegaertner, T., Hake, K., & Zhang, J. (2022). A GWAS identified a major QTL for resistance to Fusarium wilt (Fusarium oxysporum f. sp. vasinfectum) race 4 in a MAGIC population of Upland cotton and a meta-analysis of QTLs for Fusarium wilt resistance. TAG. Theoretical and applied genetics. Theoretis…
qFOV4-D02-7a	Chr14(Dt02)	unknow	19572947	unknow	0.2	unknow	unknow	4.32	unknow	unknow	unknow	unknow	FW resistance	Zhu, Y., Thyssen, G. N., Abdelraheem, A., Teng, Z., Fang, D. D., Jenkins, J. N., McCarty, J. C., Wedegaertner, T., Hake, K., & Zhang, J. (2022). A GWAS identified a major QTL for resistance to Fusarium wilt (Fusarium oxysporum f. sp. vasinfectum) race 4 in a MAGIC population of Upland cotton and a meta-analysis of QTLs for Fusarium wilt resistance. TAG. Theoretical and applied genetics. Theoretis…
qFOV4-D02-7b	Chr14(Dt02)	unknow	19458775	unknow	0.12	unknow	unknow	3.55	unknow	unknow	unknow	unknow	FW resistance	Zhu, Y., Thyssen, G. N., Abdelraheem, A., Teng, Z., Fang, D. D., Jenkins, J. N., McCarty, J. C., Wedegaertner, T., Hake, K., & Zhang, J. (2022). A GWAS identified a major QTL for resistance to Fusarium wilt (Fusarium oxysporum f. sp. vasinfectum) race 4 in a MAGIC population of Upland cotton and a meta-analysis of QTLs for Fusarium wilt resistance. TAG. Theoretical and applied genetics. Theoretis…
qFOV4-D02-7c	Chr14(Dt02)	unknow	19908316	unknow	0.19	unknow	unknow	3.87	unknow	unknow	unknow	unknow	FW resistance	Zhu, Y., Thyssen, G. N., Abdelraheem, A., Teng, Z., Fang, D. D., Jenkins, J. N., McCarty, J. C., Wedegaertner, T., Hake, K., & Zhang, J. (2022). A GWAS identified a major QTL for resistance to Fusarium wilt (Fusarium oxysporum f. sp. vasinfectum) race 4 in a MAGIC population of Upland cotton and a meta-analysis of QTLs for Fusarium wilt resistance. TAG. Theoretical and applied genetics. Theoretis…
qFOV4-D02-8a	Chr14(Dt02)	unknow	21682186	unknow	− 0.25	unknow	unknow	5.35	unknow	unknow	unknow	unknow	FW resistance	Zhu, Y., Thyssen, G. N., Abdelraheem, A., Teng, Z., Fang, D. D., Jenkins, J. N., McCarty, J. C., Wedegaertner, T., Hake, K., & Zhang, J. (2022). A GWAS identified a major QTL for resistance to Fusarium wilt (Fusarium oxysporum f. sp. vasinfectum) race 4 in a MAGIC population of Upland cotton and a meta-analysis of QTLs for Fusarium wilt resistance. TAG. Theoretical and applied genetics. Theoretis…
qFOV4-D02-8b	Chr14(Dt02)	unknow	21541506	unknow	− 0.15	unknow	unknow	4.01	unknow	unknow	unknow	unknow	FW resistance	Zhu, Y., Thyssen, G. N., Abdelraheem, A., Teng, Z., Fang, D. D., Jenkins, J. N., McCarty, J. C., Wedegaertner, T., Hake, K., & Zhang, J. (2022). A GWAS identified a major QTL for resistance to Fusarium wilt (Fusarium oxysporum f. sp. vasinfectum) race 4 in a MAGIC population of Upland cotton and a meta-analysis of QTLs for Fusarium wilt resistance. TAG. Theoretical and applied genetics. Theoretis…
qFOV4-D02-8c	Chr14(Dt02)	unknow	22697227	unknow	− 0.22	unknow	unknow	4.07	unknow	unknow	unknow	unknow	FW resistance	Zhu, Y., Thyssen, G. N., Abdelraheem, A., Teng, Z., Fang, D. D., Jenkins, J. N., McCarty, J. C., Wedegaertner, T., Hake, K., & Zhang, J. (2022). A GWAS identified a major QTL for resistance to Fusarium wilt (Fusarium oxysporum f. sp. vasinfectum) race 4 in a MAGIC population of Upland cotton and a meta-analysis of QTLs for Fusarium wilt resistance. TAG. Theoretical and applied genetics. Theoretis…
qFOV4-D02-9a	Chr14(Dt02)	unknow	22988244	unknow	0.2	unknow	unknow	3.65	unknow	unknow	unknow	unknow	FW resistance	Zhu, Y., Thyssen, G. N., Abdelraheem, A., Teng, Z., Fang, D. D., Jenkins, J. N., McCarty, J. C., Wedegaertner, T., Hake, K., & Zhang, J. (2022). A GWAS identified a major QTL for resistance to Fusarium wilt (Fusarium oxysporum f. sp. vasinfectum) race 4 in a MAGIC population of Upland cotton and a meta-analysis of QTLs for Fusarium wilt resistance. TAG. Theoretical and applied genetics. Theoretis…
qFOV4-D03-1	Chr17(Dt03)	unknow	2866837	unknow	0.19	unknow	unknow	3.93	unknow	unknow	unknow	unknow	FW resistance	Zhu, Y., Thyssen, G. N., Abdelraheem, A., Teng, Z., Fang, D. D., Jenkins, J. N., McCarty, J. C., Wedegaertner, T., Hake, K., & Zhang, J. (2022). A GWAS identified a major QTL for resistance to Fusarium wilt (Fusarium oxysporum f. sp. vasinfectum) race 4 in a MAGIC population of Upland cotton and a meta-analysis of QTLs for Fusarium wilt resistance. TAG. Theoretical and applied genetics. Theoretis…
qFOV4-D04-1	Chr22(Dt04)	unknow	1219821	unknow	− 0.14	unknow	unknow	4.92	unknow	unknow	unknow	unknow	FW resistance	Zhu, Y., Thyssen, G. N., Abdelraheem, A., Teng, Z., Fang, D. D., Jenkins, J. N., McCarty, J. C., Wedegaertner, T., Hake, K., & Zhang, J. (2022). A GWAS identified a major QTL for resistance to Fusarium wilt (Fusarium oxysporum f. sp. vasinfectum) race 4 in a MAGIC population of Upland cotton and a meta-analysis of QTLs for Fusarium wilt resistance. TAG. Theoretical and applied genetics. Theoretis…
qFOV4-D11-1	Chr21(Dt11)	unknow	16237920	unknow	0.4	unknow	unknow	5.32	unknow	unknow	unknow	unknow	FW resistance	Zhu, Y., Thyssen, G. N., Abdelraheem, A., Teng, Z., Fang, D. D., Jenkins, J. N., McCarty, J. C., Wedegaertner, T., Hake, K., & Zhang, J. (2022). A GWAS identified a major QTL for resistance to Fusarium wilt (Fusarium oxysporum f. sp. vasinfectum) race 4 in a MAGIC population of Upland cotton and a meta-analysis of QTLs for Fusarium wilt resistance. TAG. Theoretical and applied genetics. Theoretis…
qFOV4-D11-2	Chr21(Dt11)	unknow	53302570	unknow	0.19	unknow	unknow	3.71	unknow	unknow	unknow	unknow	FW resistance	Zhu, Y., Thyssen, G. N., Abdelraheem, A., Teng, Z., Fang, D. D., Jenkins, J. N., McCarty, J. C., Wedegaertner, T., Hake, K., & Zhang, J. (2022). A GWAS identified a major QTL for resistance to Fusarium wilt (Fusarium oxysporum f. sp. vasinfectum) race 4 in a MAGIC population of Upland cotton and a meta-analysis of QTLs for Fusarium wilt resistance. TAG. Theoretical and applied genetics. Theoretis…
qFOV4-D13-1	Chr18(Dt13)	unknow	45957468	unknow	− 0.15	unknow	unknow	3.49	unknow	unknow	unknow	unknow	FW resistance	Zhu, Y., Thyssen, G. N., Abdelraheem, A., Teng, Z., Fang, D. D., Jenkins, J. N., McCarty, J. C., Wedegaertner, T., Hake, K., & Zhang, J. (2022). A GWAS identified a major QTL for resistance to Fusarium wilt (Fusarium oxysporum f. sp. vasinfectum) race 4 in a MAGIC population of Upland cotton and a meta-analysis of QTLs for Fusarium wilt resistance. TAG. Theoretical and applied genetics. Theoretis…
qVW-Bp2-1	Chr22(Dt04)	unknow	unknow	unknow	unknow	16.38	unknow	3.2-8.8	unknow	unknow	unknow	cgr6409-ZHX37	VW resistance	Zhao, J., Liu, J., Xu, J., Zhao, L., Wu, Q., & Xiao, S. (2018). Quantitative trait locus mapping and candidate gene analysis for verticillium wilt resistance using gossypiumbarbadense chromosomal segment introgressed line. Frontiers in Plant Science, 9, 682. https://doi.org/10.3389/FPLS.2018.00682/BIBTEX
qVW-Bp2-2	Chr22(Dt04)	unknow	unknow	unknow	unknow	22.36	unknow	4.9-9.6	unknow	unknow	unknow	ZHX57-ZHX70	VW resistance	Zhao, J., Liu, J., Xu, J., Zhao, L., Wu, Q., & Xiao, S. (2018). Quantitative trait locus mapping and candidate gene analysis for verticillium wilt resistance using gossypiumbarbadense chromosomal segment introgressed line. Frontiers in Plant Science, 9, 682. https://doi.org/10.3389/FPLS.2018.00682/BIBTEX
qVWR-A01-1	Chr01(At01)	unknow	21471982	unknow	− 0.150	unknow	unknow	3.158	21463582	21561666	unknow	unknow	VW resistance	Zhang, J., Abdelraheem, A., Thyssen, G. N., Fang, D. D., Jenkins, J. N., McCarty, J. C., & Wedegaertner, T. (2020). Evaluation and genome-wide association study of Verticillium wilt resistance in a MAGIC population derived from intermating of eleven Upland cotton (Gossypium hirsutum) parents. Euphytica, 216(1), 1–13. https://doi.org/10.1007/S10681-019-2547-6/TABLES/7
qVWR-A01-2a	Chr01(At01)	unknow	77512975	unknow	− 0.114	unknow	unknow	3.689	77512975	86474894	unknow	unknow	VW resistance	Zhang, J., Abdelraheem, A., Thyssen, G. N., Fang, D. D., Jenkins, J. N., McCarty, J. C., & Wedegaertner, T. (2020). Evaluation and genome-wide association study of Verticillium wilt resistance in a MAGIC population derived from intermating of eleven Upland cotton (Gossypium hirsutum) parents. Euphytica, 216(1), 1–13. https://doi.org/10.1007/S10681-019-2547-6/TABLES/7
qVWR-A01-2b	Chr01(At01)	unknow	92667503	unknow	− 0.411	unknow	unknow	3.868	92667503	99751989	unknow	unknow	VW resistance	Zhang, J., Abdelraheem, A., Thyssen, G. N., Fang, D. D., Jenkins, J. N., McCarty, J. C., & Wedegaertner, T. (2020). Evaluation and genome-wide association study of Verticillium wilt resistance in a MAGIC population derived from intermating of eleven Upland cotton (Gossypium hirsutum) parents. Euphytica, 216(1), 1–13. https://doi.org/10.1007/S10681-019-2547-6/TABLES/7
qVWR-A01-2b	Chr01(At01)	unknow	94413870	unknow	− 0.093	unknow	unknow	3.874	94349988	94590686	unknow	unknow	VW resistance	Zhang, J., Abdelraheem, A., Thyssen, G. N., Fang, D. D., Jenkins, J. N., McCarty, J. C., & Wedegaertner, T. (2020). Evaluation and genome-wide association study of Verticillium wilt resistance in a MAGIC population derived from intermating of eleven Upland cotton (Gossypium hirsutum) parents. Euphytica, 216(1), 1–13. https://doi.org/10.1007/S10681-019-2547-6/TABLES/7
qVWR-A02-1	Chr02(At02)	unknow	83063967	unknow	− 0.163	unknow	unknow	3.3	83063967	83292284	unknow	unknow	VW resistance	Zhang, J., Abdelraheem, A., Thyssen, G. N., Fang, D. D., Jenkins, J. N., McCarty, J. C., & Wedegaertner, T. (2020). Evaluation and genome-wide association study of Verticillium wilt resistance in a MAGIC population derived from intermating of eleven Upland cotton (Gossypium hirsutum) parents. Euphytica, 216(1), 1–13. https://doi.org/10.1007/S10681-019-2547-6/TABLES/7
qVWR-A04-1	Chr04(At04)	unknow	4414816	unknow	0.089	unknow	unknow	3.955	4414816	4417647	unknow	unknow	VW resistance	Zhang, J., Abdelraheem, A., Thyssen, G. N., Fang, D. D., Jenkins, J. N., McCarty, J. C., & Wedegaertner, T. (2020). Evaluation and genome-wide association study of Verticillium wilt resistance in a MAGIC population derived from intermating of eleven Upland cotton (Gossypium hirsutum) parents. Euphytica, 216(1), 1–13. https://doi.org/10.1007/S10681-019-2547-6/TABLES/7
qVWR-A05-1	Chr05(At05)	unknow	5341001	unknow	0.123	unknow	unknow	3.688	5306290	5440693	unknow	unknow	VW resistance	Zhang, J., Abdelraheem, A., Thyssen, G. N., Fang, D. D., Jenkins, J. N., McCarty, J. C., & Wedegaertner, T. (2020). Evaluation and genome-wide association study of Verticillium wilt resistance in a MAGIC population derived from intermating of eleven Upland cotton (Gossypium hirsutum) parents. Euphytica, 216(1), 1–13. https://doi.org/10.1007/S10681-019-2547-6/TABLES/7
qVWR-A05-2	Chr05(At05)	unknow	77402842	unknow	− 0.101	unknow	unknow	3.923	70396539	81408777	unknow	unknow	VW resistance	Zhang, J., Abdelraheem, A., Thyssen, G. N., Fang, D. D., Jenkins, J. N., McCarty, J. C., & Wedegaertner, T. (2020). Evaluation and genome-wide association study of Verticillium wilt resistance in a MAGIC population derived from intermating of eleven Upland cotton (Gossypium hirsutum) parents. Euphytica, 216(1), 1–13. https://doi.org/10.1007/S10681-019-2547-6/TABLES/7
qVWR-A08-1	Chr08(At08)	unknow	9587064	unknow	− 0.294	unknow	unknow	4.105	8943978	9587064	unknow	unknow	VW resistance	Zhang, J., Abdelraheem, A., Thyssen, G. N., Fang, D. D., Jenkins, J. N., McCarty, J. C., & Wedegaertner, T. (2020). Evaluation and genome-wide association study of Verticillium wilt resistance in a MAGIC population derived from intermating of eleven Upland cotton (Gossypium hirsutum) parents. Euphytica, 216(1), 1–13. https://doi.org/10.1007/S10681-019-2547-6/TABLES/7
qVWR-A09-1	Chr09(At09)	unknow	8984284	unknow	0.114	unknow	unknow	3.85	8436284	9116222	unknow	unknow	VW resistance	Zhang, J., Abdelraheem, A., Thyssen, G. N., Fang, D. D., Jenkins, J. N., McCarty, J. C., & Wedegaertner, T. (2020). Evaluation and genome-wide association study of Verticillium wilt resistance in a MAGIC population derived from intermating of eleven Upland cotton (Gossypium hirsutum) parents. Euphytica, 216(1), 1–13. https://doi.org/10.1007/S10681-019-2547-6/TABLES/7
qVWR-A09-2	Chr09(At09)	unknow	52067125	unknow	0.147	unknow	unknow	4.824	48761292	56243978	unknow	unknow	VW resistance	Zhang, J., Abdelraheem, A., Thyssen, G. N., Fang, D. D., Jenkins, J. N., McCarty, J. C., & Wedegaertner, T. (2020). Evaluation and genome-wide association study of Verticillium wilt resistance in a MAGIC population derived from intermating of eleven Upland cotton (Gossypium hirsutum) parents. Euphytica, 216(1), 1–13. https://doi.org/10.1007/S10681-019-2547-6/TABLES/7
qVWR-A10-1	Chr10(At10)	unknow	96555224	unknow	0.089	unknow	unknow	3.505	96555224	97418948	unknow	unknow	VW resistance	Zhang, J., Abdelraheem, A., Thyssen, G. N., Fang, D. D., Jenkins, J. N., McCarty, J. C., & Wedegaertner, T. (2020). Evaluation and genome-wide association study of Verticillium wilt resistance in a MAGIC population derived from intermating of eleven Upland cotton (Gossypium hirsutum) parents. Euphytica, 216(1), 1–13. https://doi.org/10.1007/S10681-019-2547-6/TABLES/7
qVWR-A11-1	Chr11(At11)	unknow	20751501	unknow	0.129	unknow	unknow	4.084	20740756	21742389	unknow	unknow	VW resistance	Zhang, J., Abdelraheem, A., Thyssen, G. N., Fang, D. D., Jenkins, J. N., McCarty, J. C., & Wedegaertner, T. (2020). Evaluation and genome-wide association study of Verticillium wilt resistance in a MAGIC population derived from intermating of eleven Upland cotton (Gossypium hirsutum) parents. Euphytica, 216(1), 1–13. https://doi.org/10.1007/S10681-019-2547-6/TABLES/7
qVWR-A13-1a	Chr13(At13)	unknow	44115426	unknow	− 0.347	unknow	unknow	3.596	41402723	44540508	unknow	unknow	VW resistance	Zhang, J., Abdelraheem, A., Thyssen, G. N., Fang, D. D., Jenkins, J. N., McCarty, J. C., & Wedegaertner, T. (2020). Evaluation and genome-wide association study of Verticillium wilt resistance in a MAGIC population derived from intermating of eleven Upland cotton (Gossypium hirsutum) parents. Euphytica, 216(1), 1–13. https://doi.org/10.1007/S10681-019-2547-6/TABLES/7
qVWR-A13-1b	Chr13(At13)	unknow	60151564	unknow	− 0.113	unknow	unknow	3.498	59582256	60401122	unknow	unknow	VW resistance	Zhang, J., Abdelraheem, A., Thyssen, G. N., Fang, D. D., Jenkins, J. N., McCarty, J. C., & Wedegaertner, T. (2020). Evaluation and genome-wide association study of Verticillium wilt resistance in a MAGIC population derived from intermating of eleven Upland cotton (Gossypium hirsutum) parents. Euphytica, 216(1), 1–13. https://doi.org/10.1007/S10681-019-2547-6/TABLES/7
qVWR-D01-1	Chr15(Dt01)	unknow	612551	unknow	0.168	unknow	unknow	4.007	594674	723847	unknow	unknow	VW resistance	Zhang, J., Abdelraheem, A., Thyssen, G. N., Fang, D. D., Jenkins, J. N., McCarty, J. C., & Wedegaertner, T. (2020). Evaluation and genome-wide association study of Verticillium wilt resistance in a MAGIC population derived from intermating of eleven Upland cotton (Gossypium hirsutum) parents. Euphytica, 216(1), 1–13. https://doi.org/10.1007/S10681-019-2547-6/TABLES/7
qVWR-D01-1	Chr15(Dt01)	unknow	6333549	unknow	− 0.081	unknow	unknow	3.356	1681424	6352228	unknow	unknow	VW resistance	Zhang, J., Abdelraheem, A., Thyssen, G. N., Fang, D. D., Jenkins, J. N., McCarty, J. C., & Wedegaertner, T. (2020). Evaluation and genome-wide association study of Verticillium wilt resistance in a MAGIC population derived from intermating of eleven Upland cotton (Gossypium hirsutum) parents. Euphytica, 216(1), 1–13. https://doi.org/10.1007/S10681-019-2547-6/TABLES/7
qVWR-D02-1	Chr14(Dt02)	unknow	15085159	unknow	− 0.160	unknow	unknow	4.719	11534470	20144474	unknow	unknow	VW resistance	Zhang, J., Abdelraheem, A., Thyssen, G. N., Fang, D. D., Jenkins, J. N., McCarty, J. C., & Wedegaertner, T. (2020). Evaluation and genome-wide association study of Verticillium wilt resistance in a MAGIC population derived from intermating of eleven Upland cotton (Gossypium hirsutum) parents. Euphytica, 216(1), 1–13. https://doi.org/10.1007/S10681-019-2547-6/TABLES/7
qVWR-D02-2	Chr14(Dt02)	unknow	57038428	unknow	0.107	unknow	unknow	3.695	56686454	57980499	unknow	unknow	VW resistance	Zhang, J., Abdelraheem, A., Thyssen, G. N., Fang, D. D., Jenkins, J. N., McCarty, J. C., & Wedegaertner, T. (2020). Evaluation and genome-wide association study of Verticillium wilt resistance in a MAGIC population derived from intermating of eleven Upland cotton (Gossypium hirsutum) parents. Euphytica, 216(1), 1–13. https://doi.org/10.1007/S10681-019-2547-6/TABLES/7
qVWR-D04-1	Chr22(Dt04)	unknow	14216304	unknow	− 0.128	unknow	unknow	4.439	13951126	14310849	unknow	unknow	VW resistance	Zhang, J., Abdelraheem, A., Thyssen, G. N., Fang, D. D., Jenkins, J. N., McCarty, J. C., & Wedegaertner, T. (2020). Evaluation and genome-wide association study of Verticillium wilt resistance in a MAGIC population derived from intermating of eleven Upland cotton (Gossypium hirsutum) parents. Euphytica, 216(1), 1–13. https://doi.org/10.1007/S10681-019-2547-6/TABLES/7
qVWR-D05-1	Chr19(Dt05)	unknow	55806290	unknow	0.149	unknow	unknow	3.593	55598689	55806290	unknow	unknow	VW resistance	Zhang, J., Abdelraheem, A., Thyssen, G. N., Fang, D. D., Jenkins, J. N., McCarty, J. C., & Wedegaertner, T. (2020). Evaluation and genome-wide association study of Verticillium wilt resistance in a MAGIC population derived from intermating of eleven Upland cotton (Gossypium hirsutum) parents. Euphytica, 216(1), 1–13. https://doi.org/10.1007/S10681-019-2547-6/TABLES/7
qVWR-D06-1	Chr25(Dt06)	unknow	8902435	unknow	− 0.127	unknow	unknow	4.006	8831311	8947050	unknow	unknow	VW resistance	Zhang, J., Abdelraheem, A., Thyssen, G. N., Fang, D. D., Jenkins, J. N., McCarty, J. C., & Wedegaertner, T. (2020). Evaluation and genome-wide association study of Verticillium wilt resistance in a MAGIC population derived from intermating of eleven Upland cotton (Gossypium hirsutum) parents. Euphytica, 216(1), 1–13. https://doi.org/10.1007/S10681-019-2547-6/TABLES/7
qVWR-D07-1	Chr16(Dt07)	unknow	6778377	unknow	− 0.137	unknow	unknow	3.935	6511913	8127125	unknow	unknow	VW resistance	Zhang, J., Abdelraheem, A., Thyssen, G. N., Fang, D. D., Jenkins, J. N., McCarty, J. C., & Wedegaertner, T. (2020). Evaluation and genome-wide association study of Verticillium wilt resistance in a MAGIC population derived from intermating of eleven Upland cotton (Gossypium hirsutum) parents. Euphytica, 216(1), 1–13. https://doi.org/10.1007/S10681-019-2547-6/TABLES/7
qVWR-D08-1	Chr24(Dt08)	unknow	15911832	unknow	− 0.136	unknow	unknow	3.792	15911832	22348186	unknow	unknow	VW resistance	Zhang, J., Abdelraheem, A., Thyssen, G. N., Fang, D. D., Jenkins, J. N., McCarty, J. C., & Wedegaertner, T. (2020). Evaluation and genome-wide association study of Verticillium wilt resistance in a MAGIC population derived from intermating of eleven Upland cotton (Gossypium hirsutum) parents. Euphytica, 216(1), 1–13. https://doi.org/10.1007/S10681-019-2547-6/TABLES/7
qVWR-D08-1	Chr24(Dt08)	unknow	20483631	unknow	0.195	unknow	unknow	4.316	16067367	22153970	unknow	unknow	VW resistance	Zhang, J., Abdelraheem, A., Thyssen, G. N., Fang, D. D., Jenkins, J. N., McCarty, J. C., & Wedegaertner, T. (2020). Evaluation and genome-wide association study of Verticillium wilt resistance in a MAGIC population derived from intermating of eleven Upland cotton (Gossypium hirsutum) parents. Euphytica, 216(1), 1–13. https://doi.org/10.1007/S10681-019-2547-6/TABLES/7
qRDI-A01-1	Chr01(At01)	unknow	117269000	unknow	unknow	unknow	15.98	unknow	116625000	117615000	i00152Gh	i00978Gh—i14791Gh	VW resistance	Zhao, Y., Chen, W., Cui, Y., Sang, X., Lu, J., Jing, H., Wang, W., Zhao, P., & Wang, H. (2021). Detection of candidate genes and development of KASP markers for Verticillium wilt resistance by combining genome-wide association study, QTL-seq and transcriptome sequencing in cotton. Theoretical and Applied Genetics, 134(4), 1063–1081. https://doi.org/10.1007/s00122-020-03752-4
qRDI-A05-1	Chr05(At05)	unknow	7786000	unknow	unknow	unknow	16.45	unknow	6273000	8079000	i22330Gh	i19547Gh—i19549Gh	VW resistance	Zhao, Y., Chen, W., Cui, Y., Sang, X., Lu, J., Jing, H., Wang, W., Zhao, P., & Wang, H. (2021). Detection of candidate genes and development of KASP markers for Verticillium wilt resistance by combining genome-wide association study, QTL-seq and transcriptome sequencing in cotton. Theoretical and Applied Genetics, 134(4), 1063–1081. https://doi.org/10.1007/s00122-020-03752-4
qRDI-D01-1	Chr15(Dt01)	unknow	62825000	unknow	unknow	unknow	15.98	unknow	17372000	62978000	i00152Gh	i32916Gh—i03037Gh	VW resistance	Zhao, Y., Chen, W., Cui, Y., Sang, X., Lu, J., Jing, H., Wang, W., Zhao, P., & Wang, H. (2021). Detection of candidate genes and development of KASP markers for Verticillium wilt resistance by combining genome-wide association study, QTL-seq and transcriptome sequencing in cotton. Theoretical and Applied Genetics, 134(4), 1063–1081. https://doi.org/10.1007/s00122-020-03752-4
qRDI-D13-1	Chr18(Dt13)	unknow	2599000	unknow	unknow	unknow	15.01	unknow	2079000	3960000	i13058Gh	i32484Gh—i17897Gh	VW resistance	Zhao, Y., Chen, W., Cui, Y., Sang, X., Lu, J., Jing, H., Wang, W., Zhao, P., & Wang, H. (2021). Detection of candidate genes and development of KASP markers for Verticillium wilt resistance by combining genome-wide association study, QTL-seq and transcriptome sequencing in cotton. Theoretical and Applied Genetics, 134(4), 1063–1081. https://doi.org/10.1007/s00122-020-03752-4
qRDI-D05-1	Chr19(Dt05)	unknow	6935000	unknow	unknow	unknow	16.45	unknow	5511000	7938000	i22330Gh	i09094Gh—i25504Gh	VW resistance	Zhao, Y., Chen, W., Cui, Y., Sang, X., Lu, J., Jing, H., Wang, W., Zhao, P., & Wang, H. (2021). Detection of candidate genes and development of KASP markers for Verticillium wilt resistance by combining genome-wide association study, QTL-seq and transcriptome sequencing in cotton. Theoretical and Applied Genetics, 134(4), 1063–1081. https://doi.org/10.1007/s00122-020-03752-4
qvw-D05-1	Chr19(Dt05)	unknow	unknow	unknow	unknow	unknow	unknow	unknow	18676998	20741557	unknow	unknow	VW resistance	Cui, Y., Ge, Q., Zhao, P., Chen, W., Sang, X., Zhao, Y., Chen, Q., & Wang, H. (2021). Rapid Mining of Candidate Genes for Verticillium Wilt Resistance in Cotton Based on BSA-Seq Analysis. Frontiers in Plant Science, 12(October). https://doi.org/10.3389/fpls.2021.703011
qvw-D05-2	Chr19(Dt05)	unknow	unknow	unknow	unknow	unknow	unknow	unknow	58195994	62887284	unknow	unknow	VW resistance	Cui, Y., Ge, Q., Zhao, P., Chen, W., Sang, X., Zhao, Y., Chen, Q., & Wang, H. (2021). Rapid Mining of Candidate Genes for Verticillium Wilt Resistance in Cotton Based on BSA-Seq Analysis. Frontiers in Plant Science, 12(October). https://doi.org/10.3389/fpls.2021.703011
qVL-A5-1F2	Chr05(At05)	118.94	unknow	2.35	−0.04	8	unknow	unknow	unknow	unknow	unknow	JESPR65-Y20	VW resistance	Yang, C., Guo, W., Li, G., Gao, F., Lin, S., & Zhang, T. (2008). QTLs mapping for Verticillium wilt resistance at seedling and maturity stages in Gossypium barbadense L. Plant Science, 174(3), 290–298. https://doi.org/10.1016/J.PLANTSCI.2007.11.016
qVL-A5-2F2	Chr05(At05)	92.55	unknow	3.31	−0.06	12.3	unknow	unknow	unknow	unknow	unknow	NAU2029-NAU4106	VW resistance	Yang, C., Guo, W., Li, G., Gao, F., Lin, S., & Zhang, T. (2008). QTLs mapping for Verticillium wilt resistance at seedling and maturity stages in Gossypium barbadense L. Plant Science, 174(3), 290–298. https://doi.org/10.1016/J.PLANTSCI.2007.11.016
qVL-A7-1F2	Chr07(At07)	91.14	unknow	2.1	0.14	8.1	unknow	unknow	unknow	unknow	unknow	NAU474-NAU1048	VW resistance	Yang, C., Guo, W., Li, G., Gao, F., Lin, S., & Zhang, T. (2008). QTLs mapping for Verticillium wilt resistance at seedling and maturity stages in Gossypium barbadense L. Plant Science, 174(3), 290–298. https://doi.org/10.1016/J.PLANTSCI.2007.11.016
qVL-A8-1F2	Chr08(At08)	49.35	unknow	2.5	−0.07	8.4	unknow	unknow	unknow	unknow	unknow	NAU3201-NAU2665	VW resistance	Yang, C., Guo, W., Li, G., Gao, F., Lin, S., & Zhang, T. (2008). QTLs mapping for Verticillium wilt resistance at seedling and maturity stages in Gossypium barbadense L. Plant Science, 174(3), 290–298. https://doi.org/10.1016/J.PLANTSCI.2007.11.016
qVV-A5-1F2	Chr05(At05)	144.96	unknow	4.4	−0.21	17.1	unknow	unknow	unknow	unknow	unknow	NAU1406-NAU2014	VW resistance	Yang, C., Guo, W., Li, G., Gao, F., Lin, S., & Zhang, T. (2008). QTLs mapping for Verticillium wilt resistance at seedling and maturity stages in Gossypium barbadense L. Plant Science, 174(3), 290–298. https://doi.org/10.1016/J.PLANTSCI.2007.11.016
qVV-A7-1F2	Chr07(At07)	91.14	unknow	4.08	0.24	14	unknow	unknow	unknow	unknow	unknow	NAU474-NAU1048	VW resistance	Yang, C., Guo, W., Li, G., Gao, F., Lin, S., & Zhang, T. (2008). QTLs mapping for Verticillium wilt resistance at seedling and maturity stages in Gossypium barbadense L. Plant Science, 174(3), 290–298. https://doi.org/10.1016/J.PLANTSCI.2007.11.016
qVV-A9-1F2	Chr09(At09)	45.28	unknow	2.62	−0.13	7.7	unknow	unknow	unknow	unknow	unknow	BNL3582-NAU1360	VW resistance	Yang, C., Guo, W., Li, G., Gao, F., Lin, S., & Zhang, T. (2008). QTLs mapping for Verticillium wilt resistance at seedling and maturity stages in Gossypium barbadense L. Plant Science, 174(3), 290–298. https://doi.org/10.1016/J.PLANTSCI.2007.11.016
qVV-A8-1BC1S2BP2	Chr08(At08)	53.47	unknow	4.48	−0.61	16.1	unknow	unknow	unknow	unknow	unknow	NAU920-NAU3964	VW resistance	Yang, C., Guo, W., Li, G., Gao, F., Lin, S., & Zhang, T. (2008). QTLs mapping for Verticillium wilt resistance at seedling and maturity stages in Gossypium barbadense L. Plant Science, 174(3), 290–298. https://doi.org/10.1016/J.PLANTSCI.2007.11.016
qVL-A5-1BC1S2VD8	Chr05(At05)	93.03	unknow	2.57	−0.57	10.5	unknow	unknow	unknow	unknow	unknow	NAU5273-NAU569	VW resistance	Yang, C., Guo, W., Li, G., Gao, F., Lin, S., & Zhang, T. (2008). QTLs mapping for Verticillium wilt resistance at seedling and maturity stages in Gossypium barbadense L. Plant Science, 174(3), 290–298. https://doi.org/10.1016/J.PLANTSCI.2007.11.016
qVL-A8-2BC1S2VD8	Chr08(At08)	38.34	unknow	4.06	−0.69	15	unknow	unknow	unknow	unknow	unknow	JESPR232-NAU3201	VW resistance	Yang, C., Guo, W., Li, G., Gao, F., Lin, S., & Zhang, T. (2008). QTLs mapping for Verticillium wilt resistance at seedling and maturity stages in Gossypium barbadense L. Plant Science, 174(3), 290–298. https://doi.org/10.1016/J.PLANTSCI.2007.11.016
qVV-D5-1BC1S2VD8	Chr19(Dt05)	50.38	unknow	3.03	−0.82	10.6	unknow	unknow	unknow	unknow	unknow	NAU1042-NAU828	VW resistance	Yang, C., Guo, W., Li, G., Gao, F., Lin, S., & Zhang, T. (2008). QTLs mapping for Verticillium wilt resistance at seedling and maturity stages in Gossypium barbadense L. Plant Science, 174(3), 290–298. https://doi.org/10.1016/J.PLANTSCI.2007.11.016
qVV-D11-1BC1S2VD8	Chr21(Dt11)	93.43	unknow	3.43	0.67	12.2	unknow	unknow	unknow	unknow	unknow	NAU643-NAU3481	VW resistance	Yang, C., Guo, W., Li, G., Gao, F., Lin, S., & Zhang, T. (2008). QTLs mapping for Verticillium wilt resistance at seedling and maturity stages in Gossypium barbadense L. Plant Science, 174(3), 290–298. https://doi.org/10.1016/J.PLANTSCI.2007.11.016
qVL-A5-1BC1S2592	Chr05(At05)	96.6	unknow	2.12	−0.63	9.9	unknow	unknow	unknow	unknow	unknow	NAU3036-NAU2121	VW resistance	Yang, C., Guo, W., Li, G., Gao, F., Lin, S., & Zhang, T. (2008). QTLs mapping for Verticillium wilt resistance at seedling and maturity stages in Gossypium barbadense L. Plant Science, 174(3), 290–298. https://doi.org/10.1016/J.PLANTSCI.2007.11.016
qVL-A5-2BC1S2592	Chr05(At05)	13.68	unknow	2.11	0.73	11	unknow	unknow	unknow	unknow	unknow	NAU3607-NAU1065	VW resistance	Yang, C., Guo, W., Li, G., Gao, F., Lin, S., & Zhang, T. (2008). QTLs mapping for Verticillium wilt resistance at seedling and maturity stages in Gossypium barbadense L. Plant Science, 174(3), 290–298. https://doi.org/10.1016/J.PLANTSCI.2007.11.016
qVL-D5-1BC1S2592	Chr19(Dt05)	22.79	unknow	2.44	−0.74	14.1	unknow	unknow	unknow	unknow	unknow	NAU2513-BNL1878	VW resistance	Yang, C., Guo, W., Li, G., Gao, F., Lin, S., & Zhang, T. (2008). QTLs mapping for Verticillium wilt resistance at seedling and maturity stages in Gossypium barbadense L. Plant Science, 174(3), 290–298. https://doi.org/10.1016/J.PLANTSCI.2007.11.016
qVV-D5-1BC1S2592	Chr19(Dt05)	0.01	unknow	2.04	−0.59	8.5	unknow	unknow	unknow	unknow	unknow	BNL2656-BNL1671	VW resistance	Yang, C., Guo, W., Li, G., Gao, F., Lin, S., & Zhang, T. (2008). QTLs mapping for Verticillium wilt resistance at seedling and maturity stages in Gossypium barbadense L. Plant Science, 174(3), 290–298. https://doi.org/10.1016/J.PLANTSCI.2007.11.016
qVV-D11-1BC1S2592	Chr21(Dt11)	20.01	unknow	3.4	0.97	22.3	unknow	unknow	unknow	unknow	unknow	NAU1604-BNL3279	VW resistance	Yang, C., Guo, W., Li, G., Gao, F., Lin, S., & Zhang, T. (2008). QTLs mapping for Verticillium wilt resistance at seedling and maturity stages in Gossypium barbadense L. Plant Science, 174(3), 290–298. https://doi.org/10.1016/J.PLANTSCI.2007.11.016
qVW-C8-1	Chr08(At08)	unknow	88396124	unknow	unknow	unknow	0.33–0.45	6.21–6.95	unknow	unknow	unknow	unknow	VW resistance	Abdelraheem, A., Elassbli, H., Zhu, Y., Kuraparthy, V., Hinze, L., Stelly, D., Wedegaertner, T., & Zhang, J. (2020). A genome-wide association study uncovers consistent quantitative trait loci for resistance to Verticillium wilt and Fusarium wilt race 4 in the US Upland cotton. Theoretical and Applied Genetics, 133(2), 563–577. https://doi.org/10.1007/s00122-019-03487-x
qVW-C10-1	Chr10(At10)	unknow	93345262	unknow	unknow	unknow	0.28–0.33	7.04–8.88	unknow	unknow	unknow	unknow	VW resistance	Abdelraheem, A., Elassbli, H., Zhu, Y., Kuraparthy, V., Hinze, L., Stelly, D., Wedegaertner, T., & Zhang, J. (2020). A genome-wide association study uncovers consistent quantitative trait loci for resistance to Verticillium wilt and Fusarium wilt race 4 in the US Upland cotton. Theoretical and Applied Genetics, 133(2), 563–577. https://doi.org/10.1007/s00122-019-03487-x
qVW-C16-1	Chr16(Dt07)	unknow	39350328	unknow	unknow	unknow	0.18–0.22	6.32–7.89	unknow	unknow	unknow	unknow	VW resistance	Abdelraheem, A., Elassbli, H., Zhu, Y., Kuraparthy, V., Hinze, L., Stelly, D., Wedegaertner, T., & Zhang, J. (2020). A genome-wide association study uncovers consistent quantitative trait loci for resistance to Verticillium wilt and Fusarium wilt race 4 in the US Upland cotton. Theoretical and Applied Genetics, 133(2), 563–577. https://doi.org/10.1007/s00122-019-03487-x
qVW-C19-1	Chr19(Dt05)	unknow	43342409	unknow	unknow	unknow	0.33	8.43	unknow	unknow	unknow	unknow	VW resistance	Abdelraheem, A., Elassbli, H., Zhu, Y., Kuraparthy, V., Hinze, L., Stelly, D., Wedegaertner, T., & Zhang, J. (2020). A genome-wide association study uncovers consistent quantitative trait loci for resistance to Verticillium wilt and Fusarium wilt race 4 in the US Upland cotton. Theoretical and Applied Genetics, 133(2), 563–577. https://doi.org/10.1007/s00122-019-03487-x
qVW-C19-2	Chr19(Dt05)	unknow	47848520	unknow	unknow	unknow	0.29–0.37	7.21–8.98	unknow	unknow	unknow	unknow	VW resistance	Abdelraheem, A., Elassbli, H., Zhu, Y., Kuraparthy, V., Hinze, L., Stelly, D., Wedegaertner, T., & Zhang, J. (2020). A genome-wide association study uncovers consistent quantitative trait loci for resistance to Verticillium wilt and Fusarium wilt race 4 in the US Upland cotton. Theoretical and Applied Genetics, 133(2), 563–577. https://doi.org/10.1007/s00122-019-03487-x
qVW-C21-1	Chr21(Dt11)	unknow	54890569	unknow	unknow	unknow	0.10–0.11	7.54–8.43	unknow	unknow	unknow	unknow	VW resistance	Abdelraheem, A., Elassbli, H., Zhu, Y., Kuraparthy, V., Hinze, L., Stelly, D., Wedegaertner, T., & Zhang, J. (2020). A genome-wide association study uncovers consistent quantitative trait loci for resistance to Verticillium wilt and Fusarium wilt race 4 in the US Upland cotton. Theoretical and Applied Genetics, 133(2), 563–577. https://doi.org/10.1007/s00122-019-03487-x
qVW-C21-2	Chr21(Dt11)	unknow	63017872	unknow	unknow	unknow	0.36–0.45	8.03–8.97	unknow	unknow	unknow	unknow	VW resistance	Abdelraheem, A., Elassbli, H., Zhu, Y., Kuraparthy, V., Hinze, L., Stelly, D., Wedegaertner, T., & Zhang, J. (2020). A genome-wide association study uncovers consistent quantitative trait loci for resistance to Verticillium wilt and Fusarium wilt race 4 in the US Upland cotton. Theoretical and Applied Genetics, 133(2), 563–577. https://doi.org/10.1007/s00122-019-03487-x
qFOV4-C8-1	Chr08(At08)	unknow	51739564	unknow	unknow	unknow	0.14–0.18	8.02–8.65	unknow	unknow	unknow	unknow	FW resistance	Abdelraheem, A., Elassbli, H., Zhu, Y., Kuraparthy, V., Hinze, L., Stelly, D., Wedegaertner, T., & Zhang, J. (2020). A genome-wide association study uncovers consistent quantitative trait loci for resistance to Verticillium wilt and Fusarium wilt race 4 in the US Upland cotton. Theoretical and Applied Genetics, 133(2), 563–577. https://doi.org/10.1007/s00122-019-03487-x
qFOV4-C8-2	Chr08(At08)	unknow	55727518	unknow	unknow	unknow	0.13	7.98	unknow	unknow	unknow	unknow	FW resistance	Abdelraheem, A., Elassbli, H., Zhu, Y., Kuraparthy, V., Hinze, L., Stelly, D., Wedegaertner, T., & Zhang, J. (2020). A genome-wide association study uncovers consistent quantitative trait loci for resistance to Verticillium wilt and Fusarium wilt race 4 in the US Upland cotton. Theoretical and Applied Genetics, 133(2), 563–577. https://doi.org/10.1007/s00122-019-03487-x
qFOV4-C14-1	Chr14(Dt02)	unknow	58449612	unknow	unknow	unknow	0.14–0.20	8.02–8.79	unknow	unknow	unknow	unknow	FW resistance	Abdelraheem, A., Elassbli, H., Zhu, Y., Kuraparthy, V., Hinze, L., Stelly, D., Wedegaertner, T., & Zhang, J. (2020). A genome-wide association study uncovers consistent quantitative trait loci for resistance to Verticillium wilt and Fusarium wilt race 4 in the US Upland cotton. Theoretical and Applied Genetics, 133(2), 563–577. https://doi.org/10.1007/s00122-019-03487-x
qFOV4-C16-1	Chr16(Dt07)	unknow	38744466	unknow	unknow	unknow	0.18	6.98	unknow	unknow	unknow	unknow	FW resistance	Abdelraheem, A., Elassbli, H., Zhu, Y., Kuraparthy, V., Hinze, L., Stelly, D., Wedegaertner, T., & Zhang, J. (2020). A genome-wide association study uncovers consistent quantitative trait loci for resistance to Verticillium wilt and Fusarium wilt race 4 in the US Upland cotton. Theoretical and Applied Genetics, 133(2), 563–577. https://doi.org/10.1007/s00122-019-03487-x
qFOV4-C16-2	Chr16(Dt07)	unknow	43301838	unknow	unknow	unknow	0.17	8.76	unknow	unknow	unknow	unknow	FW resistance	Abdelraheem, A., Elassbli, H., Zhu, Y., Kuraparthy, V., Hinze, L., Stelly, D., Wedegaertner, T., & Zhang, J. (2020). A genome-wide association study uncovers consistent quantitative trait loci for resistance to Verticillium wilt and Fusarium wilt race 4 in the US Upland cotton. Theoretical and Applied Genetics, 133(2), 563–577. https://doi.org/10.1007/s00122-019-03487-x
qFOV4-C17-1	Chr17(Dt03)	unknow	43542067	unknow	unknow	unknow	0.13	7.91	unknow	unknow	unknow	unknow	FW resistance	Abdelraheem, A., Elassbli, H., Zhu, Y., Kuraparthy, V., Hinze, L., Stelly, D., Wedegaertner, T., & Zhang, J. (2020). A genome-wide association study uncovers consistent quantitative trait loci for resistance to Verticillium wilt and Fusarium wilt race 4 in the US Upland cotton. Theoretical and Applied Genetics, 133(2), 563–577. https://doi.org/10.1007/s00122-019-03487-x
qFOV4-C18-1	Chr18(Dt13)	unknow	50066826	unknow	unknow	unknow	0.16	8.99	unknow	unknow	unknow	unknow	FW resistance	Abdelraheem, A., Elassbli, H., Zhu, Y., Kuraparthy, V., Hinze, L., Stelly, D., Wedegaertner, T., & Zhang, J. (2020). A genome-wide association study uncovers consistent quantitative trait loci for resistance to Verticillium wilt and Fusarium wilt race 4 in the US Upland cotton. Theoretical and Applied Genetics, 133(2), 563–577. https://doi.org/10.1007/s00122-019-03487-x
qFOV4-C18-2	Chr18(Dt13)	unknow	53726667	unknow	unknow	unknow	0.21	8.22	unknow	unknow	unknow	unknow	FW resistance	Abdelraheem, A., Elassbli, H., Zhu, Y., Kuraparthy, V., Hinze, L., Stelly, D., Wedegaertner, T., & Zhang, J. (2020). A genome-wide association study uncovers consistent quantitative trait loci for resistance to Verticillium wilt and Fusarium wilt race 4 in the US Upland cotton. Theoretical and Applied Genetics, 133(2), 563–577. https://doi.org/10.1007/s00122-019-03487-x
qFOV4-C18-3	Chr18(Dt13)	unknow	56245889	unknow	unknow	unknow	0.18	7.43	unknow	unknow	unknow	unknow	FW resistance	Abdelraheem, A., Elassbli, H., Zhu, Y., Kuraparthy, V., Hinze, L., Stelly, D., Wedegaertner, T., & Zhang, J. (2020). A genome-wide association study uncovers consistent quantitative trait loci for resistance to Verticillium wilt and Fusarium wilt race 4 in the US Upland cotton. Theoretical and Applied Genetics, 133(2), 563–577. https://doi.org/10.1007/s00122-019-03487-x
qFOV4-C19-1	Chr19(Dt05)	unknow	46226780	unknow	unknow	unknow	0.12	7.89	unknow	unknow	unknow	unknow	FW resistance	Abdelraheem, A., Elassbli, H., Zhu, Y., Kuraparthy, V., Hinze, L., Stelly, D., Wedegaertner, T., & Zhang, J. (2020). A genome-wide association study uncovers consistent quantitative trait loci for resistance to Verticillium wilt and Fusarium wilt race 4 in the US Upland cotton. Theoretical and Applied Genetics, 133(2), 563–577. https://doi.org/10.1007/s00122-019-03487-x
qFOV4-C19-2	Chr19(Dt05)	unknow	48132728	unknow	unknow	unknow	0.12	6.35	unknow	unknow	unknow	unknow	FW resistance	Abdelraheem, A., Elassbli, H., Zhu, Y., Kuraparthy, V., Hinze, L., Stelly, D., Wedegaertner, T., & Zhang, J. (2020). A genome-wide association study uncovers consistent quantitative trait loci for resistance to Verticillium wilt and Fusarium wilt race 4 in the US Upland cotton. Theoretical and Applied Genetics, 133(2), 563–577. https://doi.org/10.1007/s00122-019-03487-x
