# Supplementary material for: Unraveling genomic regions and candidate genes for multiple disease resistance in upland cotton using meta-QTL analysis
Source: Heliyon. 2023 Jul 27;9(8):e18731. doi: 10.1016/j.heliyon.2023.e18731 (PMC10412778; doi:10.1016/j.heliyon.2023.e18731)
Supplement: Multimedia component 2 [file mmc2.xlsx]

## Sheet: Sheet1
Table S2. List of resistance genes identified by functional analysis.
Gene Name	Phenotype	References
Ve1	resistance to VW	Kawchuk, L.M., Hachey, J., Lynch, D.R., Kulcsar, F., van Rooijen, G., Waterer, D.R., Robertson, A., Kokko, E., Byers, R., Howard, R.J., Fischer, R., Prufer, D., 2001. Tomato Ve disease resistance genes encode cell surface-like receptors. Proc Natl Acad Sci U S A 98, 6511-6515. 10.1073/pnas.091114198
CG02	resistance to VW	Swiderski, M.R., Birker, D., Jones, J.D., 2009. The TIR domain of TIR-NB-LRR resistance proteins is a signaling domain involved in cell death induction. Mol Plant Microbe Interact 22, 157-165. 10.1094/mpmi-22-2-0157
GbWRKY1	resistance to VW	Li, C., He, X., Luo, X., Xu, L., Liu, L., Min, L., Jin, L., Zhu, L., Zhang, X., 2014. Cotton WRKY1 mediates the plant defense-to-development transition during infection of cotton by Verticillium dahliae by activating JASMONATE ZIM-DOMAIN1 expression. Plant Physiol 166, 2179-2194. 10.1104/pp.114.246694
GhABP19	resistance to VW and FW	Pei, Y., Li, X., Zhu, Y., Ge, X., Sun, Y., Liu, N., Jia, Y., Li, F., Hou, Y., 2019. GhABP19, a Novel Germin-Like Protein From Gossypium hirsutum, Plays an Important Role in the Regulation of Resistance to Verticillium and Fusarium Wilt Pathogens. Front Plant Sci 10, 583. 10.3389/fpls.2019.00583
GhLecRKs-V.9	resistance to VW	Zhang, Y., Chen, B., Sun, Z., Liu, Z., Cui, Y., Ke, H., Wang, Z., Wu, L., Zhang, G., Wang, G., Li, Z., Yang, J., Wu, J., Shi, R., Liu, S., Wang, X., Ma, Z., 2021. A large-scale genomic association analysis identifies a fragment in Dt11 chromosome conferring cotton Verticillium wilt resistance. Plant Biotechnol J 19, 2126-2138. 10.1111/pbi.13650
GbMPK3	resistance to VW	Long, L., Xu, F.C., Zhao, J.R., Li, B., Xu, L., Gao, W., 2020. GbMPK3 overexpression increases cotton sensitivity to Verticillium dahliae by regulating salicylic acid signaling. Plant Sci 292, 110374. 10.1016/j.plantsci.2019.110374
GbERF1	resistance to VW	Guo, W., Jin, L., Miao, Y., He, X., Hu, Q., Guo, K., Zhu, L., Zhang, X., 2016. An ethylene response-related factor, GbERF1-like, from Gossypium barbadense improves resistance to Verticillium dahliae via activating lignin synthesis. Plant Mol Biol 91, 305-318. 10.1007/s11103-016-0467-6
GbERF2.	resistance to VW	Guo, W., Jin, L., Miao, Y., He, X., Hu, Q., Guo, K., Zhu, L., Zhang, X., 2016. An ethylene response-related factor, GbERF1-like, from Gossypium barbadense improves resistance to Verticillium dahliae via activating lignin synthesis. Plant Mol Biol 91, 305-318. 10.1007/s11103-016-0467-6
GhnsLTPsA10	resistance to VW and Fungal disease	Chen, B., Zhang, Y., Sun, Z., Liu, Z., Zhang, D., Yang, J., Wang, G., Wu, J., Ke, H., Meng, C., Wu, L., Yan, Y., Cui, Y., Li, Z., Wu, L., Zhang, G., Wang, X., Ma, Z., 2021a. Tissue-specific expression of GhnsLTPs identified via GWAS sophisticatedly coordinates disease and insect resistance by regulating metabolic flux redirection in cotton. Plant J 107, 831-846. 10.1111/tpj.15349
GhPLP2	resistance to VW	Zhu, Y., Hu, X., Wang, P., Gao, L., Pei, Y., Ge, Z., Ge, X., Li, F., Hou, Y., 2021. GhPLP2 Positively Regulates Cotton Resistance to Verticillium Wilt by Modulating Fatty Acid Accumulation and Jasmonic Acid Signaling Pathway. Front Plant Sci 12, 749630. 10.3389/fpls.2021.749630
GhCY82D	resistance to VW	Sun, L., Zhu, L., Xu, L., Yuan, D., Min, L., Zhang, X., 2014. Cotton cytochrome P450 CYP82D regulates systemic cell death by modulating the octadecanoid pathway. Nat Commun 5, 5372. 10.1038/ncomms6372
GhZFP1	enhances salt stress tolerance and fungal disease resistance	Guo, Y.H., Yu, Y.P., Wang, D., Wu, C.A., Yang, G.D., Huang, J.G., Zheng, C.C., 2009. GhZFP1, a novel CCCH-type zinc finger protein from cotton, enhances salt stress tolerance and fungal disease resistance in transgenic tobacco by interacting with GZIRD21A and GZIPR5. New Phytol 183, 62-75. 10.1111/j.1469-8137.2009.02838.x
GhPLDδ	enhances salt stress tolerance and VW resistance	Zhu, Y., Hu, X., Wang, P., Wang, H., Ge, X., Li, F., Hou, Y., 2022. The phospholipase D gene GhPLDδ confers resistance to Verticillium dahliae and improves tolerance to salt stress. Plant Sci 321, 111322. 10.1016/j.plantsci.2022.111322
GhCDPK28-6	resistance to VW	Wu, Y., Zhang, L., Zhou, J., Zhang, X., Feng, Z., Wei, F., Zhao, L., Zhang, Y., Feng, H., Zhu, H., 2021. Calcium-Dependent Protein Kinase GhCDPK28 Was Dentified and Involved in Verticillium Wilt Resistance in Cotton. Front Plant Sci 12, 772649. 10.3389/fpls.2021.772649
GhNTF6	resistance to VW	Zhou, J., Wu, Y., Zhang, X., Zhao, L., Feng, Z., Wei, F., Zhang, Y., Feng, H., Zhou, Y., Zhu, H., 2022. MPK homolog GhNTF6 was involved in cotton against Verticillium wilt by interacted with VdEPG1. Int J Biol Macromol 195, 456-465. 10.1016/j.ijbiomac.2021.12.037
GhIAA43	resistance to VW	Zhou, J., Wu, Y., Zhang, X., Zhao, L., Feng, Z., Wei, F., Zhang, Y., Feng, H., Zhou, Y., Zhu, H., 2022. MPK homolog GhNTF6 was involved in cotton against Verticillium wilt by interacted with VdEPG1. Int J Biol Macromol 195, 456-465. 10.1016/j.ijbiomac.2021.12.037
GhRbohD	resistance to VW	Huang, W., Zhang, Y., Zhou, J., Wei, F., Feng, Z., Zhao, L., Shi, Y., Feng, H., Zhu, H., 2021. The Respiratory Burst Oxidase Homolog Protein D (GhRbohD) Positively Regulates the Cotton Resistance to Verticillium dahliae. Int J Mol Sci 22. 10.3390/ijms222313041
GhMYB36	resistance to Fungal disease	iu, T., Chen, T., Kan, J., Yao, Y., Guo, D., Yang, Y., Ling, X., Wang, J., Zhang, B., 2022. The GhMYB36 transcription factor confers resistance to biotic and abiotic stress by enhancing PR1 gene expression in plants. Plant Biotechnol J 20, 722-735. 10.1111/pbi.13751
GhSWEET42	resistance to VW	Sun, M., Zhang, Z., Ren, Z., Wang, X., Sun, W., Feng, H., Zhao, J., Zhang, F., Li, W., Ma, X., Yang, D., 2021. The GhSWEET42 Glucose Transporter Participates in Verticillium dahliae Infection in Cotton. Front Plant Sci 12, 690754. 10.3389/fpls.2021.690754
GhKWL1	resistance to VW	Chen, Y., Zhang, M., Wang, L., Yu, X., Li, X., Jin, D., Zeng, J., Ren, H., Wang, F., Song, S., Yan, X., Zhao, J., Pei, Y., 2021b. GhKWL1 Upregulates GhERF105 but Its Function Is Impaired by Binding with VdISC1, a Pathogenic Effector of Verticillium dahliae. Int J Mol Sci 22. 10.3390/ijms22147328
GhGDH2	resistance to VW	Xiong, X.P., Sun, S.C., Zhu, Q.H., Zhang, X.Y., Liu, F., Li, Y.J., Xue, F., Sun, J., 2021. Transcriptome Analysis and RNA Interference Reveal GhGDH2 Regulating Cotton Resistance to Verticillium Wilt by JA and SA Signaling Pathways. Front Plant Sci 12, 654676. 10.3389/fpls.2021.654676
GhBIN2	resistance to VW	Song, Y., Zhai, Y., Li, L., Yang, Z., Ge, X., Yang, Z., Zhang, C., Li, F., Ren, M., 2021. BIN2 negatively regulates plant defence against Verticillium dahliae in Arabidopsis and cotton. Plant Biotechnol J 19, 2097-2112. 10.1111/pbi.13640
GhTINY2	resistance to VW	Xiao, S., Hu, Q., Zhang, X., Si, H., Liu, S., Chen, L., Chen, K., Berne, S., Yuan, D., Lindsey, K., Zhang, X., Zhu, L., 2021. Orchestration of plant development and defense by indirect crosstalk of salicylic acid and brassinosteorid signaling via transcription factor GhTINY2. J Exp Bot 72, 4721-4743. 10.1093/jxb/erab186
GhWRKY51	resistance to VW	Xiao, S., Hu, Q., Zhang, X., Si, H., Liu, S., Chen, L., Chen, K., Berne, S., Yuan, D., Lindsey, K., Zhang, X., Zhu, L., 2021. Orchestration of plant development and defense by indirect crosstalk of salicylic acid and brassinosteorid signaling via transcription factor GhTINY2. J Exp Bot 72, 4721-4743. 10.1093/jxb/erab186
GhWRKY1-like	resistance to VW	Hu, Q., Xiao, S., Wang, X., Ao, C., Zhang, X., Zhu, L., 2021. GhWRKY1-like enhances cotton resistance to Verticillium dahliae via an increase in defense-induced lignification and S monolignol content. Plant Sci 305, 110833. 10.1016/j.plantsci.2021.110833
Gh4CL30	resistance to VW	Wang, G., Wang, X., Zhang, Y., Yang, J., Li, Z., Wu, L., Wu, J., Wu, N., Liu, L., Liu, Z., Zhang, M., Wu, L., Zhang, G., Ma, Z., 2021. Dynamic characteristics and functional analysis provide new insights into long non-coding RNA responsive to Verticillium dahliae infection in Gossypium hirsutum. BMC Plant Biol 21, 68. 10.1186/s12870-021-02835-8
GhWAKL	resistance to VW	Feng, H., Li, C., Zhou, J., Yuan, Y., Feng, Z., Shi, Y., Zhao, L., Zhang, Y., Wei, F., Zhu, H., 2021. A cotton WAKL protein interacted with a DnaJ protein and was involved in defense against Verticillium dahliae. Int J Biol Macromol 167, 633-643. 10.1016/j.ijbiomac.2020.11.191
GbRboh5	resistance to VW	Chang, Y., Li, B., Shi, Q., Geng, R., Geng, S., Liu, J., Zhang, Y., Cai, Y., 2020. Comprehensive Analysis of Respiratory Burst Oxidase Homologs (Rboh) Gene Family and Function of GbRboh5/18 on Verticillium Wilt Resistance in Gossypium barbadense. Front Genet 11, 788. 10.3389/fgene.2020.00788
GbRboh18	resistance to VW	Chang, Y., Li, B., Shi, Q., Geng, R., Geng, S., Liu, J., Zhang, Y., Cai, Y., 2020. Comprehensive Analysis of Respiratory Burst Oxidase Homologs (Rboh) Gene Family and Function of GbRboh5/18 on Verticillium Wilt Resistance in Gossypium barbadense. Front Genet 11, 788. 10.3389/fgene.2020.00788
GhWAK7A	resistance to VW and FW	Wang, P., Zhou, L., Jamieson, P., Zhang, L., Zhao, Z., Babilonia, K., Shao, W., Wu, L., Mustafa, R., Amin, I., Diomaiuti, A., Pontiggia, D., Ferrari, S., Hou, Y., He, P., Shan, L., 2020. The Cotton Wall-Associated Kinase GhWAK7A Mediates Responses to Fungal Wilt Pathogens by Complexing with the Chitin Sensory Receptors. Plant Cell 32, 3978-4001. 10.1105/tpc.19.00950
GhBLH7-D06	resistance to VW	Ma, Q., Wang, N., Ma, L., Lu, J., Wang, H., Wang, C., Yu, S., Wei, H., 2020. The Cotton BEL1-Like Transcription Factor GhBLH7-D06 Negatively Regulates the Defense Response against Verticillium dahliae. Int J Mol Sci 21. 10.3390/ijms21197126
GhGLP2	resistance to VW and FW	Pei, Y., Zhu, Y., Jia, Y., Ge, X., Li, X., Li, F., Hou, Y., 2020. Molecular evidence for the involvement of cotton GhGLP2, in enhanced resistance to Verticillium and Fusarium Wilts and oxidative stress. Sci Rep 10, 12510. 10.1038/s41598-020-68943-x
GhSNAT1	resistance to VW	Li, C., He, Q., Zhang, F., Yu, J., Li, C., Zhao, T., Zhang, Y., Xie, Q., Su, B., Mei, L., Zhu, S., Chen, J., 2019. Melatonin enhances cotton immunity to Verticillium wilt via manipulating lignin and gossypol biosynthesis. Plant J 100, 784-800. 10.1111/tpj.14477
GhCPK33	resistance to VW	Hu, Q., Zhu, L., Zhang, X., Guan, Q., Xiao, S., Min, L., Zhang, X., 2018. GhCPK33 Negatively Regulates Defense against Verticillium dahliae by Phosphorylating GhOPR3. Plant Physiol 178, 876-889. 10.1104/pp.18.00737
GbCRK18	resistance to VW	Li, T.G., Zhang, D.D., Zhou, L., Kong, Z.Q., Hussaini, A.S., Wang, D., Li, J.J., Short, D.P.G., Dhar, N., Klosterman, S.J., Wang, B.L., Yin, C.M., Subbarao, K.V., Chen, J.Y., Dai, X.F., 2018b. Genome-Wide Identification and Functional Analyses of the CRK Gene Family in Cotton Reveals GbCRK18 Confers Verticillium Wilt Resistance in Gossypium barbadense. Front Plant Sci 9, 1266. 10.3389/fpls.2018.0…
GbHyPRP1	resistance to VW	Yang, J., Zhang, Y., Wang, X., Wang, W., Li, Z., Wu, J., Wang, G., Wu, L., Zhang, G., Ma, Z., 2018. HyPRP1 performs a role in negatively regulating cotton resistance to V. dahliae via the thickening of cell walls and ROS accumulation. BMC Plant Biol 18, 339. 10.1186/s12870-018-1565-1
GhUMC1	resistance to VW	Zhu, W., Gao, E., Shaban, M., Wang, Y., Wang, H., Nie, X., Zhu, L., 2018. GhUMC1, a blue copper-binding protein, regulates lignin synthesis and cotton immune response. Biochem Biophys Res Commun 504, 75-81. 10.1016/j.bbrc.2018.08.128
GhMKK9	resistance to VW	eng, J., Gao, H., Zhai, W., Shi, J., Zhang, M., Zhang, W., Jian, G., Zhang, M., Qi, F., 2018. Subtle regulation of cotton resistance to Verticillium wilt mediated by MAPKK family members. Plant Sci 272, 235-242. 10.1016/j.plantsci.2018.05.003
GhMKK10	resistance to VW	eng, J., Gao, H., Zhai, W., Shi, J., Zhang, M., Zhang, W., Jian, G., Zhang, M., Qi, F., 2018. Subtle regulation of cotton resistance to Verticillium wilt mediated by MAPKK family members. Plant Sci 272, 235-242. 10.1016/j.plantsci.2018.05.003
Gh-LYK1	resistance to VW	Gu, Z., Liu, T., Ding, B., Li, F., Wang, Q., Qian, S., Ye, F., Chen, T., Yang, Y., Wang, J., Wang, G., Zhang, B., Zhou, X., 2017. Two Lysin-Motif Receptor Kinases, Gh-LYK1 and Gh-LYK2, Contribute to Resistance against Verticillium wilt in Upland Cotton. Front Plant Sci 8, 2133. 10.3389/fpls.2017.02133
Gh-LYK2	resistance to VW	Gu, Z., Liu, T., Ding, B., Li, F., Wang, Q., Qian, S., Ye, F., Chen, T., Yang, Y., Wang, J., Wang, G., Zhang, B., Zhou, X., 2017. Two Lysin-Motif Receptor Kinases, Gh-LYK1 and Gh-LYK2, Contribute to Resistance against Verticillium wilt in Upland Cotton. Front Plant Sci 8, 2133. 10.3389/fpls.2017.02133
GbaNA1	resistance to VW	Li, N.Y., Ma, X.F., Short, D.P.G., Li, T.G., Zhou, L., Gui, Y.J., Kong, Z.Q., Zhang, D.D., Zhang, W.Q., Li, J.J., Subbarao, K.V., Chen, J.Y., Dai, X.F., 2018a. The island cotton NBS-LRR gene GbaNA1 confers resistance to the non-race 1 Verticillium dahliae isolate Vd991. Mol Plant Pathol 19, 1466-1479. 10.1111/mpp.12630
GhPGIP1	resistance to VW and FW	Liu, N., Zhang, X., Sun, Y., Wang, P., Li, X., Pei, Y., Li, F., Hou, Y., 2017. Molecular evidence for the involvement of a polygalacturonase-inhibiting protein, GhPGIP1, in enhanced resistance to Verticillium and Fusarium wilts in cotton. Sci Rep 7, 39840. 10.1038/srep39840
GbEDS	resistance to VW	Yan, Z., Xingfen, W., Wei, R., Jun, Y., Zhiying, M., 2016. Island Cotton Enhanced Disease Susceptibility 1 Gene Encoding a Lipase-Like Protein Plays a Crucial Role in Response to Verticillium dahliae by Regulating the SA Level and H(2)O(2) Accumulation. Front Plant Sci 7, 1830. 10.3389/fpls.2016.01830
GbSBT1	resistance to VW	Duan, X., Zhang, Z., Wang, J., Zuo, K., 2016. Characterization of a Novel Cotton Subtilase Gene GbSBT1 in Response to Extracellular Stimulations and Its Role in Verticillium Resistance. PLoS One 11, e0153988. 10.1371/journal.pone.0153988
GbNRX1	resistance to VW	Mo, H.J., Sun, Y.X., Zhu, X.L., Wang, X.F., Zhang, Y., Yang, J., Yan, G.J., Ma, Z.Y., 2016. Cotton S-adenosylmethionine decarboxylase-mediated spermine biosynthesis is required for salicylic acid- and leucine-correlated signaling in the defense response to Verticillium dahliae. Planta 243, 1023-1039. 10.1007/s00425-015-2463-5
GhCAD35	resistance to VW	Li, H., Zhang, S., Zhao, Y., Zhao, X., Xie, W., Guo, Y., Wang, Y., Li, K., Guo, J., Zhu, Q.H., Zhang, X., Jia, K.P., Miao, Y., 2022. Identification and Characterization of Cinnamyl Alcohol Dehydrogenase Encoding Genes Involved in Lignin Biosynthesis and Resistance to Verticillium dahliae in Upland Cotton (Gossypium hirsutum L.). Front Plant Sci 13, 840397. 10.3389/fpls.2022.840397
GhCAD45	resistance to VW	Li, H., Zhang, S., Zhao, Y., Zhao, X., Xie, W., Guo, Y., Wang, Y., Li, K., Guo, J., Zhu, Q.H., Zhang, X., Jia, K.P., Miao, Y., 2022. Identification and Characterization of Cinnamyl Alcohol Dehydrogenase Encoding Genes Involved in Lignin Biosynthesis and Resistance to Verticillium dahliae in Upland Cotton (Gossypium hirsutum L.). Front Plant Sci 13, 840397. 10.3389/fpls.2022.840397
GhCAD43	resistance to VW	Li, H., Zhang, S., Zhao, Y., Zhao, X., Xie, W., Guo, Y., Wang, Y., Li, K., Guo, J., Zhu, Q.H., Zhang, X., Jia, K.P., Miao, Y., 2022. Identification and Characterization of Cinnamyl Alcohol Dehydrogenase Encoding Genes Involved in Lignin Biosynthesis and Resistance to Verticillium dahliae in Upland Cotton (Gossypium hirsutum L.). Front Plant Sci 13, 840397. 10.3389/fpls.2022.840397
GhPRA1.B1-1A	resistance to VW	Wu, N., Li, W.J., Chen, C., Zhao, Y.P., Hou, Y.X., 2022. Analysis of the PRA1 Genes in Cotton Identifies the Role of GhPRA1.B1-1A in Verticillium dahliae Resistance. Genes (Basel) 13. 10.3390/genes13050765
GhTBL34	resistance to VW	Zhao, Y., Jing, H., Zhao, P., Chen, W., Li, X., Sang, X., Lu, J., Wang, H., 2021. GhTBL34 Is Associated with Verticillium Wilt Resistance in Cotton. Int J Mol Sci 22. 10.3390/ijms22179115
GbRVd	resistance to VW	Yang, J., Ma, Q., Zhang, Y., Wang, X., Zhang, G., Ma, Z., 2016. Molecular cloning and functional analysis of GbRVd, a gene in Gossypium barbadense that plays an important role in conferring resistance to Verticillium wilt. Gene 575, 687-694. 10.1016/j.gene.2015.09.046
GhPAO	resistance to VW	Mo, H., Wang, X., Zhang, Y., Zhang, G., Zhang, J., Ma, Z., 2015. Cotton polyamine oxidase is required for spermine and camalexin signalling in the defence response to Verticillium dahliae. Plant J 83, 962-975. 10.1111/tpj.12941
GhDHS1	resistance to VW	Yang, J., Ji, L., Wang, X., Zhang, Y., Wu, L., Yang, Y., Ma, Z., 2015b. Overexpression of 3-deoxy-7-phosphoheptulonate synthase gene from Gossypium hirsutum enhances Arabidopsis resistance to Verticillium wilt. Plant Cell Rep 34, 1429-1441. 10.1007/s00299-015-1798-5
GhHb1	resistance to VW	Qu, Z.L., Wang, H.Y., Xia, G.X., 2005. GhHb1: a nonsymbiotic hemoglobin gene of cotton responsive to infection by Verticillium dahliae. Biochim Biophys Acta 1730, 103-113. 10.1016/j.bbaexp.2005.06.009
GhBAK1	resistance to FW	Babilonia, K., Wang, P., Liu, Z., Jamieson, P., Mormile, B., Rodrigues, O., Zhang, L., Lin, W., Danmaigona Clement, C., Menezes de Moura, S., Alves-Ferreira, M., Finlayson, S.A., Loring Nichols, R., Wheeler, T.A., Dever, J.K., Shan, L., He, P., 2021. A nonproteinaceous Fusarium cell wall extract triggers receptor-like protein-dependent immune responses in Arabidopsis and cotton. New Phytol 230, 2…
GhNDR1	resistance to VW	Gao, X., Wheeler, T., Li, Z., Kenerley, C.M., He, P., Shan, L., 2011. Silencing GhNDR1 and GhMKK2 compromises cotton resistance to Verticillium wilt. Plant J 66, 293-305. 10.1111/j.1365-313X.2011.04491.x
GhMKK2	resistance to VW	Gao, X., Wheeler, T., Li, Z., Kenerley, C.M., He, P., Shan, L., 2011. Silencing GhNDR1 and GhMKK2 compromises cotton resistance to Verticillium wilt. Plant J 66, 293-305. 10.1111/j.1365-313X.2011.04491.x
GhSOBIR1	resistance to VW and FW	Babilonia, K., Wang, P., Liu, Z., Jamieson, P., Mormile, B., Rodrigues, O., Zhang, L., Lin, W., Danmaigona Clement, C., Menezes de Moura, S., Alves-Ferreira, M., Finlayson, S.A., Loring Nichols, R., Wheeler, T.A., Dever, J.K., Shan, L., He, P., 2021. A nonproteinaceous Fusarium cell wall extract triggers receptor-like protein-dependent immune responses in Arabidopsis and cotton. New Phytol 230, 2…
GhSOBIR1b	resistance to FW	Babilonia, K., Wang, P., Liu, Z., Jamieson, P., Mormile, B., Rodrigues, O., Zhang, L., Lin, W., Danmaigona Clement, C., Menezes de Moura, S., Alves-Ferreira, M., Finlayson, S.A., Loring Nichols, R., Wheeler, T.A., Dever, J.K., Shan, L., He, P., 2021. A nonproteinaceous Fusarium cell wall extract triggers receptor-like protein-dependent immune responses in Arabidopsis and cotton. New Phytol 230, 2…
GhRLP20	resistance to FW	Babilonia, K., Wang, P., Liu, Z., Jamieson, P., Mormile, B., Rodrigues, O., Zhang, L., Lin, W., Danmaigona Clement, C., Menezes de Moura, S., Alves-Ferreira, M., Finlayson, S.A., Loring Nichols, R., Wheeler, T.A., Dever, J.K., Shan, L., He, P., 2021. A nonproteinaceous Fusarium cell wall extract triggers receptor-like protein-dependent immune responses in Arabidopsis and cotton. New Phytol 230, 2…
GhRLP31	resistance to FW	Babilonia, K., Wang, P., Liu, Z., Jamieson, P., Mormile, B., Rodrigues, O., Zhang, L., Lin, W., Danmaigona Clement, C., Menezes de Moura, S., Alves-Ferreira, M., Finlayson, S.A., Loring Nichols, R., Wheeler, T.A., Dever, J.K., Shan, L., He, P., 2021. A nonproteinaceous Fusarium cell wall extract triggers receptor-like protein-dependent immune responses in Arabidopsis and cotton. New Phytol 230, 2…
GhDSC1	resistance to VW	Liu, N., Sun, Y., Pei, Y., Zhang, X., Wang, P., Li, X., Li, F., Hou, Y., 2018. A Pectin Methylesterase Inhibitor Enhances Resistance to Verticillium Wilt. Plant Physiol 176, 2202-2220. 10.1104/pp.17.01399
GhPMEI3	resistance to VW	Liu, N., Sun, Y., Pei, Y., Zhang, X., Wang, P., Li, X., Li, F., Hou, Y., 2018. A Pectin Methylesterase Inhibitor Enhances Resistance to Verticillium Wilt. Plant Physiol 176, 2202-2220. 10.1104/pp.17.01399
GhPME2	resistance to VW	Liu, N., Sun, Y., Pei, Y., Zhang, X., Wang, P., Li, X., Li, F., Hou, Y., 2018. A Pectin Methylesterase Inhibitor Enhances Resistance to Verticillium Wilt. Plant Physiol 176, 2202-2220. 10.1104/pp.17.01399
GhPME31	resistance to VW	Liu, N., Sun, Y., Pei, Y., Zhang, X., Wang, P., Li, X., Li, F., Hou, Y., 2018. A Pectin Methylesterase Inhibitor Enhances Resistance to Verticillium Wilt. Plant Physiol 176, 2202-2220. 10.1104/pp.17.01399
GhGLR4.8	resistance to FW	Liu, S., Zhang, X., Xiao, S., Ma, J., Shi, W., Qin, T., Xi, H., Nie, X., You, C., Xu, Z., Wang, T., Wang, Y., Zhang, Z., Li, J., Kong, J., Aierxi, A., Yu, Y., Lindsey, K., Klosterman, S.J., Zhang, X., Zhu, L., 2021. A Single-Nucleotide Mutation in a GLUTAMATE RECEPTOR-LIKE Gene Confers Resistance to Fusarium Wilt in Gossypium hirsutum. Adv Sci (Weinh) 8, 2002723. 10.1002/advs.202002723
GhLYK1	resistance to VW	Gu, Z., Liu, T., Ding, B., Li, F., Wang, Q., Qian, S., Ye, F., Chen, T., Yang, Y., Wang, J., Wang, G., Zhang, B., Zhou, X., 2017. Two Lysin-Motif Receptor Kinases, Gh-LYK1 and Gh-LYK2, Contribute to Resistance against Verticillium wilt in Upland Cotton. Front Plant Sci 8, 2133. 10.3389/fpls.2017.02133
GhLYK2	resistance to VW	Gu, Z., Liu, T., Ding, B., Li, F., Wang, Q., Qian, S., Ye, F., Chen, T., Yang, Y., Wang, J., Wang, G., Zhang, B., Zhou, X., 2017. Two Lysin-Motif Receptor Kinases, Gh-LYK1 and Gh-LYK2, Contribute to Resistance against Verticillium wilt in Upland Cotton. Front Plant Sci 8, 2133. 10.3389/fpls.2017.02133
Lyp1	resistance to VW	Xu, F.-C., Liu, H.-L., Xu, Y.-Y., Zhao, J.-R., Guo, Y.-W., Long, L., Gao, W., Song, C.-P., 2018. Heterogeneous expression of the cotton R2R3-MYB transcription factor GbMYB60 increases salt sensitivity in transgenic Arabidopsis. Plant Cell, Tissue and Organ Culture (PCTOC) 133, 15-25. 10.1007/s11240-017-1357-6
Lyp7	resistance to VW	Xu, F.-C., Liu, H.-L., Xu, Y.-Y., Zhao, J.-R., Guo, Y.-W., Long, L., Gao, W., Song, C.-P., 2018. Heterogeneous expression of the cotton R2R3-MYB transcription factor GbMYB60 increases salt sensitivity in transgenic Arabidopsis. Plant Cell, Tissue and Organ Culture (PCTOC) 133, 15-25. 10.1007/s11240-017-1357-6
LysMe3	resistance to VW	Xu, F.-C., Liu, H.-L., Xu, Y.-Y., Zhao, J.-R., Guo, Y.-W., Long, L., Gao, W., Song, C.-P., 2018. Heterogeneous expression of the cotton R2R3-MYB transcription factor GbMYB60 increases salt sensitivity in transgenic Arabidopsis. Plant Cell, Tissue and Organ Culture (PCTOC) 133, 15-25. 10.1007/s11240-017-1357-6
GbRLK	resistance to VW	Jun, Z., Zhang, Z., Gao, Y., Zhou, L., Fang, L., Chen, X., Ning, Z., Chen, T., Guo, W., Zhang, T., 2015. Overexpression of GbRLK, a putative receptor-like kinase gene, improved cotton tolerance to Verticillium wilt. Sci Rep 5, 15048. 10.1038/srep15048
GbCNL130	resistance to VW	Li, T., Zhang, Q., Jiang, X., Li, R., Dhar, N., 2021. Cotton CC-NBS-LRR Gene GbCNL130 Confers Resistance to Verticillium Wilt Across Different Species. Front Plant Sci 12, 695691. 10.3389/fpls.2021.695691
GbNA1	resistance to VW	Li, T., Zhang, Q., Jiang, X., Li, R., Dhar, N., 2021. Cotton CC-NBS-LRR Gene GbCNL130 Confers Resistance to Verticillium Wilt Across Different Species. Front Plant Sci 12, 695691. 10.3389/fpls.2021.695691
GhMLP28	resistance to VW	Yang, C.L., Liang, S., Wang, H.Y., Han, L.B., Wang, F.X., Cheng, H.Q., Wu, X.M., Qu, Z.L., Wu, J.H., Xia, G.X., 2015a. Cotton major latex protein 28 functions as a positive regulator of the ethylene responsive factor 6 in defense against Verticillium dahliae. Mol Plant 8, 399-411. 10.1016/j.molp.2014.11.023
GhERF6	resistance to VW	Yang, C.L., Liang, S., Wang, H.Y., Han, L.B., Wang, F.X., Cheng, H.Q., Wu, X.M., Qu, Z.L., Wu, J.H., Xia, G.X., 2015a. Cotton major latex protein 28 functions as a positive regulator of the ethylene responsive factor 6 in defense against Verticillium dahliae. Mol Plant 8, 399-411. 10.1016/j.molp.2014.11.023
GhLAC4	resistance to VW	Zhang, Y., Wu, L., Wang, X., Chen, B., Zhao, J., Cui, J., Li, Z., Yang, J., Wu, L., Wu, J., Zhang, G., Ma, Z., 2019b. The cotton laccase gene GhLAC15 enhances Verticillium wilt resistance via an increase in defence-induced lignification and lignin components in the cell walls of plants. Mol Plant Pathol 20, 309-322. 10.1111/mpp.12755
GhLAC15	resistance to VW	Wei, T., Tang, Y., Jia, P., Zeng, Y., Wang, B., Wu, P., Quan, Y., Chen, A., Li, Y., Wu, J., 2021. A Cotton Lignin Biosynthesis Gene, GhLAC4, Fine-Tuned by ghr-miR397 Modulates Plant Resistance Against Verticillium dahliae. Front Plant Sci 12, 743795. 10.3389/fpls.2021.743795
RPL18	resistance to VW	Zhang, Y., Jin, Y., Gong, Q., Li, Z., Zhao, L., Han, X., Zhou, J., Li, F., Yang, Z., 2019. Mechanismal analysis of resistance to Verticillium dahliae in upland cotton conferred by overexpression of RPL18A-6 (Ribosomal Protein L18A-6). Industrial Crops and Products 141, 111742. https://doi.org/10.1016/j.indcrop.2019.111742
GaGSTF9	resistance to VW	Gong, Q., Yang, Z., Chen, E., Sun, G., He, S., Butt, H.I., Zhang, C., Zhang, X., Yang, Z., Du, X., Li, F., 2018. A Phi-Class Glutathione S-Transferase Gene for Verticillium Wilt Resistance in Gossypium arboreum Identified in a Genome-Wide Association Study. Plant Cell Physiol 59, 275-289. 10.1093/pcp/pcx180
GhCML11	resistance to VW	Song, R., Li, J., Xie, C., Jian, W., Yang, X., 2020. An Overview of the Molecular Genetics of Plant Resistance to the Verticillium Wilt Pathogen Verticillium dahliae. Int J Mol Sci 21. 10.3390/ijms21031120
GhHB12	resistance to VW	Song, R., Li, J., Xie, C., Jian, W., Yang, X., 2020. An Overview of the Molecular Genetics of Plant Resistance to the Verticillium Wilt Pathogen Verticillium dahliae. Int J Mol Sci 21. 10.3390/ijms21031120
GhMYB108	resistance to VW	Song, R., Li, J., Xie, C., Jian, W., Yang, X., 2020. An Overview of the Molecular Genetics of Plant Resistance to the Verticillium Wilt Pathogen Verticillium dahliae. Int J Mol Sci 21. 10.3390/ijms21031120
