# Supplementary material for: Unraveling genomic regions and candidate genes for multiple disease resistance in upland cotton using meta-QTL analysis
Source: Heliyon. 2023 Jul 27;9(8):e18731. doi: 10.1016/j.heliyon.2023.e18731 (PMC10412778; doi:10.1016/j.heliyon.2023.e18731)
Supplement: Multimedia component 3 [file mmc3.xlsx]

## Sheet: Sheet1
Table S3. List of SNPs identified through GWAS for VW resistance in cotton.
Chromosome	Position (bp)	Trait	References
Chr25(Dt06)	11815621	VW	Fang, L., Wang, Q., Hu, Y., Jia, Y., Chen, J., Liu, B., Zhang, Z., Guan, X., Chen, S., Zhou, B., Mei, G., Sun, J., Pan, Z., He, S., Xiao, S., Shi, W., Gong, W., Liu, J., Ma, J., Cai, C., … Zhang, T. (2017). Genomic analyses in cotton identify signatures of selection and loci associated with fiber quality and yield traits. Nature genetics, 49(7), 1089–1098. https://doi.org/10.1038/ng.3887
Chr16(Dt07)	19252609	VW	Fang, L., Wang, Q., Hu, Y., Jia, Y., Chen, J., Liu, B., Zhang, Z., Guan, X., Chen, S., Zhou, B., Mei, G., Sun, J., Pan, Z., He, S., Xiao, S., Shi, W., Gong, W., Liu, J., Ma, J., Cai, C., … Zhang, T. (2017). Genomic analyses in cotton identify signatures of selection and loci associated with fiber quality and yield traits. Nature genetics, 49(7), 1089–1098. https://doi.org/10.1038/ng.3887
Chr24(Dt08)	5734060	VW	Fang, L., Wang, Q., Hu, Y., Jia, Y., Chen, J., Liu, B., Zhang, Z., Guan, X., Chen, S., Zhou, B., Mei, G., Sun, J., Pan, Z., He, S., Xiao, S., Shi, W., Gong, W., Liu, J., Ma, J., Cai, C., … Zhang, T. (2017). Genomic analyses in cotton identify signatures of selection and loci associated with fiber quality and yield traits. Nature genetics, 49(7), 1089–1098. https://doi.org/10.1038/ng.3887
Chr04(At04)	2334165	VW	Li, T., Ma, X., Li, N., Zhou, L., Liu, Z., Han, H., Gui, Y., Bao, Y., Chen, J., & Dai, X. (2017). Genome-wide association study discovered candidate genes of Verticillium wilt resistance in upland cotton (Gossypium hirsutum L.). Plant Biotechnology Journal, 15(12), 1520–1532. https://doi.org/10.1111/pbi.12734
Chr04(At04)	3445154	VW	Li, T., Ma, X., Li, N., Zhou, L., Liu, Z., Han, H., Gui, Y., Bao, Y., Chen, J., & Dai, X. (2017). Genome-wide association study discovered candidate genes of Verticillium wilt resistance in upland cotton (Gossypium hirsutum L.). Plant Biotechnology Journal, 15(12), 1520–1532. https://doi.org/10.1111/pbi.12734
Chr04(At04)	3516941	VW	Li, T., Ma, X., Li, N., Zhou, L., Liu, Z., Han, H., Gui, Y., Bao, Y., Chen, J., & Dai, X. (2017). Genome-wide association study discovered candidate genes of Verticillium wilt resistance in upland cotton (Gossypium hirsutum L.). Plant Biotechnology Journal, 15(12), 1520–1532. https://doi.org/10.1111/pbi.12734
Chr06(At06)	65034874	VW	Li, T., Ma, X., Li, N., Zhou, L., Liu, Z., Han, H., Gui, Y., Bao, Y., Chen, J., & Dai, X. (2017). Genome-wide association study discovered candidate genes of Verticillium wilt resistance in upland cotton (Gossypium hirsutum L.). Plant Biotechnology Journal, 15(12), 1520–1532. https://doi.org/10.1111/pbi.12734
Chr10(At10)	98700922	VW	Li, T., Ma, X., Li, N., Zhou, L., Liu, Z., Han, H., Gui, Y., Bao, Y., Chen, J., & Dai, X. (2017). Genome-wide association study discovered candidate genes of Verticillium wilt resistance in upland cotton (Gossypium hirsutum L.). Plant Biotechnology Journal, 15(12), 1520–1532. https://doi.org/10.1111/pbi.12734
Chr10(At10)	98859056	VW	Li, T., Ma, X., Li, N., Zhou, L., Liu, Z., Han, H., Gui, Y., Bao, Y., Chen, J., & Dai, X. (2017). Genome-wide association study discovered candidate genes of Verticillium wilt resistance in upland cotton (Gossypium hirsutum L.). Plant Biotechnology Journal, 15(12), 1520–1532. https://doi.org/10.1111/pbi.12734
Chr10(At10)	99071882	VW	Li, T., Ma, X., Li, N., Zhou, L., Liu, Z., Han, H., Gui, Y., Bao, Y., Chen, J., & Dai, X. (2017). Genome-wide association study discovered candidate genes of Verticillium wilt resistance in upland cotton (Gossypium hirsutum L.). Plant Biotechnology Journal, 15(12), 1520–1532. https://doi.org/10.1111/pbi.12734
Chr10(At10)	99071906	VW	Li, T., Ma, X., Li, N., Zhou, L., Liu, Z., Han, H., Gui, Y., Bao, Y., Chen, J., & Dai, X. (2017). Genome-wide association study discovered candidate genes of Verticillium wilt resistance in upland cotton (Gossypium hirsutum L.). Plant Biotechnology Journal, 15(12), 1520–1532. https://doi.org/10.1111/pbi.12734
Chr10(At10)	99110423	VW	Li, T., Ma, X., Li, N., Zhou, L., Liu, Z., Han, H., Gui, Y., Bao, Y., Chen, J., & Dai, X. (2017). Genome-wide association study discovered candidate genes of Verticillium wilt resistance in upland cotton (Gossypium hirsutum L.). Plant Biotechnology Journal, 15(12), 1520–1532. https://doi.org/10.1111/pbi.12734
Chr10(At10)	99672524	VW	Li, T., Ma, X., Li, N., Zhou, L., Liu, Z., Han, H., Gui, Y., Bao, Y., Chen, J., & Dai, X. (2017). Genome-wide association study discovered candidate genes of Verticillium wilt resistance in upland cotton (Gossypium hirsutum L.). Plant Biotechnology Journal, 15(12), 1520–1532. https://doi.org/10.1111/pbi.12734
Chr10(At10)	99672553	VW	Li, T., Ma, X., Li, N., Zhou, L., Liu, Z., Han, H., Gui, Y., Bao, Y., Chen, J., & Dai, X. (2017). Genome-wide association study discovered candidate genes of Verticillium wilt resistance in upland cotton (Gossypium hirsutum L.). Plant Biotechnology Journal, 15(12), 1520–1532. https://doi.org/10.1111/pbi.12734
Chr10(At10)	99672585	VW	Li, T., Ma, X., Li, N., Zhou, L., Liu, Z., Han, H., Gui, Y., Bao, Y., Chen, J., & Dai, X. (2017). Genome-wide association study discovered candidate genes of Verticillium wilt resistance in upland cotton (Gossypium hirsutum L.). Plant Biotechnology Journal, 15(12), 1520–1532. https://doi.org/10.1111/pbi.12734
Chr10(At10)	99672586	VW	Li, T., Ma, X., Li, N., Zhou, L., Liu, Z., Han, H., Gui, Y., Bao, Y., Chen, J., & Dai, X. (2017). Genome-wide association study discovered candidate genes of Verticillium wilt resistance in upland cotton (Gossypium hirsutum L.). Plant Biotechnology Journal, 15(12), 1520–1532. https://doi.org/10.1111/pbi.12734
Chr10(At10)	99672605	VW	Li, T., Ma, X., Li, N., Zhou, L., Liu, Z., Han, H., Gui, Y., Bao, Y., Chen, J., & Dai, X. (2017). Genome-wide association study discovered candidate genes of Verticillium wilt resistance in upland cotton (Gossypium hirsutum L.). Plant Biotechnology Journal, 15(12), 1520–1532. https://doi.org/10.1111/pbi.12734
Chr20(Dt10)	60486237	VW	Li, T., Ma, X., Li, N., Zhou, L., Liu, Z., Han, H., Gui, Y., Bao, Y., Chen, J., & Dai, X. (2017). Genome-wide association study discovered candidate genes of Verticillium wilt resistance in upland cotton (Gossypium hirsutum L.). Plant Biotechnology Journal, 15(12), 1520–1532. https://doi.org/10.1111/pbi.12734
Chr21(Dt11)	69001911	VW	Ma, Z., Zhang, Y., Wu, L., Zhang, G., Sun, Z., Li, Z., Jiang, Y., Ke, H., Chen, B., Liu, Z., Gu, Q., Wang, Z., Wang, G., Yang, J., Wu, J., Yan, Y., Meng, C., Li, L., Li, X., Mo, S., … Wang, X. (2021). High-quality genome assembly and resequencing of modern cotton cultivars provide resources for crop improvement. Nature genetics, 53(9), 1385–1391. https://doi.org/10.1038/s41588-021-00910-2
Chr21(Dt11)	69001911	VW	Ma, Z., Zhang, Y., Wu, L., Zhang, G., Sun, Z., Li, Z., Jiang, Y., Ke, H., Chen, B., Liu, Z., Gu, Q., Wang, Z., Wang, G., Yang, J., Wu, J., Yan, Y., Meng, C., Li, L., Li, X., Mo, S., … Wang, X. (2021). High-quality genome assembly and resequencing of modern cotton cultivars provide resources for crop improvement. Nature genetics, 53(9), 1385–1391. https://doi.org/10.1038/s41588-021-00910-2
Chr21(Dt11)	69001911	VW	Ma, Z., Zhang, Y., Wu, L., Zhang, G., Sun, Z., Li, Z., Jiang, Y., Ke, H., Chen, B., Liu, Z., Gu, Q., Wang, Z., Wang, G., Yang, J., Wu, J., Yan, Y., Meng, C., Li, L., Li, X., Mo, S., … Wang, X. (2021). High-quality genome assembly and resequencing of modern cotton cultivars provide resources for crop improvement. Nature genetics, 53(9), 1385–1391. https://doi.org/10.1038/s41588-021-00910-2
Chr21(Dt11)	69001911	VW	Ma, Z., Zhang, Y., Wu, L., Zhang, G., Sun, Z., Li, Z., Jiang, Y., Ke, H., Chen, B., Liu, Z., Gu, Q., Wang, Z., Wang, G., Yang, J., Wu, J., Yan, Y., Meng, C., Li, L., Li, X., Mo, S., … Wang, X. (2021). High-quality genome assembly and resequencing of modern cotton cultivars provide resources for crop improvement. Nature genetics, 53(9), 1385–1391. https://doi.org/10.1038/s41588-021-00910-2
Chr21(Dt11)	69001911	VW	Ma, Z., Zhang, Y., Wu, L., Zhang, G., Sun, Z., Li, Z., Jiang, Y., Ke, H., Chen, B., Liu, Z., Gu, Q., Wang, Z., Wang, G., Yang, J., Wu, J., Yan, Y., Meng, C., Li, L., Li, X., Mo, S., … Wang, X. (2021). High-quality genome assembly and resequencing of modern cotton cultivars provide resources for crop improvement. Nature genetics, 53(9), 1385–1391. https://doi.org/10.1038/s41588-021-00910-2
Chr21(Dt11)	69001911	VW	Ma, Z., Zhang, Y., Wu, L., Zhang, G., Sun, Z., Li, Z., Jiang, Y., Ke, H., Chen, B., Liu, Z., Gu, Q., Wang, Z., Wang, G., Yang, J., Wu, J., Yan, Y., Meng, C., Li, L., Li, X., Mo, S., … Wang, X. (2021). High-quality genome assembly and resequencing of modern cotton cultivars provide resources for crop improvement. Nature genetics, 53(9), 1385–1391. https://doi.org/10.1038/s41588-021-00910-2
Chr21(Dt11)	69001911	VW	Ma, Z., Zhang, Y., Wu, L., Zhang, G., Sun, Z., Li, Z., Jiang, Y., Ke, H., Chen, B., Liu, Z., Gu, Q., Wang, Z., Wang, G., Yang, J., Wu, J., Yan, Y., Meng, C., Li, L., Li, X., Mo, S., … Wang, X. (2021). High-quality genome assembly and resequencing of modern cotton cultivars provide resources for crop improvement. Nature genetics, 53(9), 1385–1391. https://doi.org/10.1038/s41588-021-00910-2
Chr21(Dt11)	69001911	VW	Ma, Z., Zhang, Y., Wu, L., Zhang, G., Sun, Z., Li, Z., Jiang, Y., Ke, H., Chen, B., Liu, Z., Gu, Q., Wang, Z., Wang, G., Yang, J., Wu, J., Yan, Y., Meng, C., Li, L., Li, X., Mo, S., … Wang, X. (2021). High-quality genome assembly and resequencing of modern cotton cultivars provide resources for crop improvement. Nature genetics, 53(9), 1385–1391. https://doi.org/10.1038/s41588-021-00910-2
Chr21(Dt11)	69001911	VW	Ma, Z., Zhang, Y., Wu, L., Zhang, G., Sun, Z., Li, Z., Jiang, Y., Ke, H., Chen, B., Liu, Z., Gu, Q., Wang, Z., Wang, G., Yang, J., Wu, J., Yan, Y., Meng, C., Li, L., Li, X., Mo, S., … Wang, X. (2021). High-quality genome assembly and resequencing of modern cotton cultivars provide resources for crop improvement. Nature genetics, 53(9), 1385–1391. https://doi.org/10.1038/s41588-021-00910-2
Chr21(Dt11)	69001911	VW	Ma, Z., Zhang, Y., Wu, L., Zhang, G., Sun, Z., Li, Z., Jiang, Y., Ke, H., Chen, B., Liu, Z., Gu, Q., Wang, Z., Wang, G., Yang, J., Wu, J., Yan, Y., Meng, C., Li, L., Li, X., Mo, S., … Wang, X. (2021). High-quality genome assembly and resequencing of modern cotton cultivars provide resources for crop improvement. Nature genetics, 53(9), 1385–1391. https://doi.org/10.1038/s41588-021-00910-2
Chr21(Dt11)	69001911	VW	Ma, Z., Zhang, Y., Wu, L., Zhang, G., Sun, Z., Li, Z., Jiang, Y., Ke, H., Chen, B., Liu, Z., Gu, Q., Wang, Z., Wang, G., Yang, J., Wu, J., Yan, Y., Meng, C., Li, L., Li, X., Mo, S., … Wang, X. (2021). High-quality genome assembly and resequencing of modern cotton cultivars provide resources for crop improvement. Nature genetics, 53(9), 1385–1391. https://doi.org/10.1038/s41588-021-00910-2
Chr21(Dt11)	69001911	VW	Ma, Z., Zhang, Y., Wu, L., Zhang, G., Sun, Z., Li, Z., Jiang, Y., Ke, H., Chen, B., Liu, Z., Gu, Q., Wang, Z., Wang, G., Yang, J., Wu, J., Yan, Y., Meng, C., Li, L., Li, X., Mo, S., … Wang, X. (2021). High-quality genome assembly and resequencing of modern cotton cultivars provide resources for crop improvement. Nature genetics, 53(9), 1385–1391. https://doi.org/10.1038/s41588-021-00910-2
Chr21(Dt11)	69001911	VW	Ma, Z., Zhang, Y., Wu, L., Zhang, G., Sun, Z., Li, Z., Jiang, Y., Ke, H., Chen, B., Liu, Z., Gu, Q., Wang, Z., Wang, G., Yang, J., Wu, J., Yan, Y., Meng, C., Li, L., Li, X., Mo, S., … Wang, X. (2021). High-quality genome assembly and resequencing of modern cotton cultivars provide resources for crop improvement. Nature genetics, 53(9), 1385–1391. https://doi.org/10.1038/s41588-021-00910-2
Chr21(Dt11)	69001911	VW	Ma, Z., Zhang, Y., Wu, L., Zhang, G., Sun, Z., Li, Z., Jiang, Y., Ke, H., Chen, B., Liu, Z., Gu, Q., Wang, Z., Wang, G., Yang, J., Wu, J., Yan, Y., Meng, C., Li, L., Li, X., Mo, S., … Wang, X. (2021). High-quality genome assembly and resequencing of modern cotton cultivars provide resources for crop improvement. Nature genetics, 53(9), 1385–1391. https://doi.org/10.1038/s41588-021-00910-2
Chr21(Dt11)	69001911	VW	Ma, Z., Zhang, Y., Wu, L., Zhang, G., Sun, Z., Li, Z., Jiang, Y., Ke, H., Chen, B., Liu, Z., Gu, Q., Wang, Z., Wang, G., Yang, J., Wu, J., Yan, Y., Meng, C., Li, L., Li, X., Mo, S., … Wang, X. (2021). High-quality genome assembly and resequencing of modern cotton cultivars provide resources for crop improvement. Nature genetics, 53(9), 1385–1391. https://doi.org/10.1038/s41588-021-00910-2
Chr21(Dt11)	69001911	VW	Ma, Z., Zhang, Y., Wu, L., Zhang, G., Sun, Z., Li, Z., Jiang, Y., Ke, H., Chen, B., Liu, Z., Gu, Q., Wang, Z., Wang, G., Yang, J., Wu, J., Yan, Y., Meng, C., Li, L., Li, X., Mo, S., … Wang, X. (2021). High-quality genome assembly and resequencing of modern cotton cultivars provide resources for crop improvement. Nature genetics, 53(9), 1385–1391. https://doi.org/10.1038/s41588-021-00910-2
Chr21(Dt11)	69001911	VW	Ma, Z., Zhang, Y., Wu, L., Zhang, G., Sun, Z., Li, Z., Jiang, Y., Ke, H., Chen, B., Liu, Z., Gu, Q., Wang, Z., Wang, G., Yang, J., Wu, J., Yan, Y., Meng, C., Li, L., Li, X., Mo, S., … Wang, X. (2021). High-quality genome assembly and resequencing of modern cotton cultivars provide resources for crop improvement. Nature genetics, 53(9), 1385–1391. https://doi.org/10.1038/s41588-021-00910-2
Chr21(Dt11)	69001911	VW	Ma, Z., Zhang, Y., Wu, L., Zhang, G., Sun, Z., Li, Z., Jiang, Y., Ke, H., Chen, B., Liu, Z., Gu, Q., Wang, Z., Wang, G., Yang, J., Wu, J., Yan, Y., Meng, C., Li, L., Li, X., Mo, S., … Wang, X. (2021). High-quality genome assembly and resequencing of modern cotton cultivars provide resources for crop improvement. Nature genetics, 53(9), 1385–1391. https://doi.org/10.1038/s41588-021-00910-2
Chr21(Dt11)	69001911	VW	Ma, Z., Zhang, Y., Wu, L., Zhang, G., Sun, Z., Li, Z., Jiang, Y., Ke, H., Chen, B., Liu, Z., Gu, Q., Wang, Z., Wang, G., Yang, J., Wu, J., Yan, Y., Meng, C., Li, L., Li, X., Mo, S., … Wang, X. (2021). High-quality genome assembly and resequencing of modern cotton cultivars provide resources for crop improvement. Nature genetics, 53(9), 1385–1391. https://doi.org/10.1038/s41588-021-00910-2
Chr21(Dt11)	69001911	VW	Ma, Z., Zhang, Y., Wu, L., Zhang, G., Sun, Z., Li, Z., Jiang, Y., Ke, H., Chen, B., Liu, Z., Gu, Q., Wang, Z., Wang, G., Yang, J., Wu, J., Yan, Y., Meng, C., Li, L., Li, X., Mo, S., … Wang, X. (2021). High-quality genome assembly and resequencing of modern cotton cultivars provide resources for crop improvement. Nature genetics, 53(9), 1385–1391. https://doi.org/10.1038/s41588-021-00910-2
Chr21(Dt11)	69001911	VW	Ma, Z., Zhang, Y., Wu, L., Zhang, G., Sun, Z., Li, Z., Jiang, Y., Ke, H., Chen, B., Liu, Z., Gu, Q., Wang, Z., Wang, G., Yang, J., Wu, J., Yan, Y., Meng, C., Li, L., Li, X., Mo, S., … Wang, X. (2021). High-quality genome assembly and resequencing of modern cotton cultivars provide resources for crop improvement. Nature genetics, 53(9), 1385–1391. https://doi.org/10.1038/s41588-021-00910-2
Chr21(Dt11)	69001911	VW	Ma, Z., Zhang, Y., Wu, L., Zhang, G., Sun, Z., Li, Z., Jiang, Y., Ke, H., Chen, B., Liu, Z., Gu, Q., Wang, Z., Wang, G., Yang, J., Wu, J., Yan, Y., Meng, C., Li, L., Li, X., Mo, S., … Wang, X. (2021). High-quality genome assembly and resequencing of modern cotton cultivars provide resources for crop improvement. Nature genetics, 53(9), 1385–1391. https://doi.org/10.1038/s41588-021-00910-2
Chr21(Dt11)	69001911	VW	Ma, Z., Zhang, Y., Wu, L., Zhang, G., Sun, Z., Li, Z., Jiang, Y., Ke, H., Chen, B., Liu, Z., Gu, Q., Wang, Z., Wang, G., Yang, J., Wu, J., Yan, Y., Meng, C., Li, L., Li, X., Mo, S., … Wang, X. (2021). High-quality genome assembly and resequencing of modern cotton cultivars provide resources for crop improvement. Nature genetics, 53(9), 1385–1391. https://doi.org/10.1038/s41588-021-00910-2
Chr21(Dt11)	69001911	VW	Ma, Z., Zhang, Y., Wu, L., Zhang, G., Sun, Z., Li, Z., Jiang, Y., Ke, H., Chen, B., Liu, Z., Gu, Q., Wang, Z., Wang, G., Yang, J., Wu, J., Yan, Y., Meng, C., Li, L., Li, X., Mo, S., … Wang, X. (2021). High-quality genome assembly and resequencing of modern cotton cultivars provide resources for crop improvement. Nature genetics, 53(9), 1385–1391. https://doi.org/10.1038/s41588-021-00910-2
Chr21(Dt11)	69001911	VW	Ma, Z., Zhang, Y., Wu, L., Zhang, G., Sun, Z., Li, Z., Jiang, Y., Ke, H., Chen, B., Liu, Z., Gu, Q., Wang, Z., Wang, G., Yang, J., Wu, J., Yan, Y., Meng, C., Li, L., Li, X., Mo, S., … Wang, X. (2021). High-quality genome assembly and resequencing of modern cotton cultivars provide resources for crop improvement. Nature genetics, 53(9), 1385–1391. https://doi.org/10.1038/s41588-021-00910-2
Chr21(Dt11)	69001911	VW	Ma, Z., Zhang, Y., Wu, L., Zhang, G., Sun, Z., Li, Z., Jiang, Y., Ke, H., Chen, B., Liu, Z., Gu, Q., Wang, Z., Wang, G., Yang, J., Wu, J., Yan, Y., Meng, C., Li, L., Li, X., Mo, S., … Wang, X. (2021). High-quality genome assembly and resequencing of modern cotton cultivars provide resources for crop improvement. Nature genetics, 53(9), 1385–1391. https://doi.org/10.1038/s41588-021-00910-2
Chr21(Dt11)	69001911	VW	Ma, Z., Zhang, Y., Wu, L., Zhang, G., Sun, Z., Li, Z., Jiang, Y., Ke, H., Chen, B., Liu, Z., Gu, Q., Wang, Z., Wang, G., Yang, J., Wu, J., Yan, Y., Meng, C., Li, L., Li, X., Mo, S., … Wang, X. (2021). High-quality genome assembly and resequencing of modern cotton cultivars provide resources for crop improvement. Nature genetics, 53(9), 1385–1391. https://doi.org/10.1038/s41588-021-00910-2
Chr21(Dt11)	69001911	VW	Ma, Z., Zhang, Y., Wu, L., Zhang, G., Sun, Z., Li, Z., Jiang, Y., Ke, H., Chen, B., Liu, Z., Gu, Q., Wang, Z., Wang, G., Yang, J., Wu, J., Yan, Y., Meng, C., Li, L., Li, X., Mo, S., … Wang, X. (2021). High-quality genome assembly and resequencing of modern cotton cultivars provide resources for crop improvement. Nature genetics, 53(9), 1385–1391. https://doi.org/10.1038/s41588-021-00910-2
Chr21(Dt11)	69001911	VW	Ma, Z., Zhang, Y., Wu, L., Zhang, G., Sun, Z., Li, Z., Jiang, Y., Ke, H., Chen, B., Liu, Z., Gu, Q., Wang, Z., Wang, G., Yang, J., Wu, J., Yan, Y., Meng, C., Li, L., Li, X., Mo, S., … Wang, X. (2021). High-quality genome assembly and resequencing of modern cotton cultivars provide resources for crop improvement. Nature genetics, 53(9), 1385–1391. https://doi.org/10.1038/s41588-021-00910-2
Chr21(Dt11)	69001911	VW	Ma, Z., Zhang, Y., Wu, L., Zhang, G., Sun, Z., Li, Z., Jiang, Y., Ke, H., Chen, B., Liu, Z., Gu, Q., Wang, Z., Wang, G., Yang, J., Wu, J., Yan, Y., Meng, C., Li, L., Li, X., Mo, S., … Wang, X. (2021). High-quality genome assembly and resequencing of modern cotton cultivars provide resources for crop improvement. Nature genetics, 53(9), 1385–1391. https://doi.org/10.1038/s41588-021-00910-2
Chr21(Dt11)	69001911	VW	Ma, Z., Zhang, Y., Wu, L., Zhang, G., Sun, Z., Li, Z., Jiang, Y., Ke, H., Chen, B., Liu, Z., Gu, Q., Wang, Z., Wang, G., Yang, J., Wu, J., Yan, Y., Meng, C., Li, L., Li, X., Mo, S., … Wang, X. (2021). High-quality genome assembly and resequencing of modern cotton cultivars provide resources for crop improvement. Nature genetics, 53(9), 1385–1391. https://doi.org/10.1038/s41588-021-00910-2
Chr21(Dt11)	69001911	VW	Ma, Z., Zhang, Y., Wu, L., Zhang, G., Sun, Z., Li, Z., Jiang, Y., Ke, H., Chen, B., Liu, Z., Gu, Q., Wang, Z., Wang, G., Yang, J., Wu, J., Yan, Y., Meng, C., Li, L., Li, X., Mo, S., … Wang, X. (2021). High-quality genome assembly and resequencing of modern cotton cultivars provide resources for crop improvement. Nature genetics, 53(9), 1385–1391. https://doi.org/10.1038/s41588-021-00910-2
Chr21(Dt11)	69001911	VW	Ma, Z., Zhang, Y., Wu, L., Zhang, G., Sun, Z., Li, Z., Jiang, Y., Ke, H., Chen, B., Liu, Z., Gu, Q., Wang, Z., Wang, G., Yang, J., Wu, J., Yan, Y., Meng, C., Li, L., Li, X., Mo, S., … Wang, X. (2021). High-quality genome assembly and resequencing of modern cotton cultivars provide resources for crop improvement. Nature genetics, 53(9), 1385–1391. https://doi.org/10.1038/s41588-021-00910-2
Chr21(Dt11)	69001911	VW	Ma, Z., Zhang, Y., Wu, L., Zhang, G., Sun, Z., Li, Z., Jiang, Y., Ke, H., Chen, B., Liu, Z., Gu, Q., Wang, Z., Wang, G., Yang, J., Wu, J., Yan, Y., Meng, C., Li, L., Li, X., Mo, S., … Wang, X. (2021). High-quality genome assembly and resequencing of modern cotton cultivars provide resources for crop improvement. Nature genetics, 53(9), 1385–1391. https://doi.org/10.1038/s41588-021-00910-2
Chr21(Dt11)	69302533	VW	Ma, Z., Zhang, Y., Wu, L., Zhang, G., Sun, Z., Li, Z., Jiang, Y., Ke, H., Chen, B., Liu, Z., Gu, Q., Wang, Z., Wang, G., Yang, J., Wu, J., Yan, Y., Meng, C., Li, L., Li, X., Mo, S., … Wang, X. (2021). High-quality genome assembly and resequencing of modern cotton cultivars provide resources for crop improvement. Nature genetics, 53(9), 1385–1391. https://doi.org/10.1038/s41588-021-00910-2
Chr21(Dt11)	69302533	VW	Ma, Z., Zhang, Y., Wu, L., Zhang, G., Sun, Z., Li, Z., Jiang, Y., Ke, H., Chen, B., Liu, Z., Gu, Q., Wang, Z., Wang, G., Yang, J., Wu, J., Yan, Y., Meng, C., Li, L., Li, X., Mo, S., … Wang, X. (2021). High-quality genome assembly and resequencing of modern cotton cultivars provide resources for crop improvement. Nature genetics, 53(9), 1385–1391. https://doi.org/10.1038/s41588-021-00910-2
Chr21(Dt11)	69302533	VW	Ma, Z., Zhang, Y., Wu, L., Zhang, G., Sun, Z., Li, Z., Jiang, Y., Ke, H., Chen, B., Liu, Z., Gu, Q., Wang, Z., Wang, G., Yang, J., Wu, J., Yan, Y., Meng, C., Li, L., Li, X., Mo, S., … Wang, X. (2021). High-quality genome assembly and resequencing of modern cotton cultivars provide resources for crop improvement. Nature genetics, 53(9), 1385–1391. https://doi.org/10.1038/s41588-021-00910-2
Chr21(Dt11)	69302533	VW	Ma, Z., Zhang, Y., Wu, L., Zhang, G., Sun, Z., Li, Z., Jiang, Y., Ke, H., Chen, B., Liu, Z., Gu, Q., Wang, Z., Wang, G., Yang, J., Wu, J., Yan, Y., Meng, C., Li, L., Li, X., Mo, S., … Wang, X. (2021). High-quality genome assembly and resequencing of modern cotton cultivars provide resources for crop improvement. Nature genetics, 53(9), 1385–1391. https://doi.org/10.1038/s41588-021-00910-2
Chr21(Dt11)	69302533	VW	Ma, Z., Zhang, Y., Wu, L., Zhang, G., Sun, Z., Li, Z., Jiang, Y., Ke, H., Chen, B., Liu, Z., Gu, Q., Wang, Z., Wang, G., Yang, J., Wu, J., Yan, Y., Meng, C., Li, L., Li, X., Mo, S., … Wang, X. (2021). High-quality genome assembly and resequencing of modern cotton cultivars provide resources for crop improvement. Nature genetics, 53(9), 1385–1391. https://doi.org/10.1038/s41588-021-00910-2
Chr21(Dt11)	69302533	VW	Ma, Z., Zhang, Y., Wu, L., Zhang, G., Sun, Z., Li, Z., Jiang, Y., Ke, H., Chen, B., Liu, Z., Gu, Q., Wang, Z., Wang, G., Yang, J., Wu, J., Yan, Y., Meng, C., Li, L., Li, X., Mo, S., … Wang, X. (2021). High-quality genome assembly and resequencing of modern cotton cultivars provide resources for crop improvement. Nature genetics, 53(9), 1385–1391. https://doi.org/10.1038/s41588-021-00910-2
Chr21(Dt11)	69302533	VW	Ma, Z., Zhang, Y., Wu, L., Zhang, G., Sun, Z., Li, Z., Jiang, Y., Ke, H., Chen, B., Liu, Z., Gu, Q., Wang, Z., Wang, G., Yang, J., Wu, J., Yan, Y., Meng, C., Li, L., Li, X., Mo, S., … Wang, X. (2021). High-quality genome assembly and resequencing of modern cotton cultivars provide resources for crop improvement. Nature genetics, 53(9), 1385–1391. https://doi.org/10.1038/s41588-021-00910-2
Chr21(Dt11)	69302533	VW	Ma, Z., Zhang, Y., Wu, L., Zhang, G., Sun, Z., Li, Z., Jiang, Y., Ke, H., Chen, B., Liu, Z., Gu, Q., Wang, Z., Wang, G., Yang, J., Wu, J., Yan, Y., Meng, C., Li, L., Li, X., Mo, S., … Wang, X. (2021). High-quality genome assembly and resequencing of modern cotton cultivars provide resources for crop improvement. Nature genetics, 53(9), 1385–1391. https://doi.org/10.1038/s41588-021-00910-2
Chr21(Dt11)	69302533	VW	Ma, Z., Zhang, Y., Wu, L., Zhang, G., Sun, Z., Li, Z., Jiang, Y., Ke, H., Chen, B., Liu, Z., Gu, Q., Wang, Z., Wang, G., Yang, J., Wu, J., Yan, Y., Meng, C., Li, L., Li, X., Mo, S., … Wang, X. (2021). High-quality genome assembly and resequencing of modern cotton cultivars provide resources for crop improvement. Nature genetics, 53(9), 1385–1391. https://doi.org/10.1038/s41588-021-00910-2
Chr21(Dt11)	69302533	VW	Ma, Z., Zhang, Y., Wu, L., Zhang, G., Sun, Z., Li, Z., Jiang, Y., Ke, H., Chen, B., Liu, Z., Gu, Q., Wang, Z., Wang, G., Yang, J., Wu, J., Yan, Y., Meng, C., Li, L., Li, X., Mo, S., … Wang, X. (2021). High-quality genome assembly and resequencing of modern cotton cultivars provide resources for crop improvement. Nature genetics, 53(9), 1385–1391. https://doi.org/10.1038/s41588-021-00910-2
Chr21(Dt11)	69302533	VW	Ma, Z., Zhang, Y., Wu, L., Zhang, G., Sun, Z., Li, Z., Jiang, Y., Ke, H., Chen, B., Liu, Z., Gu, Q., Wang, Z., Wang, G., Yang, J., Wu, J., Yan, Y., Meng, C., Li, L., Li, X., Mo, S., … Wang, X. (2021). High-quality genome assembly and resequencing of modern cotton cultivars provide resources for crop improvement. Nature genetics, 53(9), 1385–1391. https://doi.org/10.1038/s41588-021-00910-2
Chr21(Dt11)	69302533	VW	Ma, Z., Zhang, Y., Wu, L., Zhang, G., Sun, Z., Li, Z., Jiang, Y., Ke, H., Chen, B., Liu, Z., Gu, Q., Wang, Z., Wang, G., Yang, J., Wu, J., Yan, Y., Meng, C., Li, L., Li, X., Mo, S., … Wang, X. (2021). High-quality genome assembly and resequencing of modern cotton cultivars provide resources for crop improvement. Nature genetics, 53(9), 1385–1391. https://doi.org/10.1038/s41588-021-00910-2
Chr21(Dt11)	69302533	VW	Ma, Z., Zhang, Y., Wu, L., Zhang, G., Sun, Z., Li, Z., Jiang, Y., Ke, H., Chen, B., Liu, Z., Gu, Q., Wang, Z., Wang, G., Yang, J., Wu, J., Yan, Y., Meng, C., Li, L., Li, X., Mo, S., … Wang, X. (2021). High-quality genome assembly and resequencing of modern cotton cultivars provide resources for crop improvement. Nature genetics, 53(9), 1385–1391. https://doi.org/10.1038/s41588-021-00910-2
Chr21(Dt11)	69302533	VW	Ma, Z., Zhang, Y., Wu, L., Zhang, G., Sun, Z., Li, Z., Jiang, Y., Ke, H., Chen, B., Liu, Z., Gu, Q., Wang, Z., Wang, G., Yang, J., Wu, J., Yan, Y., Meng, C., Li, L., Li, X., Mo, S., … Wang, X. (2021). High-quality genome assembly and resequencing of modern cotton cultivars provide resources for crop improvement. Nature genetics, 53(9), 1385–1391. https://doi.org/10.1038/s41588-021-00910-2
Chr21(Dt11)	69302533	VW	Ma, Z., Zhang, Y., Wu, L., Zhang, G., Sun, Z., Li, Z., Jiang, Y., Ke, H., Chen, B., Liu, Z., Gu, Q., Wang, Z., Wang, G., Yang, J., Wu, J., Yan, Y., Meng, C., Li, L., Li, X., Mo, S., … Wang, X. (2021). High-quality genome assembly and resequencing of modern cotton cultivars provide resources for crop improvement. Nature genetics, 53(9), 1385–1391. https://doi.org/10.1038/s41588-021-00910-2
Chr21(Dt11)	69302533	VW	Ma, Z., Zhang, Y., Wu, L., Zhang, G., Sun, Z., Li, Z., Jiang, Y., Ke, H., Chen, B., Liu, Z., Gu, Q., Wang, Z., Wang, G., Yang, J., Wu, J., Yan, Y., Meng, C., Li, L., Li, X., Mo, S., … Wang, X. (2021). High-quality genome assembly and resequencing of modern cotton cultivars provide resources for crop improvement. Nature genetics, 53(9), 1385–1391. https://doi.org/10.1038/s41588-021-00910-2
Chr21(Dt11)	69302533	VW	Ma, Z., Zhang, Y., Wu, L., Zhang, G., Sun, Z., Li, Z., Jiang, Y., Ke, H., Chen, B., Liu, Z., Gu, Q., Wang, Z., Wang, G., Yang, J., Wu, J., Yan, Y., Meng, C., Li, L., Li, X., Mo, S., … Wang, X. (2021). High-quality genome assembly and resequencing of modern cotton cultivars provide resources for crop improvement. Nature genetics, 53(9), 1385–1391. https://doi.org/10.1038/s41588-021-00910-2
Chr21(Dt11)	69302533	VW	Ma, Z., Zhang, Y., Wu, L., Zhang, G., Sun, Z., Li, Z., Jiang, Y., Ke, H., Chen, B., Liu, Z., Gu, Q., Wang, Z., Wang, G., Yang, J., Wu, J., Yan, Y., Meng, C., Li, L., Li, X., Mo, S., … Wang, X. (2021). High-quality genome assembly and resequencing of modern cotton cultivars provide resources for crop improvement. Nature genetics, 53(9), 1385–1391. https://doi.org/10.1038/s41588-021-00910-2
Chr21(Dt11)	69302533	VW	Ma, Z., Zhang, Y., Wu, L., Zhang, G., Sun, Z., Li, Z., Jiang, Y., Ke, H., Chen, B., Liu, Z., Gu, Q., Wang, Z., Wang, G., Yang, J., Wu, J., Yan, Y., Meng, C., Li, L., Li, X., Mo, S., … Wang, X. (2021). High-quality genome assembly and resequencing of modern cotton cultivars provide resources for crop improvement. Nature genetics, 53(9), 1385–1391. https://doi.org/10.1038/s41588-021-00910-2
Chr21(Dt11)	69302533	VW	Ma, Z., Zhang, Y., Wu, L., Zhang, G., Sun, Z., Li, Z., Jiang, Y., Ke, H., Chen, B., Liu, Z., Gu, Q., Wang, Z., Wang, G., Yang, J., Wu, J., Yan, Y., Meng, C., Li, L., Li, X., Mo, S., … Wang, X. (2021). High-quality genome assembly and resequencing of modern cotton cultivars provide resources for crop improvement. Nature genetics, 53(9), 1385–1391. https://doi.org/10.1038/s41588-021-00910-2
Chr21(Dt11)	69302533	VW	Ma, Z., Zhang, Y., Wu, L., Zhang, G., Sun, Z., Li, Z., Jiang, Y., Ke, H., Chen, B., Liu, Z., Gu, Q., Wang, Z., Wang, G., Yang, J., Wu, J., Yan, Y., Meng, C., Li, L., Li, X., Mo, S., … Wang, X. (2021). High-quality genome assembly and resequencing of modern cotton cultivars provide resources for crop improvement. Nature genetics, 53(9), 1385–1391. https://doi.org/10.1038/s41588-021-00910-2
Chr21(Dt11)	69302533	VW	Ma, Z., Zhang, Y., Wu, L., Zhang, G., Sun, Z., Li, Z., Jiang, Y., Ke, H., Chen, B., Liu, Z., Gu, Q., Wang, Z., Wang, G., Yang, J., Wu, J., Yan, Y., Meng, C., Li, L., Li, X., Mo, S., … Wang, X. (2021). High-quality genome assembly and resequencing of modern cotton cultivars provide resources for crop improvement. Nature genetics, 53(9), 1385–1391. https://doi.org/10.1038/s41588-021-00910-2
Chr21(Dt11)	69302533	VW	Ma, Z., Zhang, Y., Wu, L., Zhang, G., Sun, Z., Li, Z., Jiang, Y., Ke, H., Chen, B., Liu, Z., Gu, Q., Wang, Z., Wang, G., Yang, J., Wu, J., Yan, Y., Meng, C., Li, L., Li, X., Mo, S., … Wang, X. (2021). High-quality genome assembly and resequencing of modern cotton cultivars provide resources for crop improvement. Nature genetics, 53(9), 1385–1391. https://doi.org/10.1038/s41588-021-00910-2
Chr21(Dt11)	69302533	VW	Ma, Z., Zhang, Y., Wu, L., Zhang, G., Sun, Z., Li, Z., Jiang, Y., Ke, H., Chen, B., Liu, Z., Gu, Q., Wang, Z., Wang, G., Yang, J., Wu, J., Yan, Y., Meng, C., Li, L., Li, X., Mo, S., … Wang, X. (2021). High-quality genome assembly and resequencing of modern cotton cultivars provide resources for crop improvement. Nature genetics, 53(9), 1385–1391. https://doi.org/10.1038/s41588-021-00910-2
Chr21(Dt11)	69302533	VW	Ma, Z., Zhang, Y., Wu, L., Zhang, G., Sun, Z., Li, Z., Jiang, Y., Ke, H., Chen, B., Liu, Z., Gu, Q., Wang, Z., Wang, G., Yang, J., Wu, J., Yan, Y., Meng, C., Li, L., Li, X., Mo, S., … Wang, X. (2021). High-quality genome assembly and resequencing of modern cotton cultivars provide resources for crop improvement. Nature genetics, 53(9), 1385–1391. https://doi.org/10.1038/s41588-021-00910-2
Chr21(Dt11)	69302533	VW	Ma, Z., Zhang, Y., Wu, L., Zhang, G., Sun, Z., Li, Z., Jiang, Y., Ke, H., Chen, B., Liu, Z., Gu, Q., Wang, Z., Wang, G., Yang, J., Wu, J., Yan, Y., Meng, C., Li, L., Li, X., Mo, S., … Wang, X. (2021). High-quality genome assembly and resequencing of modern cotton cultivars provide resources for crop improvement. Nature genetics, 53(9), 1385–1391. https://doi.org/10.1038/s41588-021-00910-2
Chr21(Dt11)	69302533	VW	Ma, Z., Zhang, Y., Wu, L., Zhang, G., Sun, Z., Li, Z., Jiang, Y., Ke, H., Chen, B., Liu, Z., Gu, Q., Wang, Z., Wang, G., Yang, J., Wu, J., Yan, Y., Meng, C., Li, L., Li, X., Mo, S., … Wang, X. (2021). High-quality genome assembly and resequencing of modern cotton cultivars provide resources for crop improvement. Nature genetics, 53(9), 1385–1391. https://doi.org/10.1038/s41588-021-00910-2
Chr21(Dt11)	69302533	VW	Ma, Z., Zhang, Y., Wu, L., Zhang, G., Sun, Z., Li, Z., Jiang, Y., Ke, H., Chen, B., Liu, Z., Gu, Q., Wang, Z., Wang, G., Yang, J., Wu, J., Yan, Y., Meng, C., Li, L., Li, X., Mo, S., … Wang, X. (2021). High-quality genome assembly and resequencing of modern cotton cultivars provide resources for crop improvement. Nature genetics, 53(9), 1385–1391. https://doi.org/10.1038/s41588-021-00910-2
Chr21(Dt11)	69302533	VW	Ma, Z., Zhang, Y., Wu, L., Zhang, G., Sun, Z., Li, Z., Jiang, Y., Ke, H., Chen, B., Liu, Z., Gu, Q., Wang, Z., Wang, G., Yang, J., Wu, J., Yan, Y., Meng, C., Li, L., Li, X., Mo, S., … Wang, X. (2021). High-quality genome assembly and resequencing of modern cotton cultivars provide resources for crop improvement. Nature genetics, 53(9), 1385–1391. https://doi.org/10.1038/s41588-021-00910-2
Chr21(Dt11)	69302533	VW	Ma, Z., Zhang, Y., Wu, L., Zhang, G., Sun, Z., Li, Z., Jiang, Y., Ke, H., Chen, B., Liu, Z., Gu, Q., Wang, Z., Wang, G., Yang, J., Wu, J., Yan, Y., Meng, C., Li, L., Li, X., Mo, S., … Wang, X. (2021). High-quality genome assembly and resequencing of modern cotton cultivars provide resources for crop improvement. Nature genetics, 53(9), 1385–1391. https://doi.org/10.1038/s41588-021-00910-2
Chr21(Dt11)	69302533	VW	Ma, Z., Zhang, Y., Wu, L., Zhang, G., Sun, Z., Li, Z., Jiang, Y., Ke, H., Chen, B., Liu, Z., Gu, Q., Wang, Z., Wang, G., Yang, J., Wu, J., Yan, Y., Meng, C., Li, L., Li, X., Mo, S., … Wang, X. (2021). High-quality genome assembly and resequencing of modern cotton cultivars provide resources for crop improvement. Nature genetics, 53(9), 1385–1391. https://doi.org/10.1038/s41588-021-00910-2
Chr21(Dt11)	69329075	VW	Ma, Z., Zhang, Y., Wu, L., Zhang, G., Sun, Z., Li, Z., Jiang, Y., Ke, H., Chen, B., Liu, Z., Gu, Q., Wang, Z., Wang, G., Yang, J., Wu, J., Yan, Y., Meng, C., Li, L., Li, X., Mo, S., … Wang, X. (2021). High-quality genome assembly and resequencing of modern cotton cultivars provide resources for crop improvement. Nature genetics, 53(9), 1385–1391. https://doi.org/10.1038/s41588-021-00910-2
Chr21(Dt11)	69329075	VW	Ma, Z., Zhang, Y., Wu, L., Zhang, G., Sun, Z., Li, Z., Jiang, Y., Ke, H., Chen, B., Liu, Z., Gu, Q., Wang, Z., Wang, G., Yang, J., Wu, J., Yan, Y., Meng, C., Li, L., Li, X., Mo, S., … Wang, X. (2021). High-quality genome assembly and resequencing of modern cotton cultivars provide resources for crop improvement. Nature genetics, 53(9), 1385–1391. https://doi.org/10.1038/s41588-021-00910-2
Chr21(Dt11)	69329075	VW	Ma, Z., Zhang, Y., Wu, L., Zhang, G., Sun, Z., Li, Z., Jiang, Y., Ke, H., Chen, B., Liu, Z., Gu, Q., Wang, Z., Wang, G., Yang, J., Wu, J., Yan, Y., Meng, C., Li, L., Li, X., Mo, S., … Wang, X. (2021). High-quality genome assembly and resequencing of modern cotton cultivars provide resources for crop improvement. Nature genetics, 53(9), 1385–1391. https://doi.org/10.1038/s41588-021-00910-2
Chr21(Dt11)	69329075	VW	Ma, Z., Zhang, Y., Wu, L., Zhang, G., Sun, Z., Li, Z., Jiang, Y., Ke, H., Chen, B., Liu, Z., Gu, Q., Wang, Z., Wang, G., Yang, J., Wu, J., Yan, Y., Meng, C., Li, L., Li, X., Mo, S., … Wang, X. (2021). High-quality genome assembly and resequencing of modern cotton cultivars provide resources for crop improvement. Nature genetics, 53(9), 1385–1391. https://doi.org/10.1038/s41588-021-00910-2
Chr21(Dt11)	69329075	VW	Ma, Z., Zhang, Y., Wu, L., Zhang, G., Sun, Z., Li, Z., Jiang, Y., Ke, H., Chen, B., Liu, Z., Gu, Q., Wang, Z., Wang, G., Yang, J., Wu, J., Yan, Y., Meng, C., Li, L., Li, X., Mo, S., … Wang, X. (2021). High-quality genome assembly and resequencing of modern cotton cultivars provide resources for crop improvement. Nature genetics, 53(9), 1385–1391. https://doi.org/10.1038/s41588-021-00910-2
Chr21(Dt11)	69329075	VW	Ma, Z., Zhang, Y., Wu, L., Zhang, G., Sun, Z., Li, Z., Jiang, Y., Ke, H., Chen, B., Liu, Z., Gu, Q., Wang, Z., Wang, G., Yang, J., Wu, J., Yan, Y., Meng, C., Li, L., Li, X., Mo, S., … Wang, X. (2021). High-quality genome assembly and resequencing of modern cotton cultivars provide resources for crop improvement. Nature genetics, 53(9), 1385–1391. https://doi.org/10.1038/s41588-021-00910-2
Chr21(Dt11)	69329075	VW	Ma, Z., Zhang, Y., Wu, L., Zhang, G., Sun, Z., Li, Z., Jiang, Y., Ke, H., Chen, B., Liu, Z., Gu, Q., Wang, Z., Wang, G., Yang, J., Wu, J., Yan, Y., Meng, C., Li, L., Li, X., Mo, S., … Wang, X. (2021). High-quality genome assembly and resequencing of modern cotton cultivars provide resources for crop improvement. Nature genetics, 53(9), 1385–1391. https://doi.org/10.1038/s41588-021-00910-2
Chr21(Dt11)	69329075	VW	Ma, Z., Zhang, Y., Wu, L., Zhang, G., Sun, Z., Li, Z., Jiang, Y., Ke, H., Chen, B., Liu, Z., Gu, Q., Wang, Z., Wang, G., Yang, J., Wu, J., Yan, Y., Meng, C., Li, L., Li, X., Mo, S., … Wang, X. (2021). High-quality genome assembly and resequencing of modern cotton cultivars provide resources for crop improvement. Nature genetics, 53(9), 1385–1391. https://doi.org/10.1038/s41588-021-00910-2
Chr21(Dt11)	69329075	VW	Ma, Z., Zhang, Y., Wu, L., Zhang, G., Sun, Z., Li, Z., Jiang, Y., Ke, H., Chen, B., Liu, Z., Gu, Q., Wang, Z., Wang, G., Yang, J., Wu, J., Yan, Y., Meng, C., Li, L., Li, X., Mo, S., … Wang, X. (2021). High-quality genome assembly and resequencing of modern cotton cultivars provide resources for crop improvement. Nature genetics, 53(9), 1385–1391. https://doi.org/10.1038/s41588-021-00910-2
Chr21(Dt11)	69329075	VW	Ma, Z., Zhang, Y., Wu, L., Zhang, G., Sun, Z., Li, Z., Jiang, Y., Ke, H., Chen, B., Liu, Z., Gu, Q., Wang, Z., Wang, G., Yang, J., Wu, J., Yan, Y., Meng, C., Li, L., Li, X., Mo, S., … Wang, X. (2021). High-quality genome assembly and resequencing of modern cotton cultivars provide resources for crop improvement. Nature genetics, 53(9), 1385–1391. https://doi.org/10.1038/s41588-021-00910-2
Chr21(Dt11)	69329075	VW	Ma, Z., Zhang, Y., Wu, L., Zhang, G., Sun, Z., Li, Z., Jiang, Y., Ke, H., Chen, B., Liu, Z., Gu, Q., Wang, Z., Wang, G., Yang, J., Wu, J., Yan, Y., Meng, C., Li, L., Li, X., Mo, S., … Wang, X. (2021). High-quality genome assembly and resequencing of modern cotton cultivars provide resources for crop improvement. Nature genetics, 53(9), 1385–1391. https://doi.org/10.1038/s41588-021-00910-2
Chr21(Dt11)	69329075	VW	Ma, Z., Zhang, Y., Wu, L., Zhang, G., Sun, Z., Li, Z., Jiang, Y., Ke, H., Chen, B., Liu, Z., Gu, Q., Wang, Z., Wang, G., Yang, J., Wu, J., Yan, Y., Meng, C., Li, L., Li, X., Mo, S., … Wang, X. (2021). High-quality genome assembly and resequencing of modern cotton cultivars provide resources for crop improvement. Nature genetics, 53(9), 1385–1391. https://doi.org/10.1038/s41588-021-00910-2
Chr21(Dt11)	69329075	VW	Ma, Z., Zhang, Y., Wu, L., Zhang, G., Sun, Z., Li, Z., Jiang, Y., Ke, H., Chen, B., Liu, Z., Gu, Q., Wang, Z., Wang, G., Yang, J., Wu, J., Yan, Y., Meng, C., Li, L., Li, X., Mo, S., … Wang, X. (2021). High-quality genome assembly and resequencing of modern cotton cultivars provide resources for crop improvement. Nature genetics, 53(9), 1385–1391. https://doi.org/10.1038/s41588-021-00910-2
Chr21(Dt11)	69329075	VW	Ma, Z., Zhang, Y., Wu, L., Zhang, G., Sun, Z., Li, Z., Jiang, Y., Ke, H., Chen, B., Liu, Z., Gu, Q., Wang, Z., Wang, G., Yang, J., Wu, J., Yan, Y., Meng, C., Li, L., Li, X., Mo, S., … Wang, X. (2021). High-quality genome assembly and resequencing of modern cotton cultivars provide resources for crop improvement. Nature genetics, 53(9), 1385–1391. https://doi.org/10.1038/s41588-021-00910-2
Chr21(Dt11)	69329075	VW	Ma, Z., Zhang, Y., Wu, L., Zhang, G., Sun, Z., Li, Z., Jiang, Y., Ke, H., Chen, B., Liu, Z., Gu, Q., Wang, Z., Wang, G., Yang, J., Wu, J., Yan, Y., Meng, C., Li, L., Li, X., Mo, S., … Wang, X. (2021). High-quality genome assembly and resequencing of modern cotton cultivars provide resources for crop improvement. Nature genetics, 53(9), 1385–1391. https://doi.org/10.1038/s41588-021-00910-2
Chr21(Dt11)	69329075	VW	Ma, Z., Zhang, Y., Wu, L., Zhang, G., Sun, Z., Li, Z., Jiang, Y., Ke, H., Chen, B., Liu, Z., Gu, Q., Wang, Z., Wang, G., Yang, J., Wu, J., Yan, Y., Meng, C., Li, L., Li, X., Mo, S., … Wang, X. (2021). High-quality genome assembly and resequencing of modern cotton cultivars provide resources for crop improvement. Nature genetics, 53(9), 1385–1391. https://doi.org/10.1038/s41588-021-00910-2
Chr21(Dt11)	69329075	VW	Ma, Z., Zhang, Y., Wu, L., Zhang, G., Sun, Z., Li, Z., Jiang, Y., Ke, H., Chen, B., Liu, Z., Gu, Q., Wang, Z., Wang, G., Yang, J., Wu, J., Yan, Y., Meng, C., Li, L., Li, X., Mo, S., … Wang, X. (2021). High-quality genome assembly and resequencing of modern cotton cultivars provide resources for crop improvement. Nature genetics, 53(9), 1385–1391. https://doi.org/10.1038/s41588-021-00910-2
Chr21(Dt11)	69329075	VW	Ma, Z., Zhang, Y., Wu, L., Zhang, G., Sun, Z., Li, Z., Jiang, Y., Ke, H., Chen, B., Liu, Z., Gu, Q., Wang, Z., Wang, G., Yang, J., Wu, J., Yan, Y., Meng, C., Li, L., Li, X., Mo, S., … Wang, X. (2021). High-quality genome assembly and resequencing of modern cotton cultivars provide resources for crop improvement. Nature genetics, 53(9), 1385–1391. https://doi.org/10.1038/s41588-021-00910-2
Chr21(Dt11)	69329075	VW	Ma, Z., Zhang, Y., Wu, L., Zhang, G., Sun, Z., Li, Z., Jiang, Y., Ke, H., Chen, B., Liu, Z., Gu, Q., Wang, Z., Wang, G., Yang, J., Wu, J., Yan, Y., Meng, C., Li, L., Li, X., Mo, S., … Wang, X. (2021). High-quality genome assembly and resequencing of modern cotton cultivars provide resources for crop improvement. Nature genetics, 53(9), 1385–1391. https://doi.org/10.1038/s41588-021-00910-2
Chr21(Dt11)	69329075	VW	Ma, Z., Zhang, Y., Wu, L., Zhang, G., Sun, Z., Li, Z., Jiang, Y., Ke, H., Chen, B., Liu, Z., Gu, Q., Wang, Z., Wang, G., Yang, J., Wu, J., Yan, Y., Meng, C., Li, L., Li, X., Mo, S., … Wang, X. (2021). High-quality genome assembly and resequencing of modern cotton cultivars provide resources for crop improvement. Nature genetics, 53(9), 1385–1391. https://doi.org/10.1038/s41588-021-00910-2
Chr21(Dt11)	69329075	VW	Ma, Z., Zhang, Y., Wu, L., Zhang, G., Sun, Z., Li, Z., Jiang, Y., Ke, H., Chen, B., Liu, Z., Gu, Q., Wang, Z., Wang, G., Yang, J., Wu, J., Yan, Y., Meng, C., Li, L., Li, X., Mo, S., … Wang, X. (2021). High-quality genome assembly and resequencing of modern cotton cultivars provide resources for crop improvement. Nature genetics, 53(9), 1385–1391. https://doi.org/10.1038/s41588-021-00910-2
Chr21(Dt11)	69329075	VW	Ma, Z., Zhang, Y., Wu, L., Zhang, G., Sun, Z., Li, Z., Jiang, Y., Ke, H., Chen, B., Liu, Z., Gu, Q., Wang, Z., Wang, G., Yang, J., Wu, J., Yan, Y., Meng, C., Li, L., Li, X., Mo, S., … Wang, X. (2021). High-quality genome assembly and resequencing of modern cotton cultivars provide resources for crop improvement. Nature genetics, 53(9), 1385–1391. https://doi.org/10.1038/s41588-021-00910-2
Chr21(Dt11)	69329075	VW	Ma, Z., Zhang, Y., Wu, L., Zhang, G., Sun, Z., Li, Z., Jiang, Y., Ke, H., Chen, B., Liu, Z., Gu, Q., Wang, Z., Wang, G., Yang, J., Wu, J., Yan, Y., Meng, C., Li, L., Li, X., Mo, S., … Wang, X. (2021). High-quality genome assembly and resequencing of modern cotton cultivars provide resources for crop improvement. Nature genetics, 53(9), 1385–1391. https://doi.org/10.1038/s41588-021-00910-2
Chr21(Dt11)	69329075	VW	Ma, Z., Zhang, Y., Wu, L., Zhang, G., Sun, Z., Li, Z., Jiang, Y., Ke, H., Chen, B., Liu, Z., Gu, Q., Wang, Z., Wang, G., Yang, J., Wu, J., Yan, Y., Meng, C., Li, L., Li, X., Mo, S., … Wang, X. (2021). High-quality genome assembly and resequencing of modern cotton cultivars provide resources for crop improvement. Nature genetics, 53(9), 1385–1391. https://doi.org/10.1038/s41588-021-00910-2
Chr21(Dt11)	69329075	VW	Ma, Z., Zhang, Y., Wu, L., Zhang, G., Sun, Z., Li, Z., Jiang, Y., Ke, H., Chen, B., Liu, Z., Gu, Q., Wang, Z., Wang, G., Yang, J., Wu, J., Yan, Y., Meng, C., Li, L., Li, X., Mo, S., … Wang, X. (2021). High-quality genome assembly and resequencing of modern cotton cultivars provide resources for crop improvement. Nature genetics, 53(9), 1385–1391. https://doi.org/10.1038/s41588-021-00910-2
Chr21(Dt11)	69329075	VW	Ma, Z., Zhang, Y., Wu, L., Zhang, G., Sun, Z., Li, Z., Jiang, Y., Ke, H., Chen, B., Liu, Z., Gu, Q., Wang, Z., Wang, G., Yang, J., Wu, J., Yan, Y., Meng, C., Li, L., Li, X., Mo, S., … Wang, X. (2021). High-quality genome assembly and resequencing of modern cotton cultivars provide resources for crop improvement. Nature genetics, 53(9), 1385–1391. https://doi.org/10.1038/s41588-021-00910-2
Chr21(Dt11)	69329075	VW	Ma, Z., Zhang, Y., Wu, L., Zhang, G., Sun, Z., Li, Z., Jiang, Y., Ke, H., Chen, B., Liu, Z., Gu, Q., Wang, Z., Wang, G., Yang, J., Wu, J., Yan, Y., Meng, C., Li, L., Li, X., Mo, S., … Wang, X. (2021). High-quality genome assembly and resequencing of modern cotton cultivars provide resources for crop improvement. Nature genetics, 53(9), 1385–1391. https://doi.org/10.1038/s41588-021-00910-2
Chr21(Dt11)	69329075	VW	Ma, Z., Zhang, Y., Wu, L., Zhang, G., Sun, Z., Li, Z., Jiang, Y., Ke, H., Chen, B., Liu, Z., Gu, Q., Wang, Z., Wang, G., Yang, J., Wu, J., Yan, Y., Meng, C., Li, L., Li, X., Mo, S., … Wang, X. (2021). High-quality genome assembly and resequencing of modern cotton cultivars provide resources for crop improvement. Nature genetics, 53(9), 1385–1391. https://doi.org/10.1038/s41588-021-00910-2
Chr21(Dt11)	69329075	VW	Ma, Z., Zhang, Y., Wu, L., Zhang, G., Sun, Z., Li, Z., Jiang, Y., Ke, H., Chen, B., Liu, Z., Gu, Q., Wang, Z., Wang, G., Yang, J., Wu, J., Yan, Y., Meng, C., Li, L., Li, X., Mo, S., … Wang, X. (2021). High-quality genome assembly and resequencing of modern cotton cultivars provide resources for crop improvement. Nature genetics, 53(9), 1385–1391. https://doi.org/10.1038/s41588-021-00910-2
Chr21(Dt11)	69329075	VW	Ma, Z., Zhang, Y., Wu, L., Zhang, G., Sun, Z., Li, Z., Jiang, Y., Ke, H., Chen, B., Liu, Z., Gu, Q., Wang, Z., Wang, G., Yang, J., Wu, J., Yan, Y., Meng, C., Li, L., Li, X., Mo, S., … Wang, X. (2021). High-quality genome assembly and resequencing of modern cotton cultivars provide resources for crop improvement. Nature genetics, 53(9), 1385–1391. https://doi.org/10.1038/s41588-021-00910-2
Chr21(Dt11)	69329075	VW	Ma, Z., Zhang, Y., Wu, L., Zhang, G., Sun, Z., Li, Z., Jiang, Y., Ke, H., Chen, B., Liu, Z., Gu, Q., Wang, Z., Wang, G., Yang, J., Wu, J., Yan, Y., Meng, C., Li, L., Li, X., Mo, S., … Wang, X. (2021). High-quality genome assembly and resequencing of modern cotton cultivars provide resources for crop improvement. Nature genetics, 53(9), 1385–1391. https://doi.org/10.1038/s41588-021-00910-2
Chr21(Dt11)	69329075	VW	Ma, Z., Zhang, Y., Wu, L., Zhang, G., Sun, Z., Li, Z., Jiang, Y., Ke, H., Chen, B., Liu, Z., Gu, Q., Wang, Z., Wang, G., Yang, J., Wu, J., Yan, Y., Meng, C., Li, L., Li, X., Mo, S., … Wang, X. (2021). High-quality genome assembly and resequencing of modern cotton cultivars provide resources for crop improvement. Nature genetics, 53(9), 1385–1391. https://doi.org/10.1038/s41588-021-00910-2
Chr21(Dt11)	69329075	VW	Ma, Z., Zhang, Y., Wu, L., Zhang, G., Sun, Z., Li, Z., Jiang, Y., Ke, H., Chen, B., Liu, Z., Gu, Q., Wang, Z., Wang, G., Yang, J., Wu, J., Yan, Y., Meng, C., Li, L., Li, X., Mo, S., … Wang, X. (2021). High-quality genome assembly and resequencing of modern cotton cultivars provide resources for crop improvement. Nature genetics, 53(9), 1385–1391. https://doi.org/10.1038/s41588-021-00910-2
Chr21(Dt11)	69329075	VW	Ma, Z., Zhang, Y., Wu, L., Zhang, G., Sun, Z., Li, Z., Jiang, Y., Ke, H., Chen, B., Liu, Z., Gu, Q., Wang, Z., Wang, G., Yang, J., Wu, J., Yan, Y., Meng, C., Li, L., Li, X., Mo, S., … Wang, X. (2021). High-quality genome assembly and resequencing of modern cotton cultivars provide resources for crop improvement. Nature genetics, 53(9), 1385–1391. https://doi.org/10.1038/s41588-021-00910-2
Chr23(Dt09)	15564190	VW	Zhao, Y., Wang, H., Chen, W., Zhao, P., Gong, H., Sang, X., & Cui, Y. (2017). Regional association analysis-based fine mapping of three clustered QTL for verticillium wilt resistance in cotton (G. hirsutum. L). BMC Genomics, 18(1), 1–12. https://doi.org/10.1186/S12864-017-4074-Y/TABLES/4
Chr23(Dt09)	16409169	VW	Zhao, Y., Wang, H., Chen, W., Zhao, P., Gong, H., Sang, X., & Cui, Y. (2017). Regional association analysis-based fine mapping of three clustered QTL for verticillium wilt resistance in cotton (G. hirsutum. L). BMC Genomics, 18(1), 1–12. https://doi.org/10.1186/S12864-017-4074-Y/TABLES/4
Chr23(Dt09)	16924958	VW	Zhao, Y., Wang, H., Chen, W., Zhao, P., Gong, H., Sang, X., & Cui, Y. (2017). Regional association analysis-based fine mapping of three clustered QTL for verticillium wilt resistance in cotton (G. hirsutum. L). BMC Genomics, 18(1), 1–12. https://doi.org/10.1186/S12864-017-4074-Y/TABLES/4
Chr23(Dt09)	26313610	VW	Zhao, Y., Wang, H., Chen, W., Zhao, P., Gong, H., Sang, X., & Cui, Y. (2017). Regional association analysis-based fine mapping of three clustered QTL for verticillium wilt resistance in cotton (G. hirsutum. L). BMC Genomics, 18(1), 1–12. https://doi.org/10.1186/S12864-017-4074-Y/TABLES/4
Chr23(Dt09)	29246623	VW	Zhao, Y., Wang, H., Chen, W., Zhao, P., Gong, H., Sang, X., & Cui, Y. (2017). Regional association analysis-based fine mapping of three clustered QTL for verticillium wilt resistance in cotton (G. hirsutum. L). BMC Genomics, 18(1), 1–12. https://doi.org/10.1186/S12864-017-4074-Y/TABLES/4
Chr23(Dt09)	29507095	VW	Zhao, Y., Wang, H., Chen, W., Zhao, P., Gong, H., Sang, X., & Cui, Y. (2017). Regional association analysis-based fine mapping of three clustered QTL for verticillium wilt resistance in cotton (G. hirsutum. L). BMC Genomics, 18(1), 1–12. https://doi.org/10.1186/S12864-017-4074-Y/TABLES/4
Chr23(Dt09)	32216745	VW	Zhao, Y., Wang, H., Chen, W., Zhao, P., Gong, H., Sang, X., & Cui, Y. (2017). Regional association analysis-based fine mapping of three clustered QTL for verticillium wilt resistance in cotton (G. hirsutum. L). BMC Genomics, 18(1), 1–12. https://doi.org/10.1186/S12864-017-4074-Y/TABLES/4
Chr23(Dt09)	34691627	VW	Zhao, Y., Wang, H., Chen, W., Zhao, P., Gong, H., Sang, X., & Cui, Y. (2017). Regional association analysis-based fine mapping of three clustered QTL for verticillium wilt resistance in cotton (G. hirsutum. L). BMC Genomics, 18(1), 1–12. https://doi.org/10.1186/S12864-017-4074-Y/TABLES/4
Chr23(Dt09)	37819159	VW	Zhao, Y., Wang, H., Chen, W., Zhao, P., Gong, H., Sang, X., & Cui, Y. (2017). Regional association analysis-based fine mapping of three clustered QTL for verticillium wilt resistance in cotton (G. hirsutum. L). BMC Genomics, 18(1), 1–12. https://doi.org/10.1186/S12864-017-4074-Y/TABLES/4
Chr23(Dt09)	40356132	VW	Zhao, Y., Wang, H., Chen, W., Zhao, P., Gong, H., Sang, X., & Cui, Y. (2017). Regional association analysis-based fine mapping of three clustered QTL for verticillium wilt resistance in cotton (G. hirsutum. L). BMC Genomics, 18(1), 1–12. https://doi.org/10.1186/S12864-017-4074-Y/TABLES/4
Chr23(Dt09)	15564190	VW	Zhao, Y., Wang, H., Chen, W., Zhao, P., Gong, H., Sang, X., & Cui, Y. (2017). Regional association analysis-based fine mapping of three clustered QTL for verticillium wilt resistance in cotton (G. hirsutum. L). BMC Genomics, 18(1), 1–12. https://doi.org/10.1186/S12864-017-4074-Y/TABLES/4
Chr23(Dt09)	16409169	VW	Zhao, Y., Wang, H., Chen, W., Zhao, P., Gong, H., Sang, X., & Cui, Y. (2017). Regional association analysis-based fine mapping of three clustered QTL for verticillium wilt resistance in cotton (G. hirsutum. L). BMC Genomics, 18(1), 1–12. https://doi.org/10.1186/S12864-017-4074-Y/TABLES/4
Chr23(Dt09)	16924958	VW	Zhao, Y., Wang, H., Chen, W., Zhao, P., Gong, H., Sang, X., & Cui, Y. (2017). Regional association analysis-based fine mapping of three clustered QTL for verticillium wilt resistance in cotton (G. hirsutum. L). BMC Genomics, 18(1), 1–12. https://doi.org/10.1186/S12864-017-4074-Y/TABLES/4
Chr23(Dt09)	26313610	VW	Zhao, Y., Wang, H., Chen, W., Zhao, P., Gong, H., Sang, X., & Cui, Y. (2017). Regional association analysis-based fine mapping of three clustered QTL for verticillium wilt resistance in cotton (G. hirsutum. L). BMC Genomics, 18(1), 1–12. https://doi.org/10.1186/S12864-017-4074-Y/TABLES/4
Chr23(Dt09)	29246623	VW	Zhao, Y., Wang, H., Chen, W., Zhao, P., Gong, H., Sang, X., & Cui, Y. (2017). Regional association analysis-based fine mapping of three clustered QTL for verticillium wilt resistance in cotton (G. hirsutum. L). BMC Genomics, 18(1), 1–12. https://doi.org/10.1186/S12864-017-4074-Y/TABLES/4
Chr23(Dt09)	29507095	VW	Zhao, Y., Wang, H., Chen, W., Zhao, P., Gong, H., Sang, X., & Cui, Y. (2017). Regional association analysis-based fine mapping of three clustered QTL for verticillium wilt resistance in cotton (G. hirsutum. L). BMC Genomics, 18(1), 1–12. https://doi.org/10.1186/S12864-017-4074-Y/TABLES/4
Chr23(Dt09)	32216745	VW	Zhao, Y., Wang, H., Chen, W., Zhao, P., Gong, H., Sang, X., & Cui, Y. (2017). Regional association analysis-based fine mapping of three clustered QTL for verticillium wilt resistance in cotton (G. hirsutum. L). BMC Genomics, 18(1), 1–12. https://doi.org/10.1186/S12864-017-4074-Y/TABLES/4
Chr23(Dt09)	37819159	VW	Zhao, Y., Wang, H., Chen, W., Zhao, P., Gong, H., Sang, X., & Cui, Y. (2017). Regional association analysis-based fine mapping of three clustered QTL for verticillium wilt resistance in cotton (G. hirsutum. L). BMC Genomics, 18(1), 1–12. https://doi.org/10.1186/S12864-017-4074-Y/TABLES/4
Chr23(Dt09)	42087524	VW	Zhao, Y., Wang, H., Chen, W., Zhao, P., Gong, H., Sang, X., & Cui, Y. (2017). Regional association analysis-based fine mapping of three clustered QTL for verticillium wilt resistance in cotton (G. hirsutum. L). BMC Genomics, 18(1), 1–12. https://doi.org/10.1186/S12864-017-4074-Y/TABLES/4
Chr23(Dt09)	48637354	VW	Zhao, Y., Wang, H., Chen, W., Zhao, P., Gong, H., Sang, X., & Cui, Y. (2017). Regional association analysis-based fine mapping of three clustered QTL for verticillium wilt resistance in cotton (G. hirsutum. L). BMC Genomics, 18(1), 1–12. https://doi.org/10.1186/S12864-017-4074-Y/TABLES/4
Chr23(Dt09)	37819159	VW	Zhao, Y., Wang, H., Chen, W., Zhao, P., Gong, H., Sang, X., & Cui, Y. (2017). Regional association analysis-based fine mapping of three clustered QTL for verticillium wilt resistance in cotton (G. hirsutum. L). BMC Genomics, 18(1), 1–12. https://doi.org/10.1186/S12864-017-4074-Y/TABLES/4
Chr23(Dt09)	40356132	VW	Zhao, Y., Wang, H., Chen, W., Zhao, P., Gong, H., Sang, X., & Cui, Y. (2017). Regional association analysis-based fine mapping of three clustered QTL for verticillium wilt resistance in cotton (G. hirsutum. L). BMC Genomics, 18(1), 1–12. https://doi.org/10.1186/S12864-017-4074-Y/TABLES/4
Chr02(At02)	34891532	VW	Zhang, Y., Chen, B., Sun, Z., Liu, Z., Cui, Y., Ke, H., Wang, Z., Wu, L., Zhang, G., Wang, G., Li, Z., Yang, J., Wu, J., Shi, R., Liu, S., Wang, X., & Ma, Z. (2021). A large-scale genomic association analysis identifies a fragment in Dt11 chromosome conferring cotton Verticillium wilt resistance. Plant Biotechnology Journal, 19(10), 2126–2138. https://doi.org/10.1111/PBI.13650
Chr02(At02)	91252918	VW	Zhang, Y., Chen, B., Sun, Z., Liu, Z., Cui, Y., Ke, H., Wang, Z., Wu, L., Zhang, G., Wang, G., Li, Z., Yang, J., Wu, J., Shi, R., Liu, S., Wang, X., & Ma, Z. (2021). A large-scale genomic association analysis identifies a fragment in Dt11 chromosome conferring cotton Verticillium wilt resistance. Plant Biotechnology Journal, 19(10), 2126–2138. https://doi.org/10.1111/PBI.13650
Chr03(At03)	11022513	VW	Zhang, Y., Chen, B., Sun, Z., Liu, Z., Cui, Y., Ke, H., Wang, Z., Wu, L., Zhang, G., Wang, G., Li, Z., Yang, J., Wu, J., Shi, R., Liu, S., Wang, X., & Ma, Z. (2021). A large-scale genomic association analysis identifies a fragment in Dt11 chromosome conferring cotton Verticillium wilt resistance. Plant Biotechnology Journal, 19(10), 2126–2138. https://doi.org/10.1111/PBI.13650
Chr03(At03)	107010685	VW	Zhang, Y., Chen, B., Sun, Z., Liu, Z., Cui, Y., Ke, H., Wang, Z., Wu, L., Zhang, G., Wang, G., Li, Z., Yang, J., Wu, J., Shi, R., Liu, S., Wang, X., & Ma, Z. (2021). A large-scale genomic association analysis identifies a fragment in Dt11 chromosome conferring cotton Verticillium wilt resistance. Plant Biotechnology Journal, 19(10), 2126–2138. https://doi.org/10.1111/PBI.13650
Chr05(At05)	62612152	VW	Zhang, Y., Chen, B., Sun, Z., Liu, Z., Cui, Y., Ke, H., Wang, Z., Wu, L., Zhang, G., Wang, G., Li, Z., Yang, J., Wu, J., Shi, R., Liu, S., Wang, X., & Ma, Z. (2021). A large-scale genomic association analysis identifies a fragment in Dt11 chromosome conferring cotton Verticillium wilt resistance. Plant Biotechnology Journal, 19(10), 2126–2138. https://doi.org/10.1111/PBI.13650
Chr06(At06)	88969379	VW	Zhang, Y., Chen, B., Sun, Z., Liu, Z., Cui, Y., Ke, H., Wang, Z., Wu, L., Zhang, G., Wang, G., Li, Z., Yang, J., Wu, J., Shi, R., Liu, S., Wang, X., & Ma, Z. (2021). A large-scale genomic association analysis identifies a fragment in Dt11 chromosome conferring cotton Verticillium wilt resistance. Plant Biotechnology Journal, 19(10), 2126–2138. https://doi.org/10.1111/PBI.13650
Chr08(At08)	39608939	VW	Zhang, Y., Chen, B., Sun, Z., Liu, Z., Cui, Y., Ke, H., Wang, Z., Wu, L., Zhang, G., Wang, G., Li, Z., Yang, J., Wu, J., Shi, R., Liu, S., Wang, X., & Ma, Z. (2021). A large-scale genomic association analysis identifies a fragment in Dt11 chromosome conferring cotton Verticillium wilt resistance. Plant Biotechnology Journal, 19(10), 2126–2138. https://doi.org/10.1111/PBI.13650
Chr08(At08)	39608954	VW	Zhang, Y., Chen, B., Sun, Z., Liu, Z., Cui, Y., Ke, H., Wang, Z., Wu, L., Zhang, G., Wang, G., Li, Z., Yang, J., Wu, J., Shi, R., Liu, S., Wang, X., & Ma, Z. (2021). A large-scale genomic association analysis identifies a fragment in Dt11 chromosome conferring cotton Verticillium wilt resistance. Plant Biotechnology Journal, 19(10), 2126–2138. https://doi.org/10.1111/PBI.13650
Chr08(At08)	39608964	VW	Zhang, Y., Chen, B., Sun, Z., Liu, Z., Cui, Y., Ke, H., Wang, Z., Wu, L., Zhang, G., Wang, G., Li, Z., Yang, J., Wu, J., Shi, R., Liu, S., Wang, X., & Ma, Z. (2021). A large-scale genomic association analysis identifies a fragment in Dt11 chromosome conferring cotton Verticillium wilt resistance. Plant Biotechnology Journal, 19(10), 2126–2138. https://doi.org/10.1111/PBI.13650
Chr12(At12)	100344854	VW	Zhang, Y., Chen, B., Sun, Z., Liu, Z., Cui, Y., Ke, H., Wang, Z., Wu, L., Zhang, G., Wang, G., Li, Z., Yang, J., Wu, J., Shi, R., Liu, S., Wang, X., & Ma, Z. (2021). A large-scale genomic association analysis identifies a fragment in Dt11 chromosome conferring cotton Verticillium wilt resistance. Plant Biotechnology Journal, 19(10), 2126–2138. https://doi.org/10.1111/PBI.13650
Chr19(Dt05)	15179535	VW	Zhang, Y., Chen, B., Sun, Z., Liu, Z., Cui, Y., Ke, H., Wang, Z., Wu, L., Zhang, G., Wang, G., Li, Z., Yang, J., Wu, J., Shi, R., Liu, S., Wang, X., & Ma, Z. (2021). A large-scale genomic association analysis identifies a fragment in Dt11 chromosome conferring cotton Verticillium wilt resistance. Plant Biotechnology Journal, 19(10), 2126–2138. https://doi.org/10.1111/PBI.13650
Chr16(Dt07)	6945511	VW	Zhang, Y., Chen, B., Sun, Z., Liu, Z., Cui, Y., Ke, H., Wang, Z., Wu, L., Zhang, G., Wang, G., Li, Z., Yang, J., Wu, J., Shi, R., Liu, S., Wang, X., & Ma, Z. (2021). A large-scale genomic association analysis identifies a fragment in Dt11 chromosome conferring cotton Verticillium wilt resistance. Plant Biotechnology Journal, 19(10), 2126–2138. https://doi.org/10.1111/PBI.13650
Chr16(Dt07)	6946542	VW	Zhang, Y., Chen, B., Sun, Z., Liu, Z., Cui, Y., Ke, H., Wang, Z., Wu, L., Zhang, G., Wang, G., Li, Z., Yang, J., Wu, J., Shi, R., Liu, S., Wang, X., & Ma, Z. (2021). A large-scale genomic association analysis identifies a fragment in Dt11 chromosome conferring cotton Verticillium wilt resistance. Plant Biotechnology Journal, 19(10), 2126–2138. https://doi.org/10.1111/PBI.13650
Chr16(Dt07)	6949811	VW	Zhang, Y., Chen, B., Sun, Z., Liu, Z., Cui, Y., Ke, H., Wang, Z., Wu, L., Zhang, G., Wang, G., Li, Z., Yang, J., Wu, J., Shi, R., Liu, S., Wang, X., & Ma, Z. (2021). A large-scale genomic association analysis identifies a fragment in Dt11 chromosome conferring cotton Verticillium wilt resistance. Plant Biotechnology Journal, 19(10), 2126–2138. https://doi.org/10.1111/PBI.13650
Chr16(Dt07)	6956226	VW	Zhang, Y., Chen, B., Sun, Z., Liu, Z., Cui, Y., Ke, H., Wang, Z., Wu, L., Zhang, G., Wang, G., Li, Z., Yang, J., Wu, J., Shi, R., Liu, S., Wang, X., & Ma, Z. (2021). A large-scale genomic association analysis identifies a fragment in Dt11 chromosome conferring cotton Verticillium wilt resistance. Plant Biotechnology Journal, 19(10), 2126–2138. https://doi.org/10.1111/PBI.13650
Chr16(Dt07)	6956336	VW	Zhang, Y., Chen, B., Sun, Z., Liu, Z., Cui, Y., Ke, H., Wang, Z., Wu, L., Zhang, G., Wang, G., Li, Z., Yang, J., Wu, J., Shi, R., Liu, S., Wang, X., & Ma, Z. (2021). A large-scale genomic association analysis identifies a fragment in Dt11 chromosome conferring cotton Verticillium wilt resistance. Plant Biotechnology Journal, 19(10), 2126–2138. https://doi.org/10.1111/PBI.13650
Chr16(Dt07)	6957174	VW	Zhang, Y., Chen, B., Sun, Z., Liu, Z., Cui, Y., Ke, H., Wang, Z., Wu, L., Zhang, G., Wang, G., Li, Z., Yang, J., Wu, J., Shi, R., Liu, S., Wang, X., & Ma, Z. (2021). A large-scale genomic association analysis identifies a fragment in Dt11 chromosome conferring cotton Verticillium wilt resistance. Plant Biotechnology Journal, 19(10), 2126–2138. https://doi.org/10.1111/PBI.13650
Chr16(Dt07)	6957260	VW	Zhang, Y., Chen, B., Sun, Z., Liu, Z., Cui, Y., Ke, H., Wang, Z., Wu, L., Zhang, G., Wang, G., Li, Z., Yang, J., Wu, J., Shi, R., Liu, S., Wang, X., & Ma, Z. (2021). A large-scale genomic association analysis identifies a fragment in Dt11 chromosome conferring cotton Verticillium wilt resistance. Plant Biotechnology Journal, 19(10), 2126–2138. https://doi.org/10.1111/PBI.13650
Chr16(Dt07)	6957811	VW	Zhang, Y., Chen, B., Sun, Z., Liu, Z., Cui, Y., Ke, H., Wang, Z., Wu, L., Zhang, G., Wang, G., Li, Z., Yang, J., Wu, J., Shi, R., Liu, S., Wang, X., & Ma, Z. (2021). A large-scale genomic association analysis identifies a fragment in Dt11 chromosome conferring cotton Verticillium wilt resistance. Plant Biotechnology Journal, 19(10), 2126–2138. https://doi.org/10.1111/PBI.13650
Chr16(Dt07)	6967924	VW	Zhang, Y., Chen, B., Sun, Z., Liu, Z., Cui, Y., Ke, H., Wang, Z., Wu, L., Zhang, G., Wang, G., Li, Z., Yang, J., Wu, J., Shi, R., Liu, S., Wang, X., & Ma, Z. (2021). A large-scale genomic association analysis identifies a fragment in Dt11 chromosome conferring cotton Verticillium wilt resistance. Plant Biotechnology Journal, 19(10), 2126–2138. https://doi.org/10.1111/PBI.13650
Chr16(Dt07)	6969428	VW	Zhang, Y., Chen, B., Sun, Z., Liu, Z., Cui, Y., Ke, H., Wang, Z., Wu, L., Zhang, G., Wang, G., Li, Z., Yang, J., Wu, J., Shi, R., Liu, S., Wang, X., & Ma, Z. (2021). A large-scale genomic association analysis identifies a fragment in Dt11 chromosome conferring cotton Verticillium wilt resistance. Plant Biotechnology Journal, 19(10), 2126–2138. https://doi.org/10.1111/PBI.13650
Chr16(Dt07)	6969784	VW	Zhang, Y., Chen, B., Sun, Z., Liu, Z., Cui, Y., Ke, H., Wang, Z., Wu, L., Zhang, G., Wang, G., Li, Z., Yang, J., Wu, J., Shi, R., Liu, S., Wang, X., & Ma, Z. (2021). A large-scale genomic association analysis identifies a fragment in Dt11 chromosome conferring cotton Verticillium wilt resistance. Plant Biotechnology Journal, 19(10), 2126–2138. https://doi.org/10.1111/PBI.13650
Chr16(Dt07)	6971171	VW	Zhang, Y., Chen, B., Sun, Z., Liu, Z., Cui, Y., Ke, H., Wang, Z., Wu, L., Zhang, G., Wang, G., Li, Z., Yang, J., Wu, J., Shi, R., Liu, S., Wang, X., & Ma, Z. (2021). A large-scale genomic association analysis identifies a fragment in Dt11 chromosome conferring cotton Verticillium wilt resistance. Plant Biotechnology Journal, 19(10), 2126–2138. https://doi.org/10.1111/PBI.13650
Chr16(Dt07)	6976530	VW	Zhang, Y., Chen, B., Sun, Z., Liu, Z., Cui, Y., Ke, H., Wang, Z., Wu, L., Zhang, G., Wang, G., Li, Z., Yang, J., Wu, J., Shi, R., Liu, S., Wang, X., & Ma, Z. (2021). A large-scale genomic association analysis identifies a fragment in Dt11 chromosome conferring cotton Verticillium wilt resistance. Plant Biotechnology Journal, 19(10), 2126–2138. https://doi.org/10.1111/PBI.13650
Chr16(Dt07)	7000926	VW	Zhang, Y., Chen, B., Sun, Z., Liu, Z., Cui, Y., Ke, H., Wang, Z., Wu, L., Zhang, G., Wang, G., Li, Z., Yang, J., Wu, J., Shi, R., Liu, S., Wang, X., & Ma, Z. (2021). A large-scale genomic association analysis identifies a fragment in Dt11 chromosome conferring cotton Verticillium wilt resistance. Plant Biotechnology Journal, 19(10), 2126–2138. https://doi.org/10.1111/PBI.13650
Chr16(Dt07)	7011928	VW	Zhang, Y., Chen, B., Sun, Z., Liu, Z., Cui, Y., Ke, H., Wang, Z., Wu, L., Zhang, G., Wang, G., Li, Z., Yang, J., Wu, J., Shi, R., Liu, S., Wang, X., & Ma, Z. (2021). A large-scale genomic association analysis identifies a fragment in Dt11 chromosome conferring cotton Verticillium wilt resistance. Plant Biotechnology Journal, 19(10), 2126–2138. https://doi.org/10.1111/PBI.13650
Chr16(Dt07)	7029217	VW	Zhang, Y., Chen, B., Sun, Z., Liu, Z., Cui, Y., Ke, H., Wang, Z., Wu, L., Zhang, G., Wang, G., Li, Z., Yang, J., Wu, J., Shi, R., Liu, S., Wang, X., & Ma, Z. (2021). A large-scale genomic association analysis identifies a fragment in Dt11 chromosome conferring cotton Verticillium wilt resistance. Plant Biotechnology Journal, 19(10), 2126–2138. https://doi.org/10.1111/PBI.13650
Chr16(Dt07)	7054221	VW	Zhang, Y., Chen, B., Sun, Z., Liu, Z., Cui, Y., Ke, H., Wang, Z., Wu, L., Zhang, G., Wang, G., Li, Z., Yang, J., Wu, J., Shi, R., Liu, S., Wang, X., & Ma, Z. (2021). A large-scale genomic association analysis identifies a fragment in Dt11 chromosome conferring cotton Verticillium wilt resistance. Plant Biotechnology Journal, 19(10), 2126–2138. https://doi.org/10.1111/PBI.13650
Chr16(Dt07)	7071220	VW	Zhang, Y., Chen, B., Sun, Z., Liu, Z., Cui, Y., Ke, H., Wang, Z., Wu, L., Zhang, G., Wang, G., Li, Z., Yang, J., Wu, J., Shi, R., Liu, S., Wang, X., & Ma, Z. (2021). A large-scale genomic association analysis identifies a fragment in Dt11 chromosome conferring cotton Verticillium wilt resistance. Plant Biotechnology Journal, 19(10), 2126–2138. https://doi.org/10.1111/PBI.13650
Chr20(Dt10)	66111000	VW	Zhang, Y., Chen, B., Sun, Z., Liu, Z., Cui, Y., Ke, H., Wang, Z., Wu, L., Zhang, G., Wang, G., Li, Z., Yang, J., Wu, J., Shi, R., Liu, S., Wang, X., & Ma, Z. (2021). A large-scale genomic association analysis identifies a fragment in Dt11 chromosome conferring cotton Verticillium wilt resistance. Plant Biotechnology Journal, 19(10), 2126–2138. https://doi.org/10.1111/PBI.13650
Chr21(Dt11)	67559973	VW	Zhang, Y., Chen, B., Sun, Z., Liu, Z., Cui, Y., Ke, H., Wang, Z., Wu, L., Zhang, G., Wang, G., Li, Z., Yang, J., Wu, J., Shi, R., Liu, S., Wang, X., & Ma, Z. (2021). A large-scale genomic association analysis identifies a fragment in Dt11 chromosome conferring cotton Verticillium wilt resistance. Plant Biotechnology Journal, 19(10), 2126–2138. https://doi.org/10.1111/PBI.13650
Chr21(Dt11)	68798494	VW	Zhang, Y., Chen, B., Sun, Z., Liu, Z., Cui, Y., Ke, H., Wang, Z., Wu, L., Zhang, G., Wang, G., Li, Z., Yang, J., Wu, J., Shi, R., Liu, S., Wang, X., & Ma, Z. (2021). A large-scale genomic association analysis identifies a fragment in Dt11 chromosome conferring cotton Verticillium wilt resistance. Plant Biotechnology Journal, 19(10), 2126–2138. https://doi.org/10.1111/PBI.13650
Chr21(Dt11)	68798494	VW	Zhang, Y., Chen, B., Sun, Z., Liu, Z., Cui, Y., Ke, H., Wang, Z., Wu, L., Zhang, G., Wang, G., Li, Z., Yang, J., Wu, J., Shi, R., Liu, S., Wang, X., & Ma, Z. (2021). A large-scale genomic association analysis identifies a fragment in Dt11 chromosome conferring cotton Verticillium wilt resistance. Plant Biotechnology Journal, 19(10), 2126–2138. https://doi.org/10.1111/PBI.13650
Chr21(Dt11)	68835210	VW	Zhang, Y., Chen, B., Sun, Z., Liu, Z., Cui, Y., Ke, H., Wang, Z., Wu, L., Zhang, G., Wang, G., Li, Z., Yang, J., Wu, J., Shi, R., Liu, S., Wang, X., & Ma, Z. (2021). A large-scale genomic association analysis identifies a fragment in Dt11 chromosome conferring cotton Verticillium wilt resistance. Plant Biotechnology Journal, 19(10), 2126–2138. https://doi.org/10.1111/PBI.13650
Chr21(Dt11)	68835278	VW	Zhang, Y., Chen, B., Sun, Z., Liu, Z., Cui, Y., Ke, H., Wang, Z., Wu, L., Zhang, G., Wang, G., Li, Z., Yang, J., Wu, J., Shi, R., Liu, S., Wang, X., & Ma, Z. (2021). A large-scale genomic association analysis identifies a fragment in Dt11 chromosome conferring cotton Verticillium wilt resistance. Plant Biotechnology Journal, 19(10), 2126–2138. https://doi.org/10.1111/PBI.13650
Chr21(Dt11)	68835302	VW	Zhang, Y., Chen, B., Sun, Z., Liu, Z., Cui, Y., Ke, H., Wang, Z., Wu, L., Zhang, G., Wang, G., Li, Z., Yang, J., Wu, J., Shi, R., Liu, S., Wang, X., & Ma, Z. (2021). A large-scale genomic association analysis identifies a fragment in Dt11 chromosome conferring cotton Verticillium wilt resistance. Plant Biotechnology Journal, 19(10), 2126–2138. https://doi.org/10.1111/PBI.13650
Chr21(Dt11)	68866741	VW	Zhang, Y., Chen, B., Sun, Z., Liu, Z., Cui, Y., Ke, H., Wang, Z., Wu, L., Zhang, G., Wang, G., Li, Z., Yang, J., Wu, J., Shi, R., Liu, S., Wang, X., & Ma, Z. (2021). A large-scale genomic association analysis identifies a fragment in Dt11 chromosome conferring cotton Verticillium wilt resistance. Plant Biotechnology Journal, 19(10), 2126–2138. https://doi.org/10.1111/PBI.13650
Chr21(Dt11)	68877270	VW	Zhang, Y., Chen, B., Sun, Z., Liu, Z., Cui, Y., Ke, H., Wang, Z., Wu, L., Zhang, G., Wang, G., Li, Z., Yang, J., Wu, J., Shi, R., Liu, S., Wang, X., & Ma, Z. (2021). A large-scale genomic association analysis identifies a fragment in Dt11 chromosome conferring cotton Verticillium wilt resistance. Plant Biotechnology Journal, 19(10), 2126–2138. https://doi.org/10.1111/PBI.13650
Chr21(Dt11)	68877270	VW	Zhang, Y., Chen, B., Sun, Z., Liu, Z., Cui, Y., Ke, H., Wang, Z., Wu, L., Zhang, G., Wang, G., Li, Z., Yang, J., Wu, J., Shi, R., Liu, S., Wang, X., & Ma, Z. (2021). A large-scale genomic association analysis identifies a fragment in Dt11 chromosome conferring cotton Verticillium wilt resistance. Plant Biotechnology Journal, 19(10), 2126–2138. https://doi.org/10.1111/PBI.13650
Chr21(Dt11)	68877284	VW	Zhang, Y., Chen, B., Sun, Z., Liu, Z., Cui, Y., Ke, H., Wang, Z., Wu, L., Zhang, G., Wang, G., Li, Z., Yang, J., Wu, J., Shi, R., Liu, S., Wang, X., & Ma, Z. (2021). A large-scale genomic association analysis identifies a fragment in Dt11 chromosome conferring cotton Verticillium wilt resistance. Plant Biotechnology Journal, 19(10), 2126–2138. https://doi.org/10.1111/PBI.13650
Chr21(Dt11)	68894257	VW	Zhang, Y., Chen, B., Sun, Z., Liu, Z., Cui, Y., Ke, H., Wang, Z., Wu, L., Zhang, G., Wang, G., Li, Z., Yang, J., Wu, J., Shi, R., Liu, S., Wang, X., & Ma, Z. (2021). A large-scale genomic association analysis identifies a fragment in Dt11 chromosome conferring cotton Verticillium wilt resistance. Plant Biotechnology Journal, 19(10), 2126–2138. https://doi.org/10.1111/PBI.13650
Chr21(Dt11)	68912582	VW	Zhang, Y., Chen, B., Sun, Z., Liu, Z., Cui, Y., Ke, H., Wang, Z., Wu, L., Zhang, G., Wang, G., Li, Z., Yang, J., Wu, J., Shi, R., Liu, S., Wang, X., & Ma, Z. (2021). A large-scale genomic association analysis identifies a fragment in Dt11 chromosome conferring cotton Verticillium wilt resistance. Plant Biotechnology Journal, 19(10), 2126–2138. https://doi.org/10.1111/PBI.13650
Chr21(Dt11)	68912582	VW	Zhang, Y., Chen, B., Sun, Z., Liu, Z., Cui, Y., Ke, H., Wang, Z., Wu, L., Zhang, G., Wang, G., Li, Z., Yang, J., Wu, J., Shi, R., Liu, S., Wang, X., & Ma, Z. (2021). A large-scale genomic association analysis identifies a fragment in Dt11 chromosome conferring cotton Verticillium wilt resistance. Plant Biotechnology Journal, 19(10), 2126–2138. https://doi.org/10.1111/PBI.13650
Chr21(Dt11)	68915385	VW	Zhang, Y., Chen, B., Sun, Z., Liu, Z., Cui, Y., Ke, H., Wang, Z., Wu, L., Zhang, G., Wang, G., Li, Z., Yang, J., Wu, J., Shi, R., Liu, S., Wang, X., & Ma, Z. (2021). A large-scale genomic association analysis identifies a fragment in Dt11 chromosome conferring cotton Verticillium wilt resistance. Plant Biotechnology Journal, 19(10), 2126–2138. https://doi.org/10.1111/PBI.13650
Chr21(Dt11)	68944946	VW	Zhang, Y., Chen, B., Sun, Z., Liu, Z., Cui, Y., Ke, H., Wang, Z., Wu, L., Zhang, G., Wang, G., Li, Z., Yang, J., Wu, J., Shi, R., Liu, S., Wang, X., & Ma, Z. (2021). A large-scale genomic association analysis identifies a fragment in Dt11 chromosome conferring cotton Verticillium wilt resistance. Plant Biotechnology Journal, 19(10), 2126–2138. https://doi.org/10.1111/PBI.13650
Chr21(Dt11)	68953719	VW	Zhang, Y., Chen, B., Sun, Z., Liu, Z., Cui, Y., Ke, H., Wang, Z., Wu, L., Zhang, G., Wang, G., Li, Z., Yang, J., Wu, J., Shi, R., Liu, S., Wang, X., & Ma, Z. (2021). A large-scale genomic association analysis identifies a fragment in Dt11 chromosome conferring cotton Verticillium wilt resistance. Plant Biotechnology Journal, 19(10), 2126–2138. https://doi.org/10.1111/PBI.13650
Chr21(Dt11)	68953719	VW	Zhang, Y., Chen, B., Sun, Z., Liu, Z., Cui, Y., Ke, H., Wang, Z., Wu, L., Zhang, G., Wang, G., Li, Z., Yang, J., Wu, J., Shi, R., Liu, S., Wang, X., & Ma, Z. (2021). A large-scale genomic association analysis identifies a fragment in Dt11 chromosome conferring cotton Verticillium wilt resistance. Plant Biotechnology Journal, 19(10), 2126–2138. https://doi.org/10.1111/PBI.13650
Chr21(Dt11)	68966283	VW	Zhang, Y., Chen, B., Sun, Z., Liu, Z., Cui, Y., Ke, H., Wang, Z., Wu, L., Zhang, G., Wang, G., Li, Z., Yang, J., Wu, J., Shi, R., Liu, S., Wang, X., & Ma, Z. (2021). A large-scale genomic association analysis identifies a fragment in Dt11 chromosome conferring cotton Verticillium wilt resistance. Plant Biotechnology Journal, 19(10), 2126–2138. https://doi.org/10.1111/PBI.13650
Chr21(Dt11)	68966283	VW	Zhang, Y., Chen, B., Sun, Z., Liu, Z., Cui, Y., Ke, H., Wang, Z., Wu, L., Zhang, G., Wang, G., Li, Z., Yang, J., Wu, J., Shi, R., Liu, S., Wang, X., & Ma, Z. (2021). A large-scale genomic association analysis identifies a fragment in Dt11 chromosome conferring cotton Verticillium wilt resistance. Plant Biotechnology Journal, 19(10), 2126–2138. https://doi.org/10.1111/PBI.13650
Chr21(Dt11)	68970236	VW	Zhang, Y., Chen, B., Sun, Z., Liu, Z., Cui, Y., Ke, H., Wang, Z., Wu, L., Zhang, G., Wang, G., Li, Z., Yang, J., Wu, J., Shi, R., Liu, S., Wang, X., & Ma, Z. (2021). A large-scale genomic association analysis identifies a fragment in Dt11 chromosome conferring cotton Verticillium wilt resistance. Plant Biotechnology Journal, 19(10), 2126–2138. https://doi.org/10.1111/PBI.13650
Chr21(Dt11)	69020150	VW	Zhang, Y., Chen, B., Sun, Z., Liu, Z., Cui, Y., Ke, H., Wang, Z., Wu, L., Zhang, G., Wang, G., Li, Z., Yang, J., Wu, J., Shi, R., Liu, S., Wang, X., & Ma, Z. (2021). A large-scale genomic association analysis identifies a fragment in Dt11 chromosome conferring cotton Verticillium wilt resistance. Plant Biotechnology Journal, 19(10), 2126–2138. https://doi.org/10.1111/PBI.13650
Chr21(Dt11)	69020150	VW	Zhang, Y., Chen, B., Sun, Z., Liu, Z., Cui, Y., Ke, H., Wang, Z., Wu, L., Zhang, G., Wang, G., Li, Z., Yang, J., Wu, J., Shi, R., Liu, S., Wang, X., & Ma, Z. (2021). A large-scale genomic association analysis identifies a fragment in Dt11 chromosome conferring cotton Verticillium wilt resistance. Plant Biotechnology Journal, 19(10), 2126–2138. https://doi.org/10.1111/PBI.13650
Chr21(Dt11)	69034107	VW	Zhang, Y., Chen, B., Sun, Z., Liu, Z., Cui, Y., Ke, H., Wang, Z., Wu, L., Zhang, G., Wang, G., Li, Z., Yang, J., Wu, J., Shi, R., Liu, S., Wang, X., & Ma, Z. (2021). A large-scale genomic association analysis identifies a fragment in Dt11 chromosome conferring cotton Verticillium wilt resistance. Plant Biotechnology Journal, 19(10), 2126–2138. https://doi.org/10.1111/PBI.13650
Chr21(Dt11)	69041458	VW	Zhang, Y., Chen, B., Sun, Z., Liu, Z., Cui, Y., Ke, H., Wang, Z., Wu, L., Zhang, G., Wang, G., Li, Z., Yang, J., Wu, J., Shi, R., Liu, S., Wang, X., & Ma, Z. (2021). A large-scale genomic association analysis identifies a fragment in Dt11 chromosome conferring cotton Verticillium wilt resistance. Plant Biotechnology Journal, 19(10), 2126–2138. https://doi.org/10.1111/PBI.13650
Chr21(Dt11)	69041458	VW	Zhang, Y., Chen, B., Sun, Z., Liu, Z., Cui, Y., Ke, H., Wang, Z., Wu, L., Zhang, G., Wang, G., Li, Z., Yang, J., Wu, J., Shi, R., Liu, S., Wang, X., & Ma, Z. (2021). A large-scale genomic association analysis identifies a fragment in Dt11 chromosome conferring cotton Verticillium wilt resistance. Plant Biotechnology Journal, 19(10), 2126–2138. https://doi.org/10.1111/PBI.13650
Chr21(Dt11)	69053192	VW	Zhang, Y., Chen, B., Sun, Z., Liu, Z., Cui, Y., Ke, H., Wang, Z., Wu, L., Zhang, G., Wang, G., Li, Z., Yang, J., Wu, J., Shi, R., Liu, S., Wang, X., & Ma, Z. (2021). A large-scale genomic association analysis identifies a fragment in Dt11 chromosome conferring cotton Verticillium wilt resistance. Plant Biotechnology Journal, 19(10), 2126–2138. https://doi.org/10.1111/PBI.13650
Chr21(Dt11)	69053192	VW	Zhang, Y., Chen, B., Sun, Z., Liu, Z., Cui, Y., Ke, H., Wang, Z., Wu, L., Zhang, G., Wang, G., Li, Z., Yang, J., Wu, J., Shi, R., Liu, S., Wang, X., & Ma, Z. (2021). A large-scale genomic association analysis identifies a fragment in Dt11 chromosome conferring cotton Verticillium wilt resistance. Plant Biotechnology Journal, 19(10), 2126–2138. https://doi.org/10.1111/PBI.13650
Chr21(Dt11)	69062278	VW	Zhang, Y., Chen, B., Sun, Z., Liu, Z., Cui, Y., Ke, H., Wang, Z., Wu, L., Zhang, G., Wang, G., Li, Z., Yang, J., Wu, J., Shi, R., Liu, S., Wang, X., & Ma, Z. (2021). A large-scale genomic association analysis identifies a fragment in Dt11 chromosome conferring cotton Verticillium wilt resistance. Plant Biotechnology Journal, 19(10), 2126–2138. https://doi.org/10.1111/PBI.13650
Chr21(Dt11)	69068701	VW	Zhang, Y., Chen, B., Sun, Z., Liu, Z., Cui, Y., Ke, H., Wang, Z., Wu, L., Zhang, G., Wang, G., Li, Z., Yang, J., Wu, J., Shi, R., Liu, S., Wang, X., & Ma, Z. (2021). A large-scale genomic association analysis identifies a fragment in Dt11 chromosome conferring cotton Verticillium wilt resistance. Plant Biotechnology Journal, 19(10), 2126–2138. https://doi.org/10.1111/PBI.13650
Chr21(Dt11)	69075142	VW	Zhang, Y., Chen, B., Sun, Z., Liu, Z., Cui, Y., Ke, H., Wang, Z., Wu, L., Zhang, G., Wang, G., Li, Z., Yang, J., Wu, J., Shi, R., Liu, S., Wang, X., & Ma, Z. (2021). A large-scale genomic association analysis identifies a fragment in Dt11 chromosome conferring cotton Verticillium wilt resistance. Plant Biotechnology Journal, 19(10), 2126–2138. https://doi.org/10.1111/PBI.13650
Chr21(Dt11)	69075142	VW	Zhang, Y., Chen, B., Sun, Z., Liu, Z., Cui, Y., Ke, H., Wang, Z., Wu, L., Zhang, G., Wang, G., Li, Z., Yang, J., Wu, J., Shi, R., Liu, S., Wang, X., & Ma, Z. (2021). A large-scale genomic association analysis identifies a fragment in Dt11 chromosome conferring cotton Verticillium wilt resistance. Plant Biotechnology Journal, 19(10), 2126–2138. https://doi.org/10.1111/PBI.13650
Chr21(Dt11)	69077892	VW	Zhang, Y., Chen, B., Sun, Z., Liu, Z., Cui, Y., Ke, H., Wang, Z., Wu, L., Zhang, G., Wang, G., Li, Z., Yang, J., Wu, J., Shi, R., Liu, S., Wang, X., & Ma, Z. (2021). A large-scale genomic association analysis identifies a fragment in Dt11 chromosome conferring cotton Verticillium wilt resistance. Plant Biotechnology Journal, 19(10), 2126–2138. https://doi.org/10.1111/PBI.13650
Chr21(Dt11)	69080134	VW	Zhang, Y., Chen, B., Sun, Z., Liu, Z., Cui, Y., Ke, H., Wang, Z., Wu, L., Zhang, G., Wang, G., Li, Z., Yang, J., Wu, J., Shi, R., Liu, S., Wang, X., & Ma, Z. (2021). A large-scale genomic association analysis identifies a fragment in Dt11 chromosome conferring cotton Verticillium wilt resistance. Plant Biotechnology Journal, 19(10), 2126–2138. https://doi.org/10.1111/PBI.13650
Chr21(Dt11)	69080134	VW	Zhang, Y., Chen, B., Sun, Z., Liu, Z., Cui, Y., Ke, H., Wang, Z., Wu, L., Zhang, G., Wang, G., Li, Z., Yang, J., Wu, J., Shi, R., Liu, S., Wang, X., & Ma, Z. (2021). A large-scale genomic association analysis identifies a fragment in Dt11 chromosome conferring cotton Verticillium wilt resistance. Plant Biotechnology Journal, 19(10), 2126–2138. https://doi.org/10.1111/PBI.13650
Chr21(Dt11)	69088571	VW	Zhang, Y., Chen, B., Sun, Z., Liu, Z., Cui, Y., Ke, H., Wang, Z., Wu, L., Zhang, G., Wang, G., Li, Z., Yang, J., Wu, J., Shi, R., Liu, S., Wang, X., & Ma, Z. (2021). A large-scale genomic association analysis identifies a fragment in Dt11 chromosome conferring cotton Verticillium wilt resistance. Plant Biotechnology Journal, 19(10), 2126–2138. https://doi.org/10.1111/PBI.13650
Chr21(Dt11)	69089309	VW	Zhang, Y., Chen, B., Sun, Z., Liu, Z., Cui, Y., Ke, H., Wang, Z., Wu, L., Zhang, G., Wang, G., Li, Z., Yang, J., Wu, J., Shi, R., Liu, S., Wang, X., & Ma, Z. (2021). A large-scale genomic association analysis identifies a fragment in Dt11 chromosome conferring cotton Verticillium wilt resistance. Plant Biotechnology Journal, 19(10), 2126–2138. https://doi.org/10.1111/PBI.13650
Chr21(Dt11)	69127872	VW	Zhang, Y., Chen, B., Sun, Z., Liu, Z., Cui, Y., Ke, H., Wang, Z., Wu, L., Zhang, G., Wang, G., Li, Z., Yang, J., Wu, J., Shi, R., Liu, S., Wang, X., & Ma, Z. (2021). A large-scale genomic association analysis identifies a fragment in Dt11 chromosome conferring cotton Verticillium wilt resistance. Plant Biotechnology Journal, 19(10), 2126–2138. https://doi.org/10.1111/PBI.13650
Chr21(Dt11)	69135404	VW	Zhang, Y., Chen, B., Sun, Z., Liu, Z., Cui, Y., Ke, H., Wang, Z., Wu, L., Zhang, G., Wang, G., Li, Z., Yang, J., Wu, J., Shi, R., Liu, S., Wang, X., & Ma, Z. (2021). A large-scale genomic association analysis identifies a fragment in Dt11 chromosome conferring cotton Verticillium wilt resistance. Plant Biotechnology Journal, 19(10), 2126–2138. https://doi.org/10.1111/PBI.13650
Chr21(Dt11)	69170933	VW	Zhang, Y., Chen, B., Sun, Z., Liu, Z., Cui, Y., Ke, H., Wang, Z., Wu, L., Zhang, G., Wang, G., Li, Z., Yang, J., Wu, J., Shi, R., Liu, S., Wang, X., & Ma, Z. (2021). A large-scale genomic association analysis identifies a fragment in Dt11 chromosome conferring cotton Verticillium wilt resistance. Plant Biotechnology Journal, 19(10), 2126–2138. https://doi.org/10.1111/PBI.13650
Chr21(Dt11)	69170962	VW	Zhang, Y., Chen, B., Sun, Z., Liu, Z., Cui, Y., Ke, H., Wang, Z., Wu, L., Zhang, G., Wang, G., Li, Z., Yang, J., Wu, J., Shi, R., Liu, S., Wang, X., & Ma, Z. (2021). A large-scale genomic association analysis identifies a fragment in Dt11 chromosome conferring cotton Verticillium wilt resistance. Plant Biotechnology Journal, 19(10), 2126–2138. https://doi.org/10.1111/PBI.13650
Chr21(Dt11)	69171441	VW	Zhang, Y., Chen, B., Sun, Z., Liu, Z., Cui, Y., Ke, H., Wang, Z., Wu, L., Zhang, G., Wang, G., Li, Z., Yang, J., Wu, J., Shi, R., Liu, S., Wang, X., & Ma, Z. (2021). A large-scale genomic association analysis identifies a fragment in Dt11 chromosome conferring cotton Verticillium wilt resistance. Plant Biotechnology Journal, 19(10), 2126–2138. https://doi.org/10.1111/PBI.13650
Chr21(Dt11)	69172866	VW	Zhang, Y., Chen, B., Sun, Z., Liu, Z., Cui, Y., Ke, H., Wang, Z., Wu, L., Zhang, G., Wang, G., Li, Z., Yang, J., Wu, J., Shi, R., Liu, S., Wang, X., & Ma, Z. (2021). A large-scale genomic association analysis identifies a fragment in Dt11 chromosome conferring cotton Verticillium wilt resistance. Plant Biotechnology Journal, 19(10), 2126–2138. https://doi.org/10.1111/PBI.13650
Chr21(Dt11)	69172986	VW	Zhang, Y., Chen, B., Sun, Z., Liu, Z., Cui, Y., Ke, H., Wang, Z., Wu, L., Zhang, G., Wang, G., Li, Z., Yang, J., Wu, J., Shi, R., Liu, S., Wang, X., & Ma, Z. (2021). A large-scale genomic association analysis identifies a fragment in Dt11 chromosome conferring cotton Verticillium wilt resistance. Plant Biotechnology Journal, 19(10), 2126–2138. https://doi.org/10.1111/PBI.13650
Chr21(Dt11)	69174056	VW	Zhang, Y., Chen, B., Sun, Z., Liu, Z., Cui, Y., Ke, H., Wang, Z., Wu, L., Zhang, G., Wang, G., Li, Z., Yang, J., Wu, J., Shi, R., Liu, S., Wang, X., & Ma, Z. (2021). A large-scale genomic association analysis identifies a fragment in Dt11 chromosome conferring cotton Verticillium wilt resistance. Plant Biotechnology Journal, 19(10), 2126–2138. https://doi.org/10.1111/PBI.13650
Chr21(Dt11)	69175204	VW	Zhang, Y., Chen, B., Sun, Z., Liu, Z., Cui, Y., Ke, H., Wang, Z., Wu, L., Zhang, G., Wang, G., Li, Z., Yang, J., Wu, J., Shi, R., Liu, S., Wang, X., & Ma, Z. (2021). A large-scale genomic association analysis identifies a fragment in Dt11 chromosome conferring cotton Verticillium wilt resistance. Plant Biotechnology Journal, 19(10), 2126–2138. https://doi.org/10.1111/PBI.13650
Chr21(Dt11)	69175665	VW	Zhang, Y., Chen, B., Sun, Z., Liu, Z., Cui, Y., Ke, H., Wang, Z., Wu, L., Zhang, G., Wang, G., Li, Z., Yang, J., Wu, J., Shi, R., Liu, S., Wang, X., & Ma, Z. (2021). A large-scale genomic association analysis identifies a fragment in Dt11 chromosome conferring cotton Verticillium wilt resistance. Plant Biotechnology Journal, 19(10), 2126–2138. https://doi.org/10.1111/PBI.13650
Chr21(Dt11)	69175789	VW	Zhang, Y., Chen, B., Sun, Z., Liu, Z., Cui, Y., Ke, H., Wang, Z., Wu, L., Zhang, G., Wang, G., Li, Z., Yang, J., Wu, J., Shi, R., Liu, S., Wang, X., & Ma, Z. (2021). A large-scale genomic association analysis identifies a fragment in Dt11 chromosome conferring cotton Verticillium wilt resistance. Plant Biotechnology Journal, 19(10), 2126–2138. https://doi.org/10.1111/PBI.13650
Chr21(Dt11)	69176841	VW	Zhang, Y., Chen, B., Sun, Z., Liu, Z., Cui, Y., Ke, H., Wang, Z., Wu, L., Zhang, G., Wang, G., Li, Z., Yang, J., Wu, J., Shi, R., Liu, S., Wang, X., & Ma, Z. (2021). A large-scale genomic association analysis identifies a fragment in Dt11 chromosome conferring cotton Verticillium wilt resistance. Plant Biotechnology Journal, 19(10), 2126–2138. https://doi.org/10.1111/PBI.13650
Chr21(Dt11)	69177118	VW	Zhang, Y., Chen, B., Sun, Z., Liu, Z., Cui, Y., Ke, H., Wang, Z., Wu, L., Zhang, G., Wang, G., Li, Z., Yang, J., Wu, J., Shi, R., Liu, S., Wang, X., & Ma, Z. (2021). A large-scale genomic association analysis identifies a fragment in Dt11 chromosome conferring cotton Verticillium wilt resistance. Plant Biotechnology Journal, 19(10), 2126–2138. https://doi.org/10.1111/PBI.13650
Chr21(Dt11)	69179212	VW	Zhang, Y., Chen, B., Sun, Z., Liu, Z., Cui, Y., Ke, H., Wang, Z., Wu, L., Zhang, G., Wang, G., Li, Z., Yang, J., Wu, J., Shi, R., Liu, S., Wang, X., & Ma, Z. (2021). A large-scale genomic association analysis identifies a fragment in Dt11 chromosome conferring cotton Verticillium wilt resistance. Plant Biotechnology Journal, 19(10), 2126–2138. https://doi.org/10.1111/PBI.13650
Chr21(Dt11)	69179213	VW	Zhang, Y., Chen, B., Sun, Z., Liu, Z., Cui, Y., Ke, H., Wang, Z., Wu, L., Zhang, G., Wang, G., Li, Z., Yang, J., Wu, J., Shi, R., Liu, S., Wang, X., & Ma, Z. (2021). A large-scale genomic association analysis identifies a fragment in Dt11 chromosome conferring cotton Verticillium wilt resistance. Plant Biotechnology Journal, 19(10), 2126–2138. https://doi.org/10.1111/PBI.13650
Chr21(Dt11)	69181168	VW	Zhang, Y., Chen, B., Sun, Z., Liu, Z., Cui, Y., Ke, H., Wang, Z., Wu, L., Zhang, G., Wang, G., Li, Z., Yang, J., Wu, J., Shi, R., Liu, S., Wang, X., & Ma, Z. (2021). A large-scale genomic association analysis identifies a fragment in Dt11 chromosome conferring cotton Verticillium wilt resistance. Plant Biotechnology Journal, 19(10), 2126–2138. https://doi.org/10.1111/PBI.13650
Chr21(Dt11)	69182347	VW	Zhang, Y., Chen, B., Sun, Z., Liu, Z., Cui, Y., Ke, H., Wang, Z., Wu, L., Zhang, G., Wang, G., Li, Z., Yang, J., Wu, J., Shi, R., Liu, S., Wang, X., & Ma, Z. (2021). A large-scale genomic association analysis identifies a fragment in Dt11 chromosome conferring cotton Verticillium wilt resistance. Plant Biotechnology Journal, 19(10), 2126–2138. https://doi.org/10.1111/PBI.13650
Chr21(Dt11)	69182348	VW	Zhang, Y., Chen, B., Sun, Z., Liu, Z., Cui, Y., Ke, H., Wang, Z., Wu, L., Zhang, G., Wang, G., Li, Z., Yang, J., Wu, J., Shi, R., Liu, S., Wang, X., & Ma, Z. (2021). A large-scale genomic association analysis identifies a fragment in Dt11 chromosome conferring cotton Verticillium wilt resistance. Plant Biotechnology Journal, 19(10), 2126–2138. https://doi.org/10.1111/PBI.13650
Chr21(Dt11)	69184502	VW	Zhang, Y., Chen, B., Sun, Z., Liu, Z., Cui, Y., Ke, H., Wang, Z., Wu, L., Zhang, G., Wang, G., Li, Z., Yang, J., Wu, J., Shi, R., Liu, S., Wang, X., & Ma, Z. (2021). A large-scale genomic association analysis identifies a fragment in Dt11 chromosome conferring cotton Verticillium wilt resistance. Plant Biotechnology Journal, 19(10), 2126–2138. https://doi.org/10.1111/PBI.13650
Chr21(Dt11)	69184868	VW	Zhang, Y., Chen, B., Sun, Z., Liu, Z., Cui, Y., Ke, H., Wang, Z., Wu, L., Zhang, G., Wang, G., Li, Z., Yang, J., Wu, J., Shi, R., Liu, S., Wang, X., & Ma, Z. (2021). A large-scale genomic association analysis identifies a fragment in Dt11 chromosome conferring cotton Verticillium wilt resistance. Plant Biotechnology Journal, 19(10), 2126–2138. https://doi.org/10.1111/PBI.13650
Chr21(Dt11)	69185170	VW	Zhang, Y., Chen, B., Sun, Z., Liu, Z., Cui, Y., Ke, H., Wang, Z., Wu, L., Zhang, G., Wang, G., Li, Z., Yang, J., Wu, J., Shi, R., Liu, S., Wang, X., & Ma, Z. (2021). A large-scale genomic association analysis identifies a fragment in Dt11 chromosome conferring cotton Verticillium wilt resistance. Plant Biotechnology Journal, 19(10), 2126–2138. https://doi.org/10.1111/PBI.13650
Chr21(Dt11)	69186137	VW	Zhang, Y., Chen, B., Sun, Z., Liu, Z., Cui, Y., Ke, H., Wang, Z., Wu, L., Zhang, G., Wang, G., Li, Z., Yang, J., Wu, J., Shi, R., Liu, S., Wang, X., & Ma, Z. (2021). A large-scale genomic association analysis identifies a fragment in Dt11 chromosome conferring cotton Verticillium wilt resistance. Plant Biotechnology Journal, 19(10), 2126–2138. https://doi.org/10.1111/PBI.13650
Chr21(Dt11)	69187561	VW	Zhang, Y., Chen, B., Sun, Z., Liu, Z., Cui, Y., Ke, H., Wang, Z., Wu, L., Zhang, G., Wang, G., Li, Z., Yang, J., Wu, J., Shi, R., Liu, S., Wang, X., & Ma, Z. (2021). A large-scale genomic association analysis identifies a fragment in Dt11 chromosome conferring cotton Verticillium wilt resistance. Plant Biotechnology Journal, 19(10), 2126–2138. https://doi.org/10.1111/PBI.13650
Chr21(Dt11)	69187600	VW	Zhang, Y., Chen, B., Sun, Z., Liu, Z., Cui, Y., Ke, H., Wang, Z., Wu, L., Zhang, G., Wang, G., Li, Z., Yang, J., Wu, J., Shi, R., Liu, S., Wang, X., & Ma, Z. (2021). A large-scale genomic association analysis identifies a fragment in Dt11 chromosome conferring cotton Verticillium wilt resistance. Plant Biotechnology Journal, 19(10), 2126–2138. https://doi.org/10.1111/PBI.13650
Chr21(Dt11)	69187836	VW	Zhang, Y., Chen, B., Sun, Z., Liu, Z., Cui, Y., Ke, H., Wang, Z., Wu, L., Zhang, G., Wang, G., Li, Z., Yang, J., Wu, J., Shi, R., Liu, S., Wang, X., & Ma, Z. (2021). A large-scale genomic association analysis identifies a fragment in Dt11 chromosome conferring cotton Verticillium wilt resistance. Plant Biotechnology Journal, 19(10), 2126–2138. https://doi.org/10.1111/PBI.13650
Chr21(Dt11)	69188057	VW	Zhang, Y., Chen, B., Sun, Z., Liu, Z., Cui, Y., Ke, H., Wang, Z., Wu, L., Zhang, G., Wang, G., Li, Z., Yang, J., Wu, J., Shi, R., Liu, S., Wang, X., & Ma, Z. (2021). A large-scale genomic association analysis identifies a fragment in Dt11 chromosome conferring cotton Verticillium wilt resistance. Plant Biotechnology Journal, 19(10), 2126–2138. https://doi.org/10.1111/PBI.13650
Chr21(Dt11)	69188217	VW	Zhang, Y., Chen, B., Sun, Z., Liu, Z., Cui, Y., Ke, H., Wang, Z., Wu, L., Zhang, G., Wang, G., Li, Z., Yang, J., Wu, J., Shi, R., Liu, S., Wang, X., & Ma, Z. (2021). A large-scale genomic association analysis identifies a fragment in Dt11 chromosome conferring cotton Verticillium wilt resistance. Plant Biotechnology Journal, 19(10), 2126–2138. https://doi.org/10.1111/PBI.13650
Chr21(Dt11)	69189533	VW	Zhang, Y., Chen, B., Sun, Z., Liu, Z., Cui, Y., Ke, H., Wang, Z., Wu, L., Zhang, G., Wang, G., Li, Z., Yang, J., Wu, J., Shi, R., Liu, S., Wang, X., & Ma, Z. (2021). A large-scale genomic association analysis identifies a fragment in Dt11 chromosome conferring cotton Verticillium wilt resistance. Plant Biotechnology Journal, 19(10), 2126–2138. https://doi.org/10.1111/PBI.13650
Chr21(Dt11)	69191117	VW	Zhang, Y., Chen, B., Sun, Z., Liu, Z., Cui, Y., Ke, H., Wang, Z., Wu, L., Zhang, G., Wang, G., Li, Z., Yang, J., Wu, J., Shi, R., Liu, S., Wang, X., & Ma, Z. (2021). A large-scale genomic association analysis identifies a fragment in Dt11 chromosome conferring cotton Verticillium wilt resistance. Plant Biotechnology Journal, 19(10), 2126–2138. https://doi.org/10.1111/PBI.13650
Chr21(Dt11)	69191144	VW	Zhang, Y., Chen, B., Sun, Z., Liu, Z., Cui, Y., Ke, H., Wang, Z., Wu, L., Zhang, G., Wang, G., Li, Z., Yang, J., Wu, J., Shi, R., Liu, S., Wang, X., & Ma, Z. (2021). A large-scale genomic association analysis identifies a fragment in Dt11 chromosome conferring cotton Verticillium wilt resistance. Plant Biotechnology Journal, 19(10), 2126–2138. https://doi.org/10.1111/PBI.13650
Chr21(Dt11)	69191426	VW	Zhang, Y., Chen, B., Sun, Z., Liu, Z., Cui, Y., Ke, H., Wang, Z., Wu, L., Zhang, G., Wang, G., Li, Z., Yang, J., Wu, J., Shi, R., Liu, S., Wang, X., & Ma, Z. (2021). A large-scale genomic association analysis identifies a fragment in Dt11 chromosome conferring cotton Verticillium wilt resistance. Plant Biotechnology Journal, 19(10), 2126–2138. https://doi.org/10.1111/PBI.13650
Chr21(Dt11)	69193198	VW	Zhang, Y., Chen, B., Sun, Z., Liu, Z., Cui, Y., Ke, H., Wang, Z., Wu, L., Zhang, G., Wang, G., Li, Z., Yang, J., Wu, J., Shi, R., Liu, S., Wang, X., & Ma, Z. (2021). A large-scale genomic association analysis identifies a fragment in Dt11 chromosome conferring cotton Verticillium wilt resistance. Plant Biotechnology Journal, 19(10), 2126–2138. https://doi.org/10.1111/PBI.13650
Chr21(Dt11)	69193326	VW	Zhang, Y., Chen, B., Sun, Z., Liu, Z., Cui, Y., Ke, H., Wang, Z., Wu, L., Zhang, G., Wang, G., Li, Z., Yang, J., Wu, J., Shi, R., Liu, S., Wang, X., & Ma, Z. (2021). A large-scale genomic association analysis identifies a fragment in Dt11 chromosome conferring cotton Verticillium wilt resistance. Plant Biotechnology Journal, 19(10), 2126–2138. https://doi.org/10.1111/PBI.13650
Chr21(Dt11)	69193427	VW	Zhang, Y., Chen, B., Sun, Z., Liu, Z., Cui, Y., Ke, H., Wang, Z., Wu, L., Zhang, G., Wang, G., Li, Z., Yang, J., Wu, J., Shi, R., Liu, S., Wang, X., & Ma, Z. (2021). A large-scale genomic association analysis identifies a fragment in Dt11 chromosome conferring cotton Verticillium wilt resistance. Plant Biotechnology Journal, 19(10), 2126–2138. https://doi.org/10.1111/PBI.13650
Chr21(Dt11)	69194415	VW	Zhang, Y., Chen, B., Sun, Z., Liu, Z., Cui, Y., Ke, H., Wang, Z., Wu, L., Zhang, G., Wang, G., Li, Z., Yang, J., Wu, J., Shi, R., Liu, S., Wang, X., & Ma, Z. (2021). A large-scale genomic association analysis identifies a fragment in Dt11 chromosome conferring cotton Verticillium wilt resistance. Plant Biotechnology Journal, 19(10), 2126–2138. https://doi.org/10.1111/PBI.13650
Chr21(Dt11)	69194554	VW	Zhang, Y., Chen, B., Sun, Z., Liu, Z., Cui, Y., Ke, H., Wang, Z., Wu, L., Zhang, G., Wang, G., Li, Z., Yang, J., Wu, J., Shi, R., Liu, S., Wang, X., & Ma, Z. (2021). A large-scale genomic association analysis identifies a fragment in Dt11 chromosome conferring cotton Verticillium wilt resistance. Plant Biotechnology Journal, 19(10), 2126–2138. https://doi.org/10.1111/PBI.13650
Chr21(Dt11)	69194823	VW	Zhang, Y., Chen, B., Sun, Z., Liu, Z., Cui, Y., Ke, H., Wang, Z., Wu, L., Zhang, G., Wang, G., Li, Z., Yang, J., Wu, J., Shi, R., Liu, S., Wang, X., & Ma, Z. (2021). A large-scale genomic association analysis identifies a fragment in Dt11 chromosome conferring cotton Verticillium wilt resistance. Plant Biotechnology Journal, 19(10), 2126–2138. https://doi.org/10.1111/PBI.13650
Chr21(Dt11)	69195176	VW	Zhang, Y., Chen, B., Sun, Z., Liu, Z., Cui, Y., Ke, H., Wang, Z., Wu, L., Zhang, G., Wang, G., Li, Z., Yang, J., Wu, J., Shi, R., Liu, S., Wang, X., & Ma, Z. (2021). A large-scale genomic association analysis identifies a fragment in Dt11 chromosome conferring cotton Verticillium wilt resistance. Plant Biotechnology Journal, 19(10), 2126–2138. https://doi.org/10.1111/PBI.13650
Chr21(Dt11)	69195215	VW	Zhang, Y., Chen, B., Sun, Z., Liu, Z., Cui, Y., Ke, H., Wang, Z., Wu, L., Zhang, G., Wang, G., Li, Z., Yang, J., Wu, J., Shi, R., Liu, S., Wang, X., & Ma, Z. (2021). A large-scale genomic association analysis identifies a fragment in Dt11 chromosome conferring cotton Verticillium wilt resistance. Plant Biotechnology Journal, 19(10), 2126–2138. https://doi.org/10.1111/PBI.13650
Chr21(Dt11)	69195398	VW	Zhang, Y., Chen, B., Sun, Z., Liu, Z., Cui, Y., Ke, H., Wang, Z., Wu, L., Zhang, G., Wang, G., Li, Z., Yang, J., Wu, J., Shi, R., Liu, S., Wang, X., & Ma, Z. (2021). A large-scale genomic association analysis identifies a fragment in Dt11 chromosome conferring cotton Verticillium wilt resistance. Plant Biotechnology Journal, 19(10), 2126–2138. https://doi.org/10.1111/PBI.13650
Chr21(Dt11)	69195880	VW	Zhang, Y., Chen, B., Sun, Z., Liu, Z., Cui, Y., Ke, H., Wang, Z., Wu, L., Zhang, G., Wang, G., Li, Z., Yang, J., Wu, J., Shi, R., Liu, S., Wang, X., & Ma, Z. (2021). A large-scale genomic association analysis identifies a fragment in Dt11 chromosome conferring cotton Verticillium wilt resistance. Plant Biotechnology Journal, 19(10), 2126–2138. https://doi.org/10.1111/PBI.13650
Chr21(Dt11)	69196611	VW	Zhang, Y., Chen, B., Sun, Z., Liu, Z., Cui, Y., Ke, H., Wang, Z., Wu, L., Zhang, G., Wang, G., Li, Z., Yang, J., Wu, J., Shi, R., Liu, S., Wang, X., & Ma, Z. (2021). A large-scale genomic association analysis identifies a fragment in Dt11 chromosome conferring cotton Verticillium wilt resistance. Plant Biotechnology Journal, 19(10), 2126–2138. https://doi.org/10.1111/PBI.13650
Chr21(Dt11)	69196894	VW	Zhang, Y., Chen, B., Sun, Z., Liu, Z., Cui, Y., Ke, H., Wang, Z., Wu, L., Zhang, G., Wang, G., Li, Z., Yang, J., Wu, J., Shi, R., Liu, S., Wang, X., & Ma, Z. (2021). A large-scale genomic association analysis identifies a fragment in Dt11 chromosome conferring cotton Verticillium wilt resistance. Plant Biotechnology Journal, 19(10), 2126–2138. https://doi.org/10.1111/PBI.13650
Chr21(Dt11)	69196938	VW	Zhang, Y., Chen, B., Sun, Z., Liu, Z., Cui, Y., Ke, H., Wang, Z., Wu, L., Zhang, G., Wang, G., Li, Z., Yang, J., Wu, J., Shi, R., Liu, S., Wang, X., & Ma, Z. (2021). A large-scale genomic association analysis identifies a fragment in Dt11 chromosome conferring cotton Verticillium wilt resistance. Plant Biotechnology Journal, 19(10), 2126–2138. https://doi.org/10.1111/PBI.13650
Chr21(Dt11)	69197848	VW	Zhang, Y., Chen, B., Sun, Z., Liu, Z., Cui, Y., Ke, H., Wang, Z., Wu, L., Zhang, G., Wang, G., Li, Z., Yang, J., Wu, J., Shi, R., Liu, S., Wang, X., & Ma, Z. (2021). A large-scale genomic association analysis identifies a fragment in Dt11 chromosome conferring cotton Verticillium wilt resistance. Plant Biotechnology Journal, 19(10), 2126–2138. https://doi.org/10.1111/PBI.13650
Chr21(Dt11)	69199177	VW	Zhang, Y., Chen, B., Sun, Z., Liu, Z., Cui, Y., Ke, H., Wang, Z., Wu, L., Zhang, G., Wang, G., Li, Z., Yang, J., Wu, J., Shi, R., Liu, S., Wang, X., & Ma, Z. (2021). A large-scale genomic association analysis identifies a fragment in Dt11 chromosome conferring cotton Verticillium wilt resistance. Plant Biotechnology Journal, 19(10), 2126–2138. https://doi.org/10.1111/PBI.13650
Chr21(Dt11)	69199178	VW	Zhang, Y., Chen, B., Sun, Z., Liu, Z., Cui, Y., Ke, H., Wang, Z., Wu, L., Zhang, G., Wang, G., Li, Z., Yang, J., Wu, J., Shi, R., Liu, S., Wang, X., & Ma, Z. (2021). A large-scale genomic association analysis identifies a fragment in Dt11 chromosome conferring cotton Verticillium wilt resistance. Plant Biotechnology Journal, 19(10), 2126–2138. https://doi.org/10.1111/PBI.13650
Chr21(Dt11)	69199397	VW	Zhang, Y., Chen, B., Sun, Z., Liu, Z., Cui, Y., Ke, H., Wang, Z., Wu, L., Zhang, G., Wang, G., Li, Z., Yang, J., Wu, J., Shi, R., Liu, S., Wang, X., & Ma, Z. (2021). A large-scale genomic association analysis identifies a fragment in Dt11 chromosome conferring cotton Verticillium wilt resistance. Plant Biotechnology Journal, 19(10), 2126–2138. https://doi.org/10.1111/PBI.13650
Chr21(Dt11)	69199523	VW	Zhang, Y., Chen, B., Sun, Z., Liu, Z., Cui, Y., Ke, H., Wang, Z., Wu, L., Zhang, G., Wang, G., Li, Z., Yang, J., Wu, J., Shi, R., Liu, S., Wang, X., & Ma, Z. (2021). A large-scale genomic association analysis identifies a fragment in Dt11 chromosome conferring cotton Verticillium wilt resistance. Plant Biotechnology Journal, 19(10), 2126–2138. https://doi.org/10.1111/PBI.13650
Chr21(Dt11)	69199966	VW	Zhang, Y., Chen, B., Sun, Z., Liu, Z., Cui, Y., Ke, H., Wang, Z., Wu, L., Zhang, G., Wang, G., Li, Z., Yang, J., Wu, J., Shi, R., Liu, S., Wang, X., & Ma, Z. (2021). A large-scale genomic association analysis identifies a fragment in Dt11 chromosome conferring cotton Verticillium wilt resistance. Plant Biotechnology Journal, 19(10), 2126–2138. https://doi.org/10.1111/PBI.13650
Chr21(Dt11)	69200400	VW	Zhang, Y., Chen, B., Sun, Z., Liu, Z., Cui, Y., Ke, H., Wang, Z., Wu, L., Zhang, G., Wang, G., Li, Z., Yang, J., Wu, J., Shi, R., Liu, S., Wang, X., & Ma, Z. (2021). A large-scale genomic association analysis identifies a fragment in Dt11 chromosome conferring cotton Verticillium wilt resistance. Plant Biotechnology Journal, 19(10), 2126–2138. https://doi.org/10.1111/PBI.13650
Chr21(Dt11)	69200973	VW	Zhang, Y., Chen, B., Sun, Z., Liu, Z., Cui, Y., Ke, H., Wang, Z., Wu, L., Zhang, G., Wang, G., Li, Z., Yang, J., Wu, J., Shi, R., Liu, S., Wang, X., & Ma, Z. (2021). A large-scale genomic association analysis identifies a fragment in Dt11 chromosome conferring cotton Verticillium wilt resistance. Plant Biotechnology Journal, 19(10), 2126–2138. https://doi.org/10.1111/PBI.13650
Chr21(Dt11)	69200977	VW	Zhang, Y., Chen, B., Sun, Z., Liu, Z., Cui, Y., Ke, H., Wang, Z., Wu, L., Zhang, G., Wang, G., Li, Z., Yang, J., Wu, J., Shi, R., Liu, S., Wang, X., & Ma, Z. (2021). A large-scale genomic association analysis identifies a fragment in Dt11 chromosome conferring cotton Verticillium wilt resistance. Plant Biotechnology Journal, 19(10), 2126–2138. https://doi.org/10.1111/PBI.13650
Chr21(Dt11)	69201289	VW	Zhang, Y., Chen, B., Sun, Z., Liu, Z., Cui, Y., Ke, H., Wang, Z., Wu, L., Zhang, G., Wang, G., Li, Z., Yang, J., Wu, J., Shi, R., Liu, S., Wang, X., & Ma, Z. (2021). A large-scale genomic association analysis identifies a fragment in Dt11 chromosome conferring cotton Verticillium wilt resistance. Plant Biotechnology Journal, 19(10), 2126–2138. https://doi.org/10.1111/PBI.13650
Chr21(Dt11)	69201378	VW	Zhang, Y., Chen, B., Sun, Z., Liu, Z., Cui, Y., Ke, H., Wang, Z., Wu, L., Zhang, G., Wang, G., Li, Z., Yang, J., Wu, J., Shi, R., Liu, S., Wang, X., & Ma, Z. (2021). A large-scale genomic association analysis identifies a fragment in Dt11 chromosome conferring cotton Verticillium wilt resistance. Plant Biotechnology Journal, 19(10), 2126–2138. https://doi.org/10.1111/PBI.13650
Chr21(Dt11)	69203556	VW	Zhang, Y., Chen, B., Sun, Z., Liu, Z., Cui, Y., Ke, H., Wang, Z., Wu, L., Zhang, G., Wang, G., Li, Z., Yang, J., Wu, J., Shi, R., Liu, S., Wang, X., & Ma, Z. (2021). A large-scale genomic association analysis identifies a fragment in Dt11 chromosome conferring cotton Verticillium wilt resistance. Plant Biotechnology Journal, 19(10), 2126–2138. https://doi.org/10.1111/PBI.13650
Chr21(Dt11)	69203569	VW	Zhang, Y., Chen, B., Sun, Z., Liu, Z., Cui, Y., Ke, H., Wang, Z., Wu, L., Zhang, G., Wang, G., Li, Z., Yang, J., Wu, J., Shi, R., Liu, S., Wang, X., & Ma, Z. (2021). A large-scale genomic association analysis identifies a fragment in Dt11 chromosome conferring cotton Verticillium wilt resistance. Plant Biotechnology Journal, 19(10), 2126–2138. https://doi.org/10.1111/PBI.13650
Chr21(Dt11)	69203573	VW	Zhang, Y., Chen, B., Sun, Z., Liu, Z., Cui, Y., Ke, H., Wang, Z., Wu, L., Zhang, G., Wang, G., Li, Z., Yang, J., Wu, J., Shi, R., Liu, S., Wang, X., & Ma, Z. (2021). A large-scale genomic association analysis identifies a fragment in Dt11 chromosome conferring cotton Verticillium wilt resistance. Plant Biotechnology Journal, 19(10), 2126–2138. https://doi.org/10.1111/PBI.13650
Chr21(Dt11)	69203579	VW	Zhang, Y., Chen, B., Sun, Z., Liu, Z., Cui, Y., Ke, H., Wang, Z., Wu, L., Zhang, G., Wang, G., Li, Z., Yang, J., Wu, J., Shi, R., Liu, S., Wang, X., & Ma, Z. (2021). A large-scale genomic association analysis identifies a fragment in Dt11 chromosome conferring cotton Verticillium wilt resistance. Plant Biotechnology Journal, 19(10), 2126–2138. https://doi.org/10.1111/PBI.13650
Chr21(Dt11)	69203609	VW	Zhang, Y., Chen, B., Sun, Z., Liu, Z., Cui, Y., Ke, H., Wang, Z., Wu, L., Zhang, G., Wang, G., Li, Z., Yang, J., Wu, J., Shi, R., Liu, S., Wang, X., & Ma, Z. (2021). A large-scale genomic association analysis identifies a fragment in Dt11 chromosome conferring cotton Verticillium wilt resistance. Plant Biotechnology Journal, 19(10), 2126–2138. https://doi.org/10.1111/PBI.13650
Chr21(Dt11)	69203649	VW	Zhang, Y., Chen, B., Sun, Z., Liu, Z., Cui, Y., Ke, H., Wang, Z., Wu, L., Zhang, G., Wang, G., Li, Z., Yang, J., Wu, J., Shi, R., Liu, S., Wang, X., & Ma, Z. (2021). A large-scale genomic association analysis identifies a fragment in Dt11 chromosome conferring cotton Verticillium wilt resistance. Plant Biotechnology Journal, 19(10), 2126–2138. https://doi.org/10.1111/PBI.13650
Chr21(Dt11)	69203665	VW	Zhang, Y., Chen, B., Sun, Z., Liu, Z., Cui, Y., Ke, H., Wang, Z., Wu, L., Zhang, G., Wang, G., Li, Z., Yang, J., Wu, J., Shi, R., Liu, S., Wang, X., & Ma, Z. (2021). A large-scale genomic association analysis identifies a fragment in Dt11 chromosome conferring cotton Verticillium wilt resistance. Plant Biotechnology Journal, 19(10), 2126–2138. https://doi.org/10.1111/PBI.13650
Chr21(Dt11)	69203960	VW	Zhang, Y., Chen, B., Sun, Z., Liu, Z., Cui, Y., Ke, H., Wang, Z., Wu, L., Zhang, G., Wang, G., Li, Z., Yang, J., Wu, J., Shi, R., Liu, S., Wang, X., & Ma, Z. (2021). A large-scale genomic association analysis identifies a fragment in Dt11 chromosome conferring cotton Verticillium wilt resistance. Plant Biotechnology Journal, 19(10), 2126–2138. https://doi.org/10.1111/PBI.13650
Chr21(Dt11)	69204229	VW	Zhang, Y., Chen, B., Sun, Z., Liu, Z., Cui, Y., Ke, H., Wang, Z., Wu, L., Zhang, G., Wang, G., Li, Z., Yang, J., Wu, J., Shi, R., Liu, S., Wang, X., & Ma, Z. (2021). A large-scale genomic association analysis identifies a fragment in Dt11 chromosome conferring cotton Verticillium wilt resistance. Plant Biotechnology Journal, 19(10), 2126–2138. https://doi.org/10.1111/PBI.13650
Chr21(Dt11)	69204383	VW	Zhang, Y., Chen, B., Sun, Z., Liu, Z., Cui, Y., Ke, H., Wang, Z., Wu, L., Zhang, G., Wang, G., Li, Z., Yang, J., Wu, J., Shi, R., Liu, S., Wang, X., & Ma, Z. (2021). A large-scale genomic association analysis identifies a fragment in Dt11 chromosome conferring cotton Verticillium wilt resistance. Plant Biotechnology Journal, 19(10), 2126–2138. https://doi.org/10.1111/PBI.13650
Chr21(Dt11)	69204424	VW	Zhang, Y., Chen, B., Sun, Z., Liu, Z., Cui, Y., Ke, H., Wang, Z., Wu, L., Zhang, G., Wang, G., Li, Z., Yang, J., Wu, J., Shi, R., Liu, S., Wang, X., & Ma, Z. (2021). A large-scale genomic association analysis identifies a fragment in Dt11 chromosome conferring cotton Verticillium wilt resistance. Plant Biotechnology Journal, 19(10), 2126–2138. https://doi.org/10.1111/PBI.13650
Chr21(Dt11)	69204572	VW	Zhang, Y., Chen, B., Sun, Z., Liu, Z., Cui, Y., Ke, H., Wang, Z., Wu, L., Zhang, G., Wang, G., Li, Z., Yang, J., Wu, J., Shi, R., Liu, S., Wang, X., & Ma, Z. (2021). A large-scale genomic association analysis identifies a fragment in Dt11 chromosome conferring cotton Verticillium wilt resistance. Plant Biotechnology Journal, 19(10), 2126–2138. https://doi.org/10.1111/PBI.13650
Chr21(Dt11)	69204597	VW	Zhang, Y., Chen, B., Sun, Z., Liu, Z., Cui, Y., Ke, H., Wang, Z., Wu, L., Zhang, G., Wang, G., Li, Z., Yang, J., Wu, J., Shi, R., Liu, S., Wang, X., & Ma, Z. (2021). A large-scale genomic association analysis identifies a fragment in Dt11 chromosome conferring cotton Verticillium wilt resistance. Plant Biotechnology Journal, 19(10), 2126–2138. https://doi.org/10.1111/PBI.13650
Chr21(Dt11)	69204815	VW	Zhang, Y., Chen, B., Sun, Z., Liu, Z., Cui, Y., Ke, H., Wang, Z., Wu, L., Zhang, G., Wang, G., Li, Z., Yang, J., Wu, J., Shi, R., Liu, S., Wang, X., & Ma, Z. (2021). A large-scale genomic association analysis identifies a fragment in Dt11 chromosome conferring cotton Verticillium wilt resistance. Plant Biotechnology Journal, 19(10), 2126–2138. https://doi.org/10.1111/PBI.13650
Chr21(Dt11)	69204924	VW	Zhang, Y., Chen, B., Sun, Z., Liu, Z., Cui, Y., Ke, H., Wang, Z., Wu, L., Zhang, G., Wang, G., Li, Z., Yang, J., Wu, J., Shi, R., Liu, S., Wang, X., & Ma, Z. (2021). A large-scale genomic association analysis identifies a fragment in Dt11 chromosome conferring cotton Verticillium wilt resistance. Plant Biotechnology Journal, 19(10), 2126–2138. https://doi.org/10.1111/PBI.13650
Chr21(Dt11)	69204972	VW	Zhang, Y., Chen, B., Sun, Z., Liu, Z., Cui, Y., Ke, H., Wang, Z., Wu, L., Zhang, G., Wang, G., Li, Z., Yang, J., Wu, J., Shi, R., Liu, S., Wang, X., & Ma, Z. (2021). A large-scale genomic association analysis identifies a fragment in Dt11 chromosome conferring cotton Verticillium wilt resistance. Plant Biotechnology Journal, 19(10), 2126–2138. https://doi.org/10.1111/PBI.13650
Chr21(Dt11)	69205105	VW	Zhang, Y., Chen, B., Sun, Z., Liu, Z., Cui, Y., Ke, H., Wang, Z., Wu, L., Zhang, G., Wang, G., Li, Z., Yang, J., Wu, J., Shi, R., Liu, S., Wang, X., & Ma, Z. (2021). A large-scale genomic association analysis identifies a fragment in Dt11 chromosome conferring cotton Verticillium wilt resistance. Plant Biotechnology Journal, 19(10), 2126–2138. https://doi.org/10.1111/PBI.13650
Chr21(Dt11)	69205148	VW	Zhang, Y., Chen, B., Sun, Z., Liu, Z., Cui, Y., Ke, H., Wang, Z., Wu, L., Zhang, G., Wang, G., Li, Z., Yang, J., Wu, J., Shi, R., Liu, S., Wang, X., & Ma, Z. (2021). A large-scale genomic association analysis identifies a fragment in Dt11 chromosome conferring cotton Verticillium wilt resistance. Plant Biotechnology Journal, 19(10), 2126–2138. https://doi.org/10.1111/PBI.13650
Chr21(Dt11)	69205411	VW	Zhang, Y., Chen, B., Sun, Z., Liu, Z., Cui, Y., Ke, H., Wang, Z., Wu, L., Zhang, G., Wang, G., Li, Z., Yang, J., Wu, J., Shi, R., Liu, S., Wang, X., & Ma, Z. (2021). A large-scale genomic association analysis identifies a fragment in Dt11 chromosome conferring cotton Verticillium wilt resistance. Plant Biotechnology Journal, 19(10), 2126–2138. https://doi.org/10.1111/PBI.13650
Chr21(Dt11)	69205773	VW	Zhang, Y., Chen, B., Sun, Z., Liu, Z., Cui, Y., Ke, H., Wang, Z., Wu, L., Zhang, G., Wang, G., Li, Z., Yang, J., Wu, J., Shi, R., Liu, S., Wang, X., & Ma, Z. (2021). A large-scale genomic association analysis identifies a fragment in Dt11 chromosome conferring cotton Verticillium wilt resistance. Plant Biotechnology Journal, 19(10), 2126–2138. https://doi.org/10.1111/PBI.13650
Chr21(Dt11)	69206007	VW	Zhang, Y., Chen, B., Sun, Z., Liu, Z., Cui, Y., Ke, H., Wang, Z., Wu, L., Zhang, G., Wang, G., Li, Z., Yang, J., Wu, J., Shi, R., Liu, S., Wang, X., & Ma, Z. (2021). A large-scale genomic association analysis identifies a fragment in Dt11 chromosome conferring cotton Verticillium wilt resistance. Plant Biotechnology Journal, 19(10), 2126–2138. https://doi.org/10.1111/PBI.13650
Chr21(Dt11)	69206245	VW	Zhang, Y., Chen, B., Sun, Z., Liu, Z., Cui, Y., Ke, H., Wang, Z., Wu, L., Zhang, G., Wang, G., Li, Z., Yang, J., Wu, J., Shi, R., Liu, S., Wang, X., & Ma, Z. (2021). A large-scale genomic association analysis identifies a fragment in Dt11 chromosome conferring cotton Verticillium wilt resistance. Plant Biotechnology Journal, 19(10), 2126–2138. https://doi.org/10.1111/PBI.13650
Chr21(Dt11)	69206288	VW	Zhang, Y., Chen, B., Sun, Z., Liu, Z., Cui, Y., Ke, H., Wang, Z., Wu, L., Zhang, G., Wang, G., Li, Z., Yang, J., Wu, J., Shi, R., Liu, S., Wang, X., & Ma, Z. (2021). A large-scale genomic association analysis identifies a fragment in Dt11 chromosome conferring cotton Verticillium wilt resistance. Plant Biotechnology Journal, 19(10), 2126–2138. https://doi.org/10.1111/PBI.13650
Chr21(Dt11)	69206288	VW	Zhang, Y., Chen, B., Sun, Z., Liu, Z., Cui, Y., Ke, H., Wang, Z., Wu, L., Zhang, G., Wang, G., Li, Z., Yang, J., Wu, J., Shi, R., Liu, S., Wang, X., & Ma, Z. (2021). A large-scale genomic association analysis identifies a fragment in Dt11 chromosome conferring cotton Verticillium wilt resistance. Plant Biotechnology Journal, 19(10), 2126–2138. https://doi.org/10.1111/PBI.13650
Chr21(Dt11)	69206325	VW	Zhang, Y., Chen, B., Sun, Z., Liu, Z., Cui, Y., Ke, H., Wang, Z., Wu, L., Zhang, G., Wang, G., Li, Z., Yang, J., Wu, J., Shi, R., Liu, S., Wang, X., & Ma, Z. (2021). A large-scale genomic association analysis identifies a fragment in Dt11 chromosome conferring cotton Verticillium wilt resistance. Plant Biotechnology Journal, 19(10), 2126–2138. https://doi.org/10.1111/PBI.13650
Chr21(Dt11)	69206335	VW	Zhang, Y., Chen, B., Sun, Z., Liu, Z., Cui, Y., Ke, H., Wang, Z., Wu, L., Zhang, G., Wang, G., Li, Z., Yang, J., Wu, J., Shi, R., Liu, S., Wang, X., & Ma, Z. (2021). A large-scale genomic association analysis identifies a fragment in Dt11 chromosome conferring cotton Verticillium wilt resistance. Plant Biotechnology Journal, 19(10), 2126–2138. https://doi.org/10.1111/PBI.13650
Chr21(Dt11)	69206745	VW	Zhang, Y., Chen, B., Sun, Z., Liu, Z., Cui, Y., Ke, H., Wang, Z., Wu, L., Zhang, G., Wang, G., Li, Z., Yang, J., Wu, J., Shi, R., Liu, S., Wang, X., & Ma, Z. (2021). A large-scale genomic association analysis identifies a fragment in Dt11 chromosome conferring cotton Verticillium wilt resistance. Plant Biotechnology Journal, 19(10), 2126–2138. https://doi.org/10.1111/PBI.13650
Chr21(Dt11)	69207707	VW	Zhang, Y., Chen, B., Sun, Z., Liu, Z., Cui, Y., Ke, H., Wang, Z., Wu, L., Zhang, G., Wang, G., Li, Z., Yang, J., Wu, J., Shi, R., Liu, S., Wang, X., & Ma, Z. (2021). A large-scale genomic association analysis identifies a fragment in Dt11 chromosome conferring cotton Verticillium wilt resistance. Plant Biotechnology Journal, 19(10), 2126–2138. https://doi.org/10.1111/PBI.13650
Chr21(Dt11)	69208105	VW	Zhang, Y., Chen, B., Sun, Z., Liu, Z., Cui, Y., Ke, H., Wang, Z., Wu, L., Zhang, G., Wang, G., Li, Z., Yang, J., Wu, J., Shi, R., Liu, S., Wang, X., & Ma, Z. (2021). A large-scale genomic association analysis identifies a fragment in Dt11 chromosome conferring cotton Verticillium wilt resistance. Plant Biotechnology Journal, 19(10), 2126–2138. https://doi.org/10.1111/PBI.13650
Chr21(Dt11)	69208203	VW	Zhang, Y., Chen, B., Sun, Z., Liu, Z., Cui, Y., Ke, H., Wang, Z., Wu, L., Zhang, G., Wang, G., Li, Z., Yang, J., Wu, J., Shi, R., Liu, S., Wang, X., & Ma, Z. (2021). A large-scale genomic association analysis identifies a fragment in Dt11 chromosome conferring cotton Verticillium wilt resistance. Plant Biotechnology Journal, 19(10), 2126–2138. https://doi.org/10.1111/PBI.13650
Chr21(Dt11)	69208403	VW	Zhang, Y., Chen, B., Sun, Z., Liu, Z., Cui, Y., Ke, H., Wang, Z., Wu, L., Zhang, G., Wang, G., Li, Z., Yang, J., Wu, J., Shi, R., Liu, S., Wang, X., & Ma, Z. (2021). A large-scale genomic association analysis identifies a fragment in Dt11 chromosome conferring cotton Verticillium wilt resistance. Plant Biotechnology Journal, 19(10), 2126–2138. https://doi.org/10.1111/PBI.13650
Chr21(Dt11)	69209178	VW	Zhang, Y., Chen, B., Sun, Z., Liu, Z., Cui, Y., Ke, H., Wang, Z., Wu, L., Zhang, G., Wang, G., Li, Z., Yang, J., Wu, J., Shi, R., Liu, S., Wang, X., & Ma, Z. (2021). A large-scale genomic association analysis identifies a fragment in Dt11 chromosome conferring cotton Verticillium wilt resistance. Plant Biotechnology Journal, 19(10), 2126–2138. https://doi.org/10.1111/PBI.13650
Chr21(Dt11)	69209495	VW	Zhang, Y., Chen, B., Sun, Z., Liu, Z., Cui, Y., Ke, H., Wang, Z., Wu, L., Zhang, G., Wang, G., Li, Z., Yang, J., Wu, J., Shi, R., Liu, S., Wang, X., & Ma, Z. (2021). A large-scale genomic association analysis identifies a fragment in Dt11 chromosome conferring cotton Verticillium wilt resistance. Plant Biotechnology Journal, 19(10), 2126–2138. https://doi.org/10.1111/PBI.13650
Chr21(Dt11)	69209495	VW	Zhang, Y., Chen, B., Sun, Z., Liu, Z., Cui, Y., Ke, H., Wang, Z., Wu, L., Zhang, G., Wang, G., Li, Z., Yang, J., Wu, J., Shi, R., Liu, S., Wang, X., & Ma, Z. (2021). A large-scale genomic association analysis identifies a fragment in Dt11 chromosome conferring cotton Verticillium wilt resistance. Plant Biotechnology Journal, 19(10), 2126–2138. https://doi.org/10.1111/PBI.13650
Chr21(Dt11)	69209569	VW	Zhang, Y., Chen, B., Sun, Z., Liu, Z., Cui, Y., Ke, H., Wang, Z., Wu, L., Zhang, G., Wang, G., Li, Z., Yang, J., Wu, J., Shi, R., Liu, S., Wang, X., & Ma, Z. (2021). A large-scale genomic association analysis identifies a fragment in Dt11 chromosome conferring cotton Verticillium wilt resistance. Plant Biotechnology Journal, 19(10), 2126–2138. https://doi.org/10.1111/PBI.13650
Chr21(Dt11)	69209609	VW	Zhang, Y., Chen, B., Sun, Z., Liu, Z., Cui, Y., Ke, H., Wang, Z., Wu, L., Zhang, G., Wang, G., Li, Z., Yang, J., Wu, J., Shi, R., Liu, S., Wang, X., & Ma, Z. (2021). A large-scale genomic association analysis identifies a fragment in Dt11 chromosome conferring cotton Verticillium wilt resistance. Plant Biotechnology Journal, 19(10), 2126–2138. https://doi.org/10.1111/PBI.13650
Chr21(Dt11)	69209686	VW	Zhang, Y., Chen, B., Sun, Z., Liu, Z., Cui, Y., Ke, H., Wang, Z., Wu, L., Zhang, G., Wang, G., Li, Z., Yang, J., Wu, J., Shi, R., Liu, S., Wang, X., & Ma, Z. (2021). A large-scale genomic association analysis identifies a fragment in Dt11 chromosome conferring cotton Verticillium wilt resistance. Plant Biotechnology Journal, 19(10), 2126–2138. https://doi.org/10.1111/PBI.13650
Chr21(Dt11)	69209777	VW	Zhang, Y., Chen, B., Sun, Z., Liu, Z., Cui, Y., Ke, H., Wang, Z., Wu, L., Zhang, G., Wang, G., Li, Z., Yang, J., Wu, J., Shi, R., Liu, S., Wang, X., & Ma, Z. (2021). A large-scale genomic association analysis identifies a fragment in Dt11 chromosome conferring cotton Verticillium wilt resistance. Plant Biotechnology Journal, 19(10), 2126–2138. https://doi.org/10.1111/PBI.13650
Chr21(Dt11)	69209948	VW	Zhang, Y., Chen, B., Sun, Z., Liu, Z., Cui, Y., Ke, H., Wang, Z., Wu, L., Zhang, G., Wang, G., Li, Z., Yang, J., Wu, J., Shi, R., Liu, S., Wang, X., & Ma, Z. (2021). A large-scale genomic association analysis identifies a fragment in Dt11 chromosome conferring cotton Verticillium wilt resistance. Plant Biotechnology Journal, 19(10), 2126–2138. https://doi.org/10.1111/PBI.13650
Chr21(Dt11)	69209956	VW	Zhang, Y., Chen, B., Sun, Z., Liu, Z., Cui, Y., Ke, H., Wang, Z., Wu, L., Zhang, G., Wang, G., Li, Z., Yang, J., Wu, J., Shi, R., Liu, S., Wang, X., & Ma, Z. (2021). A large-scale genomic association analysis identifies a fragment in Dt11 chromosome conferring cotton Verticillium wilt resistance. Plant Biotechnology Journal, 19(10), 2126–2138. https://doi.org/10.1111/PBI.13650
Chr21(Dt11)	69210213	VW	Zhang, Y., Chen, B., Sun, Z., Liu, Z., Cui, Y., Ke, H., Wang, Z., Wu, L., Zhang, G., Wang, G., Li, Z., Yang, J., Wu, J., Shi, R., Liu, S., Wang, X., & Ma, Z. (2021). A large-scale genomic association analysis identifies a fragment in Dt11 chromosome conferring cotton Verticillium wilt resistance. Plant Biotechnology Journal, 19(10), 2126–2138. https://doi.org/10.1111/PBI.13650
Chr21(Dt11)	69210958	VW	Zhang, Y., Chen, B., Sun, Z., Liu, Z., Cui, Y., Ke, H., Wang, Z., Wu, L., Zhang, G., Wang, G., Li, Z., Yang, J., Wu, J., Shi, R., Liu, S., Wang, X., & Ma, Z. (2021). A large-scale genomic association analysis identifies a fragment in Dt11 chromosome conferring cotton Verticillium wilt resistance. Plant Biotechnology Journal, 19(10), 2126–2138. https://doi.org/10.1111/PBI.13650
Chr21(Dt11)	69211180	VW	Zhang, Y., Chen, B., Sun, Z., Liu, Z., Cui, Y., Ke, H., Wang, Z., Wu, L., Zhang, G., Wang, G., Li, Z., Yang, J., Wu, J., Shi, R., Liu, S., Wang, X., & Ma, Z. (2021). A large-scale genomic association analysis identifies a fragment in Dt11 chromosome conferring cotton Verticillium wilt resistance. Plant Biotechnology Journal, 19(10), 2126–2138. https://doi.org/10.1111/PBI.13650
Chr21(Dt11)	69211301	VW	Zhang, Y., Chen, B., Sun, Z., Liu, Z., Cui, Y., Ke, H., Wang, Z., Wu, L., Zhang, G., Wang, G., Li, Z., Yang, J., Wu, J., Shi, R., Liu, S., Wang, X., & Ma, Z. (2021). A large-scale genomic association analysis identifies a fragment in Dt11 chromosome conferring cotton Verticillium wilt resistance. Plant Biotechnology Journal, 19(10), 2126–2138. https://doi.org/10.1111/PBI.13650
Chr21(Dt11)	69211329	VW	Zhang, Y., Chen, B., Sun, Z., Liu, Z., Cui, Y., Ke, H., Wang, Z., Wu, L., Zhang, G., Wang, G., Li, Z., Yang, J., Wu, J., Shi, R., Liu, S., Wang, X., & Ma, Z. (2021). A large-scale genomic association analysis identifies a fragment in Dt11 chromosome conferring cotton Verticillium wilt resistance. Plant Biotechnology Journal, 19(10), 2126–2138. https://doi.org/10.1111/PBI.13650
Chr21(Dt11)	69212178	VW	Zhang, Y., Chen, B., Sun, Z., Liu, Z., Cui, Y., Ke, H., Wang, Z., Wu, L., Zhang, G., Wang, G., Li, Z., Yang, J., Wu, J., Shi, R., Liu, S., Wang, X., & Ma, Z. (2021). A large-scale genomic association analysis identifies a fragment in Dt11 chromosome conferring cotton Verticillium wilt resistance. Plant Biotechnology Journal, 19(10), 2126–2138. https://doi.org/10.1111/PBI.13650
Chr21(Dt11)	69212201	VW	Zhang, Y., Chen, B., Sun, Z., Liu, Z., Cui, Y., Ke, H., Wang, Z., Wu, L., Zhang, G., Wang, G., Li, Z., Yang, J., Wu, J., Shi, R., Liu, S., Wang, X., & Ma, Z. (2021). A large-scale genomic association analysis identifies a fragment in Dt11 chromosome conferring cotton Verticillium wilt resistance. Plant Biotechnology Journal, 19(10), 2126–2138. https://doi.org/10.1111/PBI.13650
Chr21(Dt11)	69212240	VW	Zhang, Y., Chen, B., Sun, Z., Liu, Z., Cui, Y., Ke, H., Wang, Z., Wu, L., Zhang, G., Wang, G., Li, Z., Yang, J., Wu, J., Shi, R., Liu, S., Wang, X., & Ma, Z. (2021). A large-scale genomic association analysis identifies a fragment in Dt11 chromosome conferring cotton Verticillium wilt resistance. Plant Biotechnology Journal, 19(10), 2126–2138. https://doi.org/10.1111/PBI.13650
Chr21(Dt11)	69212680	VW	Zhang, Y., Chen, B., Sun, Z., Liu, Z., Cui, Y., Ke, H., Wang, Z., Wu, L., Zhang, G., Wang, G., Li, Z., Yang, J., Wu, J., Shi, R., Liu, S., Wang, X., & Ma, Z. (2021). A large-scale genomic association analysis identifies a fragment in Dt11 chromosome conferring cotton Verticillium wilt resistance. Plant Biotechnology Journal, 19(10), 2126–2138. https://doi.org/10.1111/PBI.13650
Chr21(Dt11)	69212691	VW	Zhang, Y., Chen, B., Sun, Z., Liu, Z., Cui, Y., Ke, H., Wang, Z., Wu, L., Zhang, G., Wang, G., Li, Z., Yang, J., Wu, J., Shi, R., Liu, S., Wang, X., & Ma, Z. (2021). A large-scale genomic association analysis identifies a fragment in Dt11 chromosome conferring cotton Verticillium wilt resistance. Plant Biotechnology Journal, 19(10), 2126–2138. https://doi.org/10.1111/PBI.13650
Chr21(Dt11)	69212693	VW	Zhang, Y., Chen, B., Sun, Z., Liu, Z., Cui, Y., Ke, H., Wang, Z., Wu, L., Zhang, G., Wang, G., Li, Z., Yang, J., Wu, J., Shi, R., Liu, S., Wang, X., & Ma, Z. (2021). A large-scale genomic association analysis identifies a fragment in Dt11 chromosome conferring cotton Verticillium wilt resistance. Plant Biotechnology Journal, 19(10), 2126–2138. https://doi.org/10.1111/PBI.13650
Chr21(Dt11)	69212762	VW	Zhang, Y., Chen, B., Sun, Z., Liu, Z., Cui, Y., Ke, H., Wang, Z., Wu, L., Zhang, G., Wang, G., Li, Z., Yang, J., Wu, J., Shi, R., Liu, S., Wang, X., & Ma, Z. (2021). A large-scale genomic association analysis identifies a fragment in Dt11 chromosome conferring cotton Verticillium wilt resistance. Plant Biotechnology Journal, 19(10), 2126–2138. https://doi.org/10.1111/PBI.13650
Chr21(Dt11)	69212803	VW	Zhang, Y., Chen, B., Sun, Z., Liu, Z., Cui, Y., Ke, H., Wang, Z., Wu, L., Zhang, G., Wang, G., Li, Z., Yang, J., Wu, J., Shi, R., Liu, S., Wang, X., & Ma, Z. (2021). A large-scale genomic association analysis identifies a fragment in Dt11 chromosome conferring cotton Verticillium wilt resistance. Plant Biotechnology Journal, 19(10), 2126–2138. https://doi.org/10.1111/PBI.13650
Chr21(Dt11)	69212808	VW	Zhang, Y., Chen, B., Sun, Z., Liu, Z., Cui, Y., Ke, H., Wang, Z., Wu, L., Zhang, G., Wang, G., Li, Z., Yang, J., Wu, J., Shi, R., Liu, S., Wang, X., & Ma, Z. (2021). A large-scale genomic association analysis identifies a fragment in Dt11 chromosome conferring cotton Verticillium wilt resistance. Plant Biotechnology Journal, 19(10), 2126–2138. https://doi.org/10.1111/PBI.13650
Chr21(Dt11)	69212808	VW	Zhang, Y., Chen, B., Sun, Z., Liu, Z., Cui, Y., Ke, H., Wang, Z., Wu, L., Zhang, G., Wang, G., Li, Z., Yang, J., Wu, J., Shi, R., Liu, S., Wang, X., & Ma, Z. (2021). A large-scale genomic association analysis identifies a fragment in Dt11 chromosome conferring cotton Verticillium wilt resistance. Plant Biotechnology Journal, 19(10), 2126–2138. https://doi.org/10.1111/PBI.13650
Chr21(Dt11)	69212945	VW	Zhang, Y., Chen, B., Sun, Z., Liu, Z., Cui, Y., Ke, H., Wang, Z., Wu, L., Zhang, G., Wang, G., Li, Z., Yang, J., Wu, J., Shi, R., Liu, S., Wang, X., & Ma, Z. (2021). A large-scale genomic association analysis identifies a fragment in Dt11 chromosome conferring cotton Verticillium wilt resistance. Plant Biotechnology Journal, 19(10), 2126–2138. https://doi.org/10.1111/PBI.13650
Chr21(Dt11)	69213057	VW	Zhang, Y., Chen, B., Sun, Z., Liu, Z., Cui, Y., Ke, H., Wang, Z., Wu, L., Zhang, G., Wang, G., Li, Z., Yang, J., Wu, J., Shi, R., Liu, S., Wang, X., & Ma, Z. (2021). A large-scale genomic association analysis identifies a fragment in Dt11 chromosome conferring cotton Verticillium wilt resistance. Plant Biotechnology Journal, 19(10), 2126–2138. https://doi.org/10.1111/PBI.13650
Chr21(Dt11)	69213241	VW	Zhang, Y., Chen, B., Sun, Z., Liu, Z., Cui, Y., Ke, H., Wang, Z., Wu, L., Zhang, G., Wang, G., Li, Z., Yang, J., Wu, J., Shi, R., Liu, S., Wang, X., & Ma, Z. (2021). A large-scale genomic association analysis identifies a fragment in Dt11 chromosome conferring cotton Verticillium wilt resistance. Plant Biotechnology Journal, 19(10), 2126–2138. https://doi.org/10.1111/PBI.13650
Chr21(Dt11)	69213487	VW	Zhang, Y., Chen, B., Sun, Z., Liu, Z., Cui, Y., Ke, H., Wang, Z., Wu, L., Zhang, G., Wang, G., Li, Z., Yang, J., Wu, J., Shi, R., Liu, S., Wang, X., & Ma, Z. (2021). A large-scale genomic association analysis identifies a fragment in Dt11 chromosome conferring cotton Verticillium wilt resistance. Plant Biotechnology Journal, 19(10), 2126–2138. https://doi.org/10.1111/PBI.13650
Chr21(Dt11)	69213489	VW	Zhang, Y., Chen, B., Sun, Z., Liu, Z., Cui, Y., Ke, H., Wang, Z., Wu, L., Zhang, G., Wang, G., Li, Z., Yang, J., Wu, J., Shi, R., Liu, S., Wang, X., & Ma, Z. (2021). A large-scale genomic association analysis identifies a fragment in Dt11 chromosome conferring cotton Verticillium wilt resistance. Plant Biotechnology Journal, 19(10), 2126–2138. https://doi.org/10.1111/PBI.13650
Chr21(Dt11)	69213519	VW	Zhang, Y., Chen, B., Sun, Z., Liu, Z., Cui, Y., Ke, H., Wang, Z., Wu, L., Zhang, G., Wang, G., Li, Z., Yang, J., Wu, J., Shi, R., Liu, S., Wang, X., & Ma, Z. (2021). A large-scale genomic association analysis identifies a fragment in Dt11 chromosome conferring cotton Verticillium wilt resistance. Plant Biotechnology Journal, 19(10), 2126–2138. https://doi.org/10.1111/PBI.13650
Chr21(Dt11)	69213834	VW	Zhang, Y., Chen, B., Sun, Z., Liu, Z., Cui, Y., Ke, H., Wang, Z., Wu, L., Zhang, G., Wang, G., Li, Z., Yang, J., Wu, J., Shi, R., Liu, S., Wang, X., & Ma, Z. (2021). A large-scale genomic association analysis identifies a fragment in Dt11 chromosome conferring cotton Verticillium wilt resistance. Plant Biotechnology Journal, 19(10), 2126–2138. https://doi.org/10.1111/PBI.13650
Chr21(Dt11)	69213835	VW	Zhang, Y., Chen, B., Sun, Z., Liu, Z., Cui, Y., Ke, H., Wang, Z., Wu, L., Zhang, G., Wang, G., Li, Z., Yang, J., Wu, J., Shi, R., Liu, S., Wang, X., & Ma, Z. (2021). A large-scale genomic association analysis identifies a fragment in Dt11 chromosome conferring cotton Verticillium wilt resistance. Plant Biotechnology Journal, 19(10), 2126–2138. https://doi.org/10.1111/PBI.13650
Chr21(Dt11)	69214094	VW	Zhang, Y., Chen, B., Sun, Z., Liu, Z., Cui, Y., Ke, H., Wang, Z., Wu, L., Zhang, G., Wang, G., Li, Z., Yang, J., Wu, J., Shi, R., Liu, S., Wang, X., & Ma, Z. (2021). A large-scale genomic association analysis identifies a fragment in Dt11 chromosome conferring cotton Verticillium wilt resistance. Plant Biotechnology Journal, 19(10), 2126–2138. https://doi.org/10.1111/PBI.13650
Chr21(Dt11)	69214275	VW	Zhang, Y., Chen, B., Sun, Z., Liu, Z., Cui, Y., Ke, H., Wang, Z., Wu, L., Zhang, G., Wang, G., Li, Z., Yang, J., Wu, J., Shi, R., Liu, S., Wang, X., & Ma, Z. (2021). A large-scale genomic association analysis identifies a fragment in Dt11 chromosome conferring cotton Verticillium wilt resistance. Plant Biotechnology Journal, 19(10), 2126–2138. https://doi.org/10.1111/PBI.13650
Chr21(Dt11)	69214594	VW	Zhang, Y., Chen, B., Sun, Z., Liu, Z., Cui, Y., Ke, H., Wang, Z., Wu, L., Zhang, G., Wang, G., Li, Z., Yang, J., Wu, J., Shi, R., Liu, S., Wang, X., & Ma, Z. (2021). A large-scale genomic association analysis identifies a fragment in Dt11 chromosome conferring cotton Verticillium wilt resistance. Plant Biotechnology Journal, 19(10), 2126–2138. https://doi.org/10.1111/PBI.13650
Chr21(Dt11)	69214600	VW	Zhang, Y., Chen, B., Sun, Z., Liu, Z., Cui, Y., Ke, H., Wang, Z., Wu, L., Zhang, G., Wang, G., Li, Z., Yang, J., Wu, J., Shi, R., Liu, S., Wang, X., & Ma, Z. (2021). A large-scale genomic association analysis identifies a fragment in Dt11 chromosome conferring cotton Verticillium wilt resistance. Plant Biotechnology Journal, 19(10), 2126–2138. https://doi.org/10.1111/PBI.13650
Chr21(Dt11)	69214720	VW	Zhang, Y., Chen, B., Sun, Z., Liu, Z., Cui, Y., Ke, H., Wang, Z., Wu, L., Zhang, G., Wang, G., Li, Z., Yang, J., Wu, J., Shi, R., Liu, S., Wang, X., & Ma, Z. (2021). A large-scale genomic association analysis identifies a fragment in Dt11 chromosome conferring cotton Verticillium wilt resistance. Plant Biotechnology Journal, 19(10), 2126–2138. https://doi.org/10.1111/PBI.13650
Chr21(Dt11)	69214734	VW	Zhang, Y., Chen, B., Sun, Z., Liu, Z., Cui, Y., Ke, H., Wang, Z., Wu, L., Zhang, G., Wang, G., Li, Z., Yang, J., Wu, J., Shi, R., Liu, S., Wang, X., & Ma, Z. (2021). A large-scale genomic association analysis identifies a fragment in Dt11 chromosome conferring cotton Verticillium wilt resistance. Plant Biotechnology Journal, 19(10), 2126–2138. https://doi.org/10.1111/PBI.13650
Chr21(Dt11)	69214752	VW	Zhang, Y., Chen, B., Sun, Z., Liu, Z., Cui, Y., Ke, H., Wang, Z., Wu, L., Zhang, G., Wang, G., Li, Z., Yang, J., Wu, J., Shi, R., Liu, S., Wang, X., & Ma, Z. (2021). A large-scale genomic association analysis identifies a fragment in Dt11 chromosome conferring cotton Verticillium wilt resistance. Plant Biotechnology Journal, 19(10), 2126–2138. https://doi.org/10.1111/PBI.13650
Chr21(Dt11)	69215008	VW	Zhang, Y., Chen, B., Sun, Z., Liu, Z., Cui, Y., Ke, H., Wang, Z., Wu, L., Zhang, G., Wang, G., Li, Z., Yang, J., Wu, J., Shi, R., Liu, S., Wang, X., & Ma, Z. (2021). A large-scale genomic association analysis identifies a fragment in Dt11 chromosome conferring cotton Verticillium wilt resistance. Plant Biotechnology Journal, 19(10), 2126–2138. https://doi.org/10.1111/PBI.13650
Chr21(Dt11)	69215225	VW	Zhang, Y., Chen, B., Sun, Z., Liu, Z., Cui, Y., Ke, H., Wang, Z., Wu, L., Zhang, G., Wang, G., Li, Z., Yang, J., Wu, J., Shi, R., Liu, S., Wang, X., & Ma, Z. (2021). A large-scale genomic association analysis identifies a fragment in Dt11 chromosome conferring cotton Verticillium wilt resistance. Plant Biotechnology Journal, 19(10), 2126–2138. https://doi.org/10.1111/PBI.13650
Chr21(Dt11)	69215658	VW	Zhang, Y., Chen, B., Sun, Z., Liu, Z., Cui, Y., Ke, H., Wang, Z., Wu, L., Zhang, G., Wang, G., Li, Z., Yang, J., Wu, J., Shi, R., Liu, S., Wang, X., & Ma, Z. (2021). A large-scale genomic association analysis identifies a fragment in Dt11 chromosome conferring cotton Verticillium wilt resistance. Plant Biotechnology Journal, 19(10), 2126–2138. https://doi.org/10.1111/PBI.13650
Chr21(Dt11)	69215680	VW	Zhang, Y., Chen, B., Sun, Z., Liu, Z., Cui, Y., Ke, H., Wang, Z., Wu, L., Zhang, G., Wang, G., Li, Z., Yang, J., Wu, J., Shi, R., Liu, S., Wang, X., & Ma, Z. (2021). A large-scale genomic association analysis identifies a fragment in Dt11 chromosome conferring cotton Verticillium wilt resistance. Plant Biotechnology Journal, 19(10), 2126–2138. https://doi.org/10.1111/PBI.13650
Chr21(Dt11)	69215722	VW	Zhang, Y., Chen, B., Sun, Z., Liu, Z., Cui, Y., Ke, H., Wang, Z., Wu, L., Zhang, G., Wang, G., Li, Z., Yang, J., Wu, J., Shi, R., Liu, S., Wang, X., & Ma, Z. (2021). A large-scale genomic association analysis identifies a fragment in Dt11 chromosome conferring cotton Verticillium wilt resistance. Plant Biotechnology Journal, 19(10), 2126–2138. https://doi.org/10.1111/PBI.13650
Chr21(Dt11)	69215743	VW	Zhang, Y., Chen, B., Sun, Z., Liu, Z., Cui, Y., Ke, H., Wang, Z., Wu, L., Zhang, G., Wang, G., Li, Z., Yang, J., Wu, J., Shi, R., Liu, S., Wang, X., & Ma, Z. (2021). A large-scale genomic association analysis identifies a fragment in Dt11 chromosome conferring cotton Verticillium wilt resistance. Plant Biotechnology Journal, 19(10), 2126–2138. https://doi.org/10.1111/PBI.13650
Chr21(Dt11)	69215790	VW	Zhang, Y., Chen, B., Sun, Z., Liu, Z., Cui, Y., Ke, H., Wang, Z., Wu, L., Zhang, G., Wang, G., Li, Z., Yang, J., Wu, J., Shi, R., Liu, S., Wang, X., & Ma, Z. (2021). A large-scale genomic association analysis identifies a fragment in Dt11 chromosome conferring cotton Verticillium wilt resistance. Plant Biotechnology Journal, 19(10), 2126–2138. https://doi.org/10.1111/PBI.13650
Chr21(Dt11)	69216106	VW	Zhang, Y., Chen, B., Sun, Z., Liu, Z., Cui, Y., Ke, H., Wang, Z., Wu, L., Zhang, G., Wang, G., Li, Z., Yang, J., Wu, J., Shi, R., Liu, S., Wang, X., & Ma, Z. (2021). A large-scale genomic association analysis identifies a fragment in Dt11 chromosome conferring cotton Verticillium wilt resistance. Plant Biotechnology Journal, 19(10), 2126–2138. https://doi.org/10.1111/PBI.13650
Chr21(Dt11)	69216183	VW	Zhang, Y., Chen, B., Sun, Z., Liu, Z., Cui, Y., Ke, H., Wang, Z., Wu, L., Zhang, G., Wang, G., Li, Z., Yang, J., Wu, J., Shi, R., Liu, S., Wang, X., & Ma, Z. (2021). A large-scale genomic association analysis identifies a fragment in Dt11 chromosome conferring cotton Verticillium wilt resistance. Plant Biotechnology Journal, 19(10), 2126–2138. https://doi.org/10.1111/PBI.13650
Chr21(Dt11)	69216267	VW	Zhang, Y., Chen, B., Sun, Z., Liu, Z., Cui, Y., Ke, H., Wang, Z., Wu, L., Zhang, G., Wang, G., Li, Z., Yang, J., Wu, J., Shi, R., Liu, S., Wang, X., & Ma, Z. (2021). A large-scale genomic association analysis identifies a fragment in Dt11 chromosome conferring cotton Verticillium wilt resistance. Plant Biotechnology Journal, 19(10), 2126–2138. https://doi.org/10.1111/PBI.13650
Chr21(Dt11)	69216642	VW	Zhang, Y., Chen, B., Sun, Z., Liu, Z., Cui, Y., Ke, H., Wang, Z., Wu, L., Zhang, G., Wang, G., Li, Z., Yang, J., Wu, J., Shi, R., Liu, S., Wang, X., & Ma, Z. (2021). A large-scale genomic association analysis identifies a fragment in Dt11 chromosome conferring cotton Verticillium wilt resistance. Plant Biotechnology Journal, 19(10), 2126–2138. https://doi.org/10.1111/PBI.13650
Chr21(Dt11)	69216698	VW	Zhang, Y., Chen, B., Sun, Z., Liu, Z., Cui, Y., Ke, H., Wang, Z., Wu, L., Zhang, G., Wang, G., Li, Z., Yang, J., Wu, J., Shi, R., Liu, S., Wang, X., & Ma, Z. (2021). A large-scale genomic association analysis identifies a fragment in Dt11 chromosome conferring cotton Verticillium wilt resistance. Plant Biotechnology Journal, 19(10), 2126–2138. https://doi.org/10.1111/PBI.13650
Chr21(Dt11)	69216741	VW	Zhang, Y., Chen, B., Sun, Z., Liu, Z., Cui, Y., Ke, H., Wang, Z., Wu, L., Zhang, G., Wang, G., Li, Z., Yang, J., Wu, J., Shi, R., Liu, S., Wang, X., & Ma, Z. (2021). A large-scale genomic association analysis identifies a fragment in Dt11 chromosome conferring cotton Verticillium wilt resistance. Plant Biotechnology Journal, 19(10), 2126–2138. https://doi.org/10.1111/PBI.13650
Chr21(Dt11)	69216864	VW	Zhang, Y., Chen, B., Sun, Z., Liu, Z., Cui, Y., Ke, H., Wang, Z., Wu, L., Zhang, G., Wang, G., Li, Z., Yang, J., Wu, J., Shi, R., Liu, S., Wang, X., & Ma, Z. (2021). A large-scale genomic association analysis identifies a fragment in Dt11 chromosome conferring cotton Verticillium wilt resistance. Plant Biotechnology Journal, 19(10), 2126–2138. https://doi.org/10.1111/PBI.13650
Chr21(Dt11)	69216873	VW	Zhang, Y., Chen, B., Sun, Z., Liu, Z., Cui, Y., Ke, H., Wang, Z., Wu, L., Zhang, G., Wang, G., Li, Z., Yang, J., Wu, J., Shi, R., Liu, S., Wang, X., & Ma, Z. (2021). A large-scale genomic association analysis identifies a fragment in Dt11 chromosome conferring cotton Verticillium wilt resistance. Plant Biotechnology Journal, 19(10), 2126–2138. https://doi.org/10.1111/PBI.13650
Chr21(Dt11)	69216930	VW	Zhang, Y., Chen, B., Sun, Z., Liu, Z., Cui, Y., Ke, H., Wang, Z., Wu, L., Zhang, G., Wang, G., Li, Z., Yang, J., Wu, J., Shi, R., Liu, S., Wang, X., & Ma, Z. (2021). A large-scale genomic association analysis identifies a fragment in Dt11 chromosome conferring cotton Verticillium wilt resistance. Plant Biotechnology Journal, 19(10), 2126–2138. https://doi.org/10.1111/PBI.13650
Chr21(Dt11)	69217017	VW	Zhang, Y., Chen, B., Sun, Z., Liu, Z., Cui, Y., Ke, H., Wang, Z., Wu, L., Zhang, G., Wang, G., Li, Z., Yang, J., Wu, J., Shi, R., Liu, S., Wang, X., & Ma, Z. (2021). A large-scale genomic association analysis identifies a fragment in Dt11 chromosome conferring cotton Verticillium wilt resistance. Plant Biotechnology Journal, 19(10), 2126–2138. https://doi.org/10.1111/PBI.13650
Chr21(Dt11)	69217040	VW	Zhang, Y., Chen, B., Sun, Z., Liu, Z., Cui, Y., Ke, H., Wang, Z., Wu, L., Zhang, G., Wang, G., Li, Z., Yang, J., Wu, J., Shi, R., Liu, S., Wang, X., & Ma, Z. (2021). A large-scale genomic association analysis identifies a fragment in Dt11 chromosome conferring cotton Verticillium wilt resistance. Plant Biotechnology Journal, 19(10), 2126–2138. https://doi.org/10.1111/PBI.13650
Chr21(Dt11)	69217041	VW	Zhang, Y., Chen, B., Sun, Z., Liu, Z., Cui, Y., Ke, H., Wang, Z., Wu, L., Zhang, G., Wang, G., Li, Z., Yang, J., Wu, J., Shi, R., Liu, S., Wang, X., & Ma, Z. (2021). A large-scale genomic association analysis identifies a fragment in Dt11 chromosome conferring cotton Verticillium wilt resistance. Plant Biotechnology Journal, 19(10), 2126–2138. https://doi.org/10.1111/PBI.13650
Chr21(Dt11)	69217093	VW	Zhang, Y., Chen, B., Sun, Z., Liu, Z., Cui, Y., Ke, H., Wang, Z., Wu, L., Zhang, G., Wang, G., Li, Z., Yang, J., Wu, J., Shi, R., Liu, S., Wang, X., & Ma, Z. (2021). A large-scale genomic association analysis identifies a fragment in Dt11 chromosome conferring cotton Verticillium wilt resistance. Plant Biotechnology Journal, 19(10), 2126–2138. https://doi.org/10.1111/PBI.13650
Chr21(Dt11)	69217108	VW	Zhang, Y., Chen, B., Sun, Z., Liu, Z., Cui, Y., Ke, H., Wang, Z., Wu, L., Zhang, G., Wang, G., Li, Z., Yang, J., Wu, J., Shi, R., Liu, S., Wang, X., & Ma, Z. (2021). A large-scale genomic association analysis identifies a fragment in Dt11 chromosome conferring cotton Verticillium wilt resistance. Plant Biotechnology Journal, 19(10), 2126–2138. https://doi.org/10.1111/PBI.13650
Chr21(Dt11)	69217183	VW	Zhang, Y., Chen, B., Sun, Z., Liu, Z., Cui, Y., Ke, H., Wang, Z., Wu, L., Zhang, G., Wang, G., Li, Z., Yang, J., Wu, J., Shi, R., Liu, S., Wang, X., & Ma, Z. (2021). A large-scale genomic association analysis identifies a fragment in Dt11 chromosome conferring cotton Verticillium wilt resistance. Plant Biotechnology Journal, 19(10), 2126–2138. https://doi.org/10.1111/PBI.13650
Chr21(Dt11)	69217376	VW	Zhang, Y., Chen, B., Sun, Z., Liu, Z., Cui, Y., Ke, H., Wang, Z., Wu, L., Zhang, G., Wang, G., Li, Z., Yang, J., Wu, J., Shi, R., Liu, S., Wang, X., & Ma, Z. (2021). A large-scale genomic association analysis identifies a fragment in Dt11 chromosome conferring cotton Verticillium wilt resistance. Plant Biotechnology Journal, 19(10), 2126–2138. https://doi.org/10.1111/PBI.13650
Chr21(Dt11)	69217694	VW	Zhang, Y., Chen, B., Sun, Z., Liu, Z., Cui, Y., Ke, H., Wang, Z., Wu, L., Zhang, G., Wang, G., Li, Z., Yang, J., Wu, J., Shi, R., Liu, S., Wang, X., & Ma, Z. (2021). A large-scale genomic association analysis identifies a fragment in Dt11 chromosome conferring cotton Verticillium wilt resistance. Plant Biotechnology Journal, 19(10), 2126–2138. https://doi.org/10.1111/PBI.13650
Chr21(Dt11)	69217720	VW	Zhang, Y., Chen, B., Sun, Z., Liu, Z., Cui, Y., Ke, H., Wang, Z., Wu, L., Zhang, G., Wang, G., Li, Z., Yang, J., Wu, J., Shi, R., Liu, S., Wang, X., & Ma, Z. (2021). A large-scale genomic association analysis identifies a fragment in Dt11 chromosome conferring cotton Verticillium wilt resistance. Plant Biotechnology Journal, 19(10), 2126–2138. https://doi.org/10.1111/PBI.13650
Chr21(Dt11)	69217721	VW	Zhang, Y., Chen, B., Sun, Z., Liu, Z., Cui, Y., Ke, H., Wang, Z., Wu, L., Zhang, G., Wang, G., Li, Z., Yang, J., Wu, J., Shi, R., Liu, S., Wang, X., & Ma, Z. (2021). A large-scale genomic association analysis identifies a fragment in Dt11 chromosome conferring cotton Verticillium wilt resistance. Plant Biotechnology Journal, 19(10), 2126–2138. https://doi.org/10.1111/PBI.13650
Chr21(Dt11)	69217755	VW	Zhang, Y., Chen, B., Sun, Z., Liu, Z., Cui, Y., Ke, H., Wang, Z., Wu, L., Zhang, G., Wang, G., Li, Z., Yang, J., Wu, J., Shi, R., Liu, S., Wang, X., & Ma, Z. (2021). A large-scale genomic association analysis identifies a fragment in Dt11 chromosome conferring cotton Verticillium wilt resistance. Plant Biotechnology Journal, 19(10), 2126–2138. https://doi.org/10.1111/PBI.13650
Chr21(Dt11)	69217757	VW	Zhang, Y., Chen, B., Sun, Z., Liu, Z., Cui, Y., Ke, H., Wang, Z., Wu, L., Zhang, G., Wang, G., Li, Z., Yang, J., Wu, J., Shi, R., Liu, S., Wang, X., & Ma, Z. (2021). A large-scale genomic association analysis identifies a fragment in Dt11 chromosome conferring cotton Verticillium wilt resistance. Plant Biotechnology Journal, 19(10), 2126–2138. https://doi.org/10.1111/PBI.13650
Chr21(Dt11)	69217898	VW	Zhang, Y., Chen, B., Sun, Z., Liu, Z., Cui, Y., Ke, H., Wang, Z., Wu, L., Zhang, G., Wang, G., Li, Z., Yang, J., Wu, J., Shi, R., Liu, S., Wang, X., & Ma, Z. (2021). A large-scale genomic association analysis identifies a fragment in Dt11 chromosome conferring cotton Verticillium wilt resistance. Plant Biotechnology Journal, 19(10), 2126–2138. https://doi.org/10.1111/PBI.13650
Chr21(Dt11)	69217901	VW	Zhang, Y., Chen, B., Sun, Z., Liu, Z., Cui, Y., Ke, H., Wang, Z., Wu, L., Zhang, G., Wang, G., Li, Z., Yang, J., Wu, J., Shi, R., Liu, S., Wang, X., & Ma, Z. (2021). A large-scale genomic association analysis identifies a fragment in Dt11 chromosome conferring cotton Verticillium wilt resistance. Plant Biotechnology Journal, 19(10), 2126–2138. https://doi.org/10.1111/PBI.13650
Chr21(Dt11)	69217916	VW	Zhang, Y., Chen, B., Sun, Z., Liu, Z., Cui, Y., Ke, H., Wang, Z., Wu, L., Zhang, G., Wang, G., Li, Z., Yang, J., Wu, J., Shi, R., Liu, S., Wang, X., & Ma, Z. (2021). A large-scale genomic association analysis identifies a fragment in Dt11 chromosome conferring cotton Verticillium wilt resistance. Plant Biotechnology Journal, 19(10), 2126–2138. https://doi.org/10.1111/PBI.13650
Chr21(Dt11)	69218422	VW	Zhang, Y., Chen, B., Sun, Z., Liu, Z., Cui, Y., Ke, H., Wang, Z., Wu, L., Zhang, G., Wang, G., Li, Z., Yang, J., Wu, J., Shi, R., Liu, S., Wang, X., & Ma, Z. (2021). A large-scale genomic association analysis identifies a fragment in Dt11 chromosome conferring cotton Verticillium wilt resistance. Plant Biotechnology Journal, 19(10), 2126–2138. https://doi.org/10.1111/PBI.13650
Chr21(Dt11)	69218466	VW	Zhang, Y., Chen, B., Sun, Z., Liu, Z., Cui, Y., Ke, H., Wang, Z., Wu, L., Zhang, G., Wang, G., Li, Z., Yang, J., Wu, J., Shi, R., Liu, S., Wang, X., & Ma, Z. (2021). A large-scale genomic association analysis identifies a fragment in Dt11 chromosome conferring cotton Verticillium wilt resistance. Plant Biotechnology Journal, 19(10), 2126–2138. https://doi.org/10.1111/PBI.13650
Chr21(Dt11)	69219019	VW	Zhang, Y., Chen, B., Sun, Z., Liu, Z., Cui, Y., Ke, H., Wang, Z., Wu, L., Zhang, G., Wang, G., Li, Z., Yang, J., Wu, J., Shi, R., Liu, S., Wang, X., & Ma, Z. (2021). A large-scale genomic association analysis identifies a fragment in Dt11 chromosome conferring cotton Verticillium wilt resistance. Plant Biotechnology Journal, 19(10), 2126–2138. https://doi.org/10.1111/PBI.13650
Chr21(Dt11)	69219092	VW	Zhang, Y., Chen, B., Sun, Z., Liu, Z., Cui, Y., Ke, H., Wang, Z., Wu, L., Zhang, G., Wang, G., Li, Z., Yang, J., Wu, J., Shi, R., Liu, S., Wang, X., & Ma, Z. (2021). A large-scale genomic association analysis identifies a fragment in Dt11 chromosome conferring cotton Verticillium wilt resistance. Plant Biotechnology Journal, 19(10), 2126–2138. https://doi.org/10.1111/PBI.13650
Chr21(Dt11)	69219110	VW	Zhang, Y., Chen, B., Sun, Z., Liu, Z., Cui, Y., Ke, H., Wang, Z., Wu, L., Zhang, G., Wang, G., Li, Z., Yang, J., Wu, J., Shi, R., Liu, S., Wang, X., & Ma, Z. (2021). A large-scale genomic association analysis identifies a fragment in Dt11 chromosome conferring cotton Verticillium wilt resistance. Plant Biotechnology Journal, 19(10), 2126–2138. https://doi.org/10.1111/PBI.13650
Chr21(Dt11)	69219131	VW	Zhang, Y., Chen, B., Sun, Z., Liu, Z., Cui, Y., Ke, H., Wang, Z., Wu, L., Zhang, G., Wang, G., Li, Z., Yang, J., Wu, J., Shi, R., Liu, S., Wang, X., & Ma, Z. (2021). A large-scale genomic association analysis identifies a fragment in Dt11 chromosome conferring cotton Verticillium wilt resistance. Plant Biotechnology Journal, 19(10), 2126–2138. https://doi.org/10.1111/PBI.13650
Chr21(Dt11)	69219173	VW	Zhang, Y., Chen, B., Sun, Z., Liu, Z., Cui, Y., Ke, H., Wang, Z., Wu, L., Zhang, G., Wang, G., Li, Z., Yang, J., Wu, J., Shi, R., Liu, S., Wang, X., & Ma, Z. (2021). A large-scale genomic association analysis identifies a fragment in Dt11 chromosome conferring cotton Verticillium wilt resistance. Plant Biotechnology Journal, 19(10), 2126–2138. https://doi.org/10.1111/PBI.13650
Chr21(Dt11)	69219589	VW	Zhang, Y., Chen, B., Sun, Z., Liu, Z., Cui, Y., Ke, H., Wang, Z., Wu, L., Zhang, G., Wang, G., Li, Z., Yang, J., Wu, J., Shi, R., Liu, S., Wang, X., & Ma, Z. (2021). A large-scale genomic association analysis identifies a fragment in Dt11 chromosome conferring cotton Verticillium wilt resistance. Plant Biotechnology Journal, 19(10), 2126–2138. https://doi.org/10.1111/PBI.13650
Chr21(Dt11)	69219950	VW	Zhang, Y., Chen, B., Sun, Z., Liu, Z., Cui, Y., Ke, H., Wang, Z., Wu, L., Zhang, G., Wang, G., Li, Z., Yang, J., Wu, J., Shi, R., Liu, S., Wang, X., & Ma, Z. (2021). A large-scale genomic association analysis identifies a fragment in Dt11 chromosome conferring cotton Verticillium wilt resistance. Plant Biotechnology Journal, 19(10), 2126–2138. https://doi.org/10.1111/PBI.13650
Chr21(Dt11)	69220134	VW	Zhang, Y., Chen, B., Sun, Z., Liu, Z., Cui, Y., Ke, H., Wang, Z., Wu, L., Zhang, G., Wang, G., Li, Z., Yang, J., Wu, J., Shi, R., Liu, S., Wang, X., & Ma, Z. (2021). A large-scale genomic association analysis identifies a fragment in Dt11 chromosome conferring cotton Verticillium wilt resistance. Plant Biotechnology Journal, 19(10), 2126–2138. https://doi.org/10.1111/PBI.13650
Chr21(Dt11)	69220205	VW	Zhang, Y., Chen, B., Sun, Z., Liu, Z., Cui, Y., Ke, H., Wang, Z., Wu, L., Zhang, G., Wang, G., Li, Z., Yang, J., Wu, J., Shi, R., Liu, S., Wang, X., & Ma, Z. (2021). A large-scale genomic association analysis identifies a fragment in Dt11 chromosome conferring cotton Verticillium wilt resistance. Plant Biotechnology Journal, 19(10), 2126–2138. https://doi.org/10.1111/PBI.13650
Chr21(Dt11)	69220210	VW	Zhang, Y., Chen, B., Sun, Z., Liu, Z., Cui, Y., Ke, H., Wang, Z., Wu, L., Zhang, G., Wang, G., Li, Z., Yang, J., Wu, J., Shi, R., Liu, S., Wang, X., & Ma, Z. (2021). A large-scale genomic association analysis identifies a fragment in Dt11 chromosome conferring cotton Verticillium wilt resistance. Plant Biotechnology Journal, 19(10), 2126–2138. https://doi.org/10.1111/PBI.13650
Chr21(Dt11)	69220501	VW	Zhang, Y., Chen, B., Sun, Z., Liu, Z., Cui, Y., Ke, H., Wang, Z., Wu, L., Zhang, G., Wang, G., Li, Z., Yang, J., Wu, J., Shi, R., Liu, S., Wang, X., & Ma, Z. (2021). A large-scale genomic association analysis identifies a fragment in Dt11 chromosome conferring cotton Verticillium wilt resistance. Plant Biotechnology Journal, 19(10), 2126–2138. https://doi.org/10.1111/PBI.13650
Chr21(Dt11)	69220535	VW	Zhang, Y., Chen, B., Sun, Z., Liu, Z., Cui, Y., Ke, H., Wang, Z., Wu, L., Zhang, G., Wang, G., Li, Z., Yang, J., Wu, J., Shi, R., Liu, S., Wang, X., & Ma, Z. (2021). A large-scale genomic association analysis identifies a fragment in Dt11 chromosome conferring cotton Verticillium wilt resistance. Plant Biotechnology Journal, 19(10), 2126–2138. https://doi.org/10.1111/PBI.13650
Chr21(Dt11)	69220823	VW	Zhang, Y., Chen, B., Sun, Z., Liu, Z., Cui, Y., Ke, H., Wang, Z., Wu, L., Zhang, G., Wang, G., Li, Z., Yang, J., Wu, J., Shi, R., Liu, S., Wang, X., & Ma, Z. (2021). A large-scale genomic association analysis identifies a fragment in Dt11 chromosome conferring cotton Verticillium wilt resistance. Plant Biotechnology Journal, 19(10), 2126–2138. https://doi.org/10.1111/PBI.13650
Chr21(Dt11)	69220985	VW	Zhang, Y., Chen, B., Sun, Z., Liu, Z., Cui, Y., Ke, H., Wang, Z., Wu, L., Zhang, G., Wang, G., Li, Z., Yang, J., Wu, J., Shi, R., Liu, S., Wang, X., & Ma, Z. (2021). A large-scale genomic association analysis identifies a fragment in Dt11 chromosome conferring cotton Verticillium wilt resistance. Plant Biotechnology Journal, 19(10), 2126–2138. https://doi.org/10.1111/PBI.13650
Chr21(Dt11)	69221099	VW	Zhang, Y., Chen, B., Sun, Z., Liu, Z., Cui, Y., Ke, H., Wang, Z., Wu, L., Zhang, G., Wang, G., Li, Z., Yang, J., Wu, J., Shi, R., Liu, S., Wang, X., & Ma, Z. (2021). A large-scale genomic association analysis identifies a fragment in Dt11 chromosome conferring cotton Verticillium wilt resistance. Plant Biotechnology Journal, 19(10), 2126–2138. https://doi.org/10.1111/PBI.13650
Chr21(Dt11)	69221376	VW	Zhang, Y., Chen, B., Sun, Z., Liu, Z., Cui, Y., Ke, H., Wang, Z., Wu, L., Zhang, G., Wang, G., Li, Z., Yang, J., Wu, J., Shi, R., Liu, S., Wang, X., & Ma, Z. (2021). A large-scale genomic association analysis identifies a fragment in Dt11 chromosome conferring cotton Verticillium wilt resistance. Plant Biotechnology Journal, 19(10), 2126–2138. https://doi.org/10.1111/PBI.13650
Chr21(Dt11)	69221799	VW	Zhang, Y., Chen, B., Sun, Z., Liu, Z., Cui, Y., Ke, H., Wang, Z., Wu, L., Zhang, G., Wang, G., Li, Z., Yang, J., Wu, J., Shi, R., Liu, S., Wang, X., & Ma, Z. (2021). A large-scale genomic association analysis identifies a fragment in Dt11 chromosome conferring cotton Verticillium wilt resistance. Plant Biotechnology Journal, 19(10), 2126–2138. https://doi.org/10.1111/PBI.13650
Chr21(Dt11)	69221967	VW	Zhang, Y., Chen, B., Sun, Z., Liu, Z., Cui, Y., Ke, H., Wang, Z., Wu, L., Zhang, G., Wang, G., Li, Z., Yang, J., Wu, J., Shi, R., Liu, S., Wang, X., & Ma, Z. (2021). A large-scale genomic association analysis identifies a fragment in Dt11 chromosome conferring cotton Verticillium wilt resistance. Plant Biotechnology Journal, 19(10), 2126–2138. https://doi.org/10.1111/PBI.13650
Chr21(Dt11)	69222152	VW	Zhang, Y., Chen, B., Sun, Z., Liu, Z., Cui, Y., Ke, H., Wang, Z., Wu, L., Zhang, G., Wang, G., Li, Z., Yang, J., Wu, J., Shi, R., Liu, S., Wang, X., & Ma, Z. (2021). A large-scale genomic association analysis identifies a fragment in Dt11 chromosome conferring cotton Verticillium wilt resistance. Plant Biotechnology Journal, 19(10), 2126–2138. https://doi.org/10.1111/PBI.13650
Chr21(Dt11)	69222311	VW	Zhang, Y., Chen, B., Sun, Z., Liu, Z., Cui, Y., Ke, H., Wang, Z., Wu, L., Zhang, G., Wang, G., Li, Z., Yang, J., Wu, J., Shi, R., Liu, S., Wang, X., & Ma, Z. (2021). A large-scale genomic association analysis identifies a fragment in Dt11 chromosome conferring cotton Verticillium wilt resistance. Plant Biotechnology Journal, 19(10), 2126–2138. https://doi.org/10.1111/PBI.13650
Chr21(Dt11)	69223174	VW	Zhang, Y., Chen, B., Sun, Z., Liu, Z., Cui, Y., Ke, H., Wang, Z., Wu, L., Zhang, G., Wang, G., Li, Z., Yang, J., Wu, J., Shi, R., Liu, S., Wang, X., & Ma, Z. (2021). A large-scale genomic association analysis identifies a fragment in Dt11 chromosome conferring cotton Verticillium wilt resistance. Plant Biotechnology Journal, 19(10), 2126–2138. https://doi.org/10.1111/PBI.13650
Chr21(Dt11)	69223475	VW	Zhang, Y., Chen, B., Sun, Z., Liu, Z., Cui, Y., Ke, H., Wang, Z., Wu, L., Zhang, G., Wang, G., Li, Z., Yang, J., Wu, J., Shi, R., Liu, S., Wang, X., & Ma, Z. (2021). A large-scale genomic association analysis identifies a fragment in Dt11 chromosome conferring cotton Verticillium wilt resistance. Plant Biotechnology Journal, 19(10), 2126–2138. https://doi.org/10.1111/PBI.13650
Chr21(Dt11)	69223640	VW	Zhang, Y., Chen, B., Sun, Z., Liu, Z., Cui, Y., Ke, H., Wang, Z., Wu, L., Zhang, G., Wang, G., Li, Z., Yang, J., Wu, J., Shi, R., Liu, S., Wang, X., & Ma, Z. (2021). A large-scale genomic association analysis identifies a fragment in Dt11 chromosome conferring cotton Verticillium wilt resistance. Plant Biotechnology Journal, 19(10), 2126–2138. https://doi.org/10.1111/PBI.13650
Chr21(Dt11)	69223791	VW	Zhang, Y., Chen, B., Sun, Z., Liu, Z., Cui, Y., Ke, H., Wang, Z., Wu, L., Zhang, G., Wang, G., Li, Z., Yang, J., Wu, J., Shi, R., Liu, S., Wang, X., & Ma, Z. (2021). A large-scale genomic association analysis identifies a fragment in Dt11 chromosome conferring cotton Verticillium wilt resistance. Plant Biotechnology Journal, 19(10), 2126–2138. https://doi.org/10.1111/PBI.13650
Chr21(Dt11)	69224215	VW	Zhang, Y., Chen, B., Sun, Z., Liu, Z., Cui, Y., Ke, H., Wang, Z., Wu, L., Zhang, G., Wang, G., Li, Z., Yang, J., Wu, J., Shi, R., Liu, S., Wang, X., & Ma, Z. (2021). A large-scale genomic association analysis identifies a fragment in Dt11 chromosome conferring cotton Verticillium wilt resistance. Plant Biotechnology Journal, 19(10), 2126–2138. https://doi.org/10.1111/PBI.13650
Chr21(Dt11)	69224306	VW	Zhang, Y., Chen, B., Sun, Z., Liu, Z., Cui, Y., Ke, H., Wang, Z., Wu, L., Zhang, G., Wang, G., Li, Z., Yang, J., Wu, J., Shi, R., Liu, S., Wang, X., & Ma, Z. (2021). A large-scale genomic association analysis identifies a fragment in Dt11 chromosome conferring cotton Verticillium wilt resistance. Plant Biotechnology Journal, 19(10), 2126–2138. https://doi.org/10.1111/PBI.13650
Chr21(Dt11)	69224310	VW	Zhang, Y., Chen, B., Sun, Z., Liu, Z., Cui, Y., Ke, H., Wang, Z., Wu, L., Zhang, G., Wang, G., Li, Z., Yang, J., Wu, J., Shi, R., Liu, S., Wang, X., & Ma, Z. (2021). A large-scale genomic association analysis identifies a fragment in Dt11 chromosome conferring cotton Verticillium wilt resistance. Plant Biotechnology Journal, 19(10), 2126–2138. https://doi.org/10.1111/PBI.13650
Chr21(Dt11)	69224946	VW	Zhang, Y., Chen, B., Sun, Z., Liu, Z., Cui, Y., Ke, H., Wang, Z., Wu, L., Zhang, G., Wang, G., Li, Z., Yang, J., Wu, J., Shi, R., Liu, S., Wang, X., & Ma, Z. (2021). A large-scale genomic association analysis identifies a fragment in Dt11 chromosome conferring cotton Verticillium wilt resistance. Plant Biotechnology Journal, 19(10), 2126–2138. https://doi.org/10.1111/PBI.13650
Chr21(Dt11)	69224985	VW	Zhang, Y., Chen, B., Sun, Z., Liu, Z., Cui, Y., Ke, H., Wang, Z., Wu, L., Zhang, G., Wang, G., Li, Z., Yang, J., Wu, J., Shi, R., Liu, S., Wang, X., & Ma, Z. (2021). A large-scale genomic association analysis identifies a fragment in Dt11 chromosome conferring cotton Verticillium wilt resistance. Plant Biotechnology Journal, 19(10), 2126–2138. https://doi.org/10.1111/PBI.13650
Chr21(Dt11)	69225112	VW	Zhang, Y., Chen, B., Sun, Z., Liu, Z., Cui, Y., Ke, H., Wang, Z., Wu, L., Zhang, G., Wang, G., Li, Z., Yang, J., Wu, J., Shi, R., Liu, S., Wang, X., & Ma, Z. (2021). A large-scale genomic association analysis identifies a fragment in Dt11 chromosome conferring cotton Verticillium wilt resistance. Plant Biotechnology Journal, 19(10), 2126–2138. https://doi.org/10.1111/PBI.13650
Chr21(Dt11)	69225204	VW	Zhang, Y., Chen, B., Sun, Z., Liu, Z., Cui, Y., Ke, H., Wang, Z., Wu, L., Zhang, G., Wang, G., Li, Z., Yang, J., Wu, J., Shi, R., Liu, S., Wang, X., & Ma, Z. (2021). A large-scale genomic association analysis identifies a fragment in Dt11 chromosome conferring cotton Verticillium wilt resistance. Plant Biotechnology Journal, 19(10), 2126–2138. https://doi.org/10.1111/PBI.13650
Chr21(Dt11)	69225229	VW	Zhang, Y., Chen, B., Sun, Z., Liu, Z., Cui, Y., Ke, H., Wang, Z., Wu, L., Zhang, G., Wang, G., Li, Z., Yang, J., Wu, J., Shi, R., Liu, S., Wang, X., & Ma, Z. (2021). A large-scale genomic association analysis identifies a fragment in Dt11 chromosome conferring cotton Verticillium wilt resistance. Plant Biotechnology Journal, 19(10), 2126–2138. https://doi.org/10.1111/PBI.13650
Chr21(Dt11)	69225365	VW	Zhang, Y., Chen, B., Sun, Z., Liu, Z., Cui, Y., Ke, H., Wang, Z., Wu, L., Zhang, G., Wang, G., Li, Z., Yang, J., Wu, J., Shi, R., Liu, S., Wang, X., & Ma, Z. (2021). A large-scale genomic association analysis identifies a fragment in Dt11 chromosome conferring cotton Verticillium wilt resistance. Plant Biotechnology Journal, 19(10), 2126–2138. https://doi.org/10.1111/PBI.13650
Chr21(Dt11)	69225463	VW	Zhang, Y., Chen, B., Sun, Z., Liu, Z., Cui, Y., Ke, H., Wang, Z., Wu, L., Zhang, G., Wang, G., Li, Z., Yang, J., Wu, J., Shi, R., Liu, S., Wang, X., & Ma, Z. (2021). A large-scale genomic association analysis identifies a fragment in Dt11 chromosome conferring cotton Verticillium wilt resistance. Plant Biotechnology Journal, 19(10), 2126–2138. https://doi.org/10.1111/PBI.13650
Chr21(Dt11)	69225726	VW	Zhang, Y., Chen, B., Sun, Z., Liu, Z., Cui, Y., Ke, H., Wang, Z., Wu, L., Zhang, G., Wang, G., Li, Z., Yang, J., Wu, J., Shi, R., Liu, S., Wang, X., & Ma, Z. (2021). A large-scale genomic association analysis identifies a fragment in Dt11 chromosome conferring cotton Verticillium wilt resistance. Plant Biotechnology Journal, 19(10), 2126–2138. https://doi.org/10.1111/PBI.13650
Chr21(Dt11)	69225963	VW	Zhang, Y., Chen, B., Sun, Z., Liu, Z., Cui, Y., Ke, H., Wang, Z., Wu, L., Zhang, G., Wang, G., Li, Z., Yang, J., Wu, J., Shi, R., Liu, S., Wang, X., & Ma, Z. (2021). A large-scale genomic association analysis identifies a fragment in Dt11 chromosome conferring cotton Verticillium wilt resistance. Plant Biotechnology Journal, 19(10), 2126–2138. https://doi.org/10.1111/PBI.13650
Chr21(Dt11)	69226080	VW	Zhang, Y., Chen, B., Sun, Z., Liu, Z., Cui, Y., Ke, H., Wang, Z., Wu, L., Zhang, G., Wang, G., Li, Z., Yang, J., Wu, J., Shi, R., Liu, S., Wang, X., & Ma, Z. (2021). A large-scale genomic association analysis identifies a fragment in Dt11 chromosome conferring cotton Verticillium wilt resistance. Plant Biotechnology Journal, 19(10), 2126–2138. https://doi.org/10.1111/PBI.13650
Chr21(Dt11)	69226117	VW	Zhang, Y., Chen, B., Sun, Z., Liu, Z., Cui, Y., Ke, H., Wang, Z., Wu, L., Zhang, G., Wang, G., Li, Z., Yang, J., Wu, J., Shi, R., Liu, S., Wang, X., & Ma, Z. (2021). A large-scale genomic association analysis identifies a fragment in Dt11 chromosome conferring cotton Verticillium wilt resistance. Plant Biotechnology Journal, 19(10), 2126–2138. https://doi.org/10.1111/PBI.13650
Chr21(Dt11)	69226233	VW	Zhang, Y., Chen, B., Sun, Z., Liu, Z., Cui, Y., Ke, H., Wang, Z., Wu, L., Zhang, G., Wang, G., Li, Z., Yang, J., Wu, J., Shi, R., Liu, S., Wang, X., & Ma, Z. (2021). A large-scale genomic association analysis identifies a fragment in Dt11 chromosome conferring cotton Verticillium wilt resistance. Plant Biotechnology Journal, 19(10), 2126–2138. https://doi.org/10.1111/PBI.13650
Chr21(Dt11)	69226847	VW	Zhang, Y., Chen, B., Sun, Z., Liu, Z., Cui, Y., Ke, H., Wang, Z., Wu, L., Zhang, G., Wang, G., Li, Z., Yang, J., Wu, J., Shi, R., Liu, S., Wang, X., & Ma, Z. (2021). A large-scale genomic association analysis identifies a fragment in Dt11 chromosome conferring cotton Verticillium wilt resistance. Plant Biotechnology Journal, 19(10), 2126–2138. https://doi.org/10.1111/PBI.13650
Chr21(Dt11)	69226954	VW	Zhang, Y., Chen, B., Sun, Z., Liu, Z., Cui, Y., Ke, H., Wang, Z., Wu, L., Zhang, G., Wang, G., Li, Z., Yang, J., Wu, J., Shi, R., Liu, S., Wang, X., & Ma, Z. (2021). A large-scale genomic association analysis identifies a fragment in Dt11 chromosome conferring cotton Verticillium wilt resistance. Plant Biotechnology Journal, 19(10), 2126–2138. https://doi.org/10.1111/PBI.13650
Chr21(Dt11)	69227236	VW	Zhang, Y., Chen, B., Sun, Z., Liu, Z., Cui, Y., Ke, H., Wang, Z., Wu, L., Zhang, G., Wang, G., Li, Z., Yang, J., Wu, J., Shi, R., Liu, S., Wang, X., & Ma, Z. (2021). A large-scale genomic association analysis identifies a fragment in Dt11 chromosome conferring cotton Verticillium wilt resistance. Plant Biotechnology Journal, 19(10), 2126–2138. https://doi.org/10.1111/PBI.13650
Chr21(Dt11)	69227891	VW	Zhang, Y., Chen, B., Sun, Z., Liu, Z., Cui, Y., Ke, H., Wang, Z., Wu, L., Zhang, G., Wang, G., Li, Z., Yang, J., Wu, J., Shi, R., Liu, S., Wang, X., & Ma, Z. (2021). A large-scale genomic association analysis identifies a fragment in Dt11 chromosome conferring cotton Verticillium wilt resistance. Plant Biotechnology Journal, 19(10), 2126–2138. https://doi.org/10.1111/PBI.13650
Chr21(Dt11)	69228060	VW	Zhang, Y., Chen, B., Sun, Z., Liu, Z., Cui, Y., Ke, H., Wang, Z., Wu, L., Zhang, G., Wang, G., Li, Z., Yang, J., Wu, J., Shi, R., Liu, S., Wang, X., & Ma, Z. (2021). A large-scale genomic association analysis identifies a fragment in Dt11 chromosome conferring cotton Verticillium wilt resistance. Plant Biotechnology Journal, 19(10), 2126–2138. https://doi.org/10.1111/PBI.13650
Chr21(Dt11)	69228066	VW	Zhang, Y., Chen, B., Sun, Z., Liu, Z., Cui, Y., Ke, H., Wang, Z., Wu, L., Zhang, G., Wang, G., Li, Z., Yang, J., Wu, J., Shi, R., Liu, S., Wang, X., & Ma, Z. (2021). A large-scale genomic association analysis identifies a fragment in Dt11 chromosome conferring cotton Verticillium wilt resistance. Plant Biotechnology Journal, 19(10), 2126–2138. https://doi.org/10.1111/PBI.13650
Chr21(Dt11)	69228112	VW	Zhang, Y., Chen, B., Sun, Z., Liu, Z., Cui, Y., Ke, H., Wang, Z., Wu, L., Zhang, G., Wang, G., Li, Z., Yang, J., Wu, J., Shi, R., Liu, S., Wang, X., & Ma, Z. (2021). A large-scale genomic association analysis identifies a fragment in Dt11 chromosome conferring cotton Verticillium wilt resistance. Plant Biotechnology Journal, 19(10), 2126–2138. https://doi.org/10.1111/PBI.13650
Chr21(Dt11)	69228137	VW	Zhang, Y., Chen, B., Sun, Z., Liu, Z., Cui, Y., Ke, H., Wang, Z., Wu, L., Zhang, G., Wang, G., Li, Z., Yang, J., Wu, J., Shi, R., Liu, S., Wang, X., & Ma, Z. (2021). A large-scale genomic association analysis identifies a fragment in Dt11 chromosome conferring cotton Verticillium wilt resistance. Plant Biotechnology Journal, 19(10), 2126–2138. https://doi.org/10.1111/PBI.13650
Chr21(Dt11)	69228160	VW	Zhang, Y., Chen, B., Sun, Z., Liu, Z., Cui, Y., Ke, H., Wang, Z., Wu, L., Zhang, G., Wang, G., Li, Z., Yang, J., Wu, J., Shi, R., Liu, S., Wang, X., & Ma, Z. (2021). A large-scale genomic association analysis identifies a fragment in Dt11 chromosome conferring cotton Verticillium wilt resistance. Plant Biotechnology Journal, 19(10), 2126–2138. https://doi.org/10.1111/PBI.13650
Chr21(Dt11)	69229492	VW	Zhang, Y., Chen, B., Sun, Z., Liu, Z., Cui, Y., Ke, H., Wang, Z., Wu, L., Zhang, G., Wang, G., Li, Z., Yang, J., Wu, J., Shi, R., Liu, S., Wang, X., & Ma, Z. (2021). A large-scale genomic association analysis identifies a fragment in Dt11 chromosome conferring cotton Verticillium wilt resistance. Plant Biotechnology Journal, 19(10), 2126–2138. https://doi.org/10.1111/PBI.13650
Chr21(Dt11)	69231624	VW	Zhang, Y., Chen, B., Sun, Z., Liu, Z., Cui, Y., Ke, H., Wang, Z., Wu, L., Zhang, G., Wang, G., Li, Z., Yang, J., Wu, J., Shi, R., Liu, S., Wang, X., & Ma, Z. (2021). A large-scale genomic association analysis identifies a fragment in Dt11 chromosome conferring cotton Verticillium wilt resistance. Plant Biotechnology Journal, 19(10), 2126–2138. https://doi.org/10.1111/PBI.13650
Chr21(Dt11)	69231651	VW	Zhang, Y., Chen, B., Sun, Z., Liu, Z., Cui, Y., Ke, H., Wang, Z., Wu, L., Zhang, G., Wang, G., Li, Z., Yang, J., Wu, J., Shi, R., Liu, S., Wang, X., & Ma, Z. (2021). A large-scale genomic association analysis identifies a fragment in Dt11 chromosome conferring cotton Verticillium wilt resistance. Plant Biotechnology Journal, 19(10), 2126–2138. https://doi.org/10.1111/PBI.13650
Chr21(Dt11)	69231653	VW	Zhang, Y., Chen, B., Sun, Z., Liu, Z., Cui, Y., Ke, H., Wang, Z., Wu, L., Zhang, G., Wang, G., Li, Z., Yang, J., Wu, J., Shi, R., Liu, S., Wang, X., & Ma, Z. (2021). A large-scale genomic association analysis identifies a fragment in Dt11 chromosome conferring cotton Verticillium wilt resistance. Plant Biotechnology Journal, 19(10), 2126–2138. https://doi.org/10.1111/PBI.13650
Chr21(Dt11)	69232029	VW	Zhang, Y., Chen, B., Sun, Z., Liu, Z., Cui, Y., Ke, H., Wang, Z., Wu, L., Zhang, G., Wang, G., Li, Z., Yang, J., Wu, J., Shi, R., Liu, S., Wang, X., & Ma, Z. (2021). A large-scale genomic association analysis identifies a fragment in Dt11 chromosome conferring cotton Verticillium wilt resistance. Plant Biotechnology Journal, 19(10), 2126–2138. https://doi.org/10.1111/PBI.13650
Chr21(Dt11)	69232044	VW	Zhang, Y., Chen, B., Sun, Z., Liu, Z., Cui, Y., Ke, H., Wang, Z., Wu, L., Zhang, G., Wang, G., Li, Z., Yang, J., Wu, J., Shi, R., Liu, S., Wang, X., & Ma, Z. (2021). A large-scale genomic association analysis identifies a fragment in Dt11 chromosome conferring cotton Verticillium wilt resistance. Plant Biotechnology Journal, 19(10), 2126–2138. https://doi.org/10.1111/PBI.13650
Chr21(Dt11)	69232860	VW	Zhang, Y., Chen, B., Sun, Z., Liu, Z., Cui, Y., Ke, H., Wang, Z., Wu, L., Zhang, G., Wang, G., Li, Z., Yang, J., Wu, J., Shi, R., Liu, S., Wang, X., & Ma, Z. (2021). A large-scale genomic association analysis identifies a fragment in Dt11 chromosome conferring cotton Verticillium wilt resistance. Plant Biotechnology Journal, 19(10), 2126–2138. https://doi.org/10.1111/PBI.13650
Chr21(Dt11)	69234043	VW	Zhang, Y., Chen, B., Sun, Z., Liu, Z., Cui, Y., Ke, H., Wang, Z., Wu, L., Zhang, G., Wang, G., Li, Z., Yang, J., Wu, J., Shi, R., Liu, S., Wang, X., & Ma, Z. (2021). A large-scale genomic association analysis identifies a fragment in Dt11 chromosome conferring cotton Verticillium wilt resistance. Plant Biotechnology Journal, 19(10), 2126–2138. https://doi.org/10.1111/PBI.13650
Chr21(Dt11)	69234429	VW	Zhang, Y., Chen, B., Sun, Z., Liu, Z., Cui, Y., Ke, H., Wang, Z., Wu, L., Zhang, G., Wang, G., Li, Z., Yang, J., Wu, J., Shi, R., Liu, S., Wang, X., & Ma, Z. (2021). A large-scale genomic association analysis identifies a fragment in Dt11 chromosome conferring cotton Verticillium wilt resistance. Plant Biotechnology Journal, 19(10), 2126–2138. https://doi.org/10.1111/PBI.13650
Chr21(Dt11)	69234563	VW	Zhang, Y., Chen, B., Sun, Z., Liu, Z., Cui, Y., Ke, H., Wang, Z., Wu, L., Zhang, G., Wang, G., Li, Z., Yang, J., Wu, J., Shi, R., Liu, S., Wang, X., & Ma, Z. (2021). A large-scale genomic association analysis identifies a fragment in Dt11 chromosome conferring cotton Verticillium wilt resistance. Plant Biotechnology Journal, 19(10), 2126–2138. https://doi.org/10.1111/PBI.13650
Chr21(Dt11)	69235041	VW	Zhang, Y., Chen, B., Sun, Z., Liu, Z., Cui, Y., Ke, H., Wang, Z., Wu, L., Zhang, G., Wang, G., Li, Z., Yang, J., Wu, J., Shi, R., Liu, S., Wang, X., & Ma, Z. (2021). A large-scale genomic association analysis identifies a fragment in Dt11 chromosome conferring cotton Verticillium wilt resistance. Plant Biotechnology Journal, 19(10), 2126–2138. https://doi.org/10.1111/PBI.13650
Chr21(Dt11)	69235175	VW	Zhang, Y., Chen, B., Sun, Z., Liu, Z., Cui, Y., Ke, H., Wang, Z., Wu, L., Zhang, G., Wang, G., Li, Z., Yang, J., Wu, J., Shi, R., Liu, S., Wang, X., & Ma, Z. (2021). A large-scale genomic association analysis identifies a fragment in Dt11 chromosome conferring cotton Verticillium wilt resistance. Plant Biotechnology Journal, 19(10), 2126–2138. https://doi.org/10.1111/PBI.13650
Chr21(Dt11)	69235255	VW	Zhang, Y., Chen, B., Sun, Z., Liu, Z., Cui, Y., Ke, H., Wang, Z., Wu, L., Zhang, G., Wang, G., Li, Z., Yang, J., Wu, J., Shi, R., Liu, S., Wang, X., & Ma, Z. (2021). A large-scale genomic association analysis identifies a fragment in Dt11 chromosome conferring cotton Verticillium wilt resistance. Plant Biotechnology Journal, 19(10), 2126–2138. https://doi.org/10.1111/PBI.13650
Chr21(Dt11)	69235448	VW	Zhang, Y., Chen, B., Sun, Z., Liu, Z., Cui, Y., Ke, H., Wang, Z., Wu, L., Zhang, G., Wang, G., Li, Z., Yang, J., Wu, J., Shi, R., Liu, S., Wang, X., & Ma, Z. (2021). A large-scale genomic association analysis identifies a fragment in Dt11 chromosome conferring cotton Verticillium wilt resistance. Plant Biotechnology Journal, 19(10), 2126–2138. https://doi.org/10.1111/PBI.13650
Chr21(Dt11)	69235512	VW	Zhang, Y., Chen, B., Sun, Z., Liu, Z., Cui, Y., Ke, H., Wang, Z., Wu, L., Zhang, G., Wang, G., Li, Z., Yang, J., Wu, J., Shi, R., Liu, S., Wang, X., & Ma, Z. (2021). A large-scale genomic association analysis identifies a fragment in Dt11 chromosome conferring cotton Verticillium wilt resistance. Plant Biotechnology Journal, 19(10), 2126–2138. https://doi.org/10.1111/PBI.13650
Chr21(Dt11)	69235837	VW	Zhang, Y., Chen, B., Sun, Z., Liu, Z., Cui, Y., Ke, H., Wang, Z., Wu, L., Zhang, G., Wang, G., Li, Z., Yang, J., Wu, J., Shi, R., Liu, S., Wang, X., & Ma, Z. (2021). A large-scale genomic association analysis identifies a fragment in Dt11 chromosome conferring cotton Verticillium wilt resistance. Plant Biotechnology Journal, 19(10), 2126–2138. https://doi.org/10.1111/PBI.13650
Chr21(Dt11)	69237339	VW	Zhang, Y., Chen, B., Sun, Z., Liu, Z., Cui, Y., Ke, H., Wang, Z., Wu, L., Zhang, G., Wang, G., Li, Z., Yang, J., Wu, J., Shi, R., Liu, S., Wang, X., & Ma, Z. (2021). A large-scale genomic association analysis identifies a fragment in Dt11 chromosome conferring cotton Verticillium wilt resistance. Plant Biotechnology Journal, 19(10), 2126–2138. https://doi.org/10.1111/PBI.13650
Chr21(Dt11)	69237782	VW	Zhang, Y., Chen, B., Sun, Z., Liu, Z., Cui, Y., Ke, H., Wang, Z., Wu, L., Zhang, G., Wang, G., Li, Z., Yang, J., Wu, J., Shi, R., Liu, S., Wang, X., & Ma, Z. (2021). A large-scale genomic association analysis identifies a fragment in Dt11 chromosome conferring cotton Verticillium wilt resistance. Plant Biotechnology Journal, 19(10), 2126–2138. https://doi.org/10.1111/PBI.13650
Chr21(Dt11)	69237855	VW	Zhang, Y., Chen, B., Sun, Z., Liu, Z., Cui, Y., Ke, H., Wang, Z., Wu, L., Zhang, G., Wang, G., Li, Z., Yang, J., Wu, J., Shi, R., Liu, S., Wang, X., & Ma, Z. (2021). A large-scale genomic association analysis identifies a fragment in Dt11 chromosome conferring cotton Verticillium wilt resistance. Plant Biotechnology Journal, 19(10), 2126–2138. https://doi.org/10.1111/PBI.13650
Chr21(Dt11)	69238347	VW	Zhang, Y., Chen, B., Sun, Z., Liu, Z., Cui, Y., Ke, H., Wang, Z., Wu, L., Zhang, G., Wang, G., Li, Z., Yang, J., Wu, J., Shi, R., Liu, S., Wang, X., & Ma, Z. (2021). A large-scale genomic association analysis identifies a fragment in Dt11 chromosome conferring cotton Verticillium wilt resistance. Plant Biotechnology Journal, 19(10), 2126–2138. https://doi.org/10.1111/PBI.13650
Chr21(Dt11)	69238441	VW	Zhang, Y., Chen, B., Sun, Z., Liu, Z., Cui, Y., Ke, H., Wang, Z., Wu, L., Zhang, G., Wang, G., Li, Z., Yang, J., Wu, J., Shi, R., Liu, S., Wang, X., & Ma, Z. (2021). A large-scale genomic association analysis identifies a fragment in Dt11 chromosome conferring cotton Verticillium wilt resistance. Plant Biotechnology Journal, 19(10), 2126–2138. https://doi.org/10.1111/PBI.13650
Chr21(Dt11)	69238984	VW	Zhang, Y., Chen, B., Sun, Z., Liu, Z., Cui, Y., Ke, H., Wang, Z., Wu, L., Zhang, G., Wang, G., Li, Z., Yang, J., Wu, J., Shi, R., Liu, S., Wang, X., & Ma, Z. (2021). A large-scale genomic association analysis identifies a fragment in Dt11 chromosome conferring cotton Verticillium wilt resistance. Plant Biotechnology Journal, 19(10), 2126–2138. https://doi.org/10.1111/PBI.13650
Chr21(Dt11)	69239414	VW	Zhang, Y., Chen, B., Sun, Z., Liu, Z., Cui, Y., Ke, H., Wang, Z., Wu, L., Zhang, G., Wang, G., Li, Z., Yang, J., Wu, J., Shi, R., Liu, S., Wang, X., & Ma, Z. (2021). A large-scale genomic association analysis identifies a fragment in Dt11 chromosome conferring cotton Verticillium wilt resistance. Plant Biotechnology Journal, 19(10), 2126–2138. https://doi.org/10.1111/PBI.13650
Chr21(Dt11)	69239834	VW	Zhang, Y., Chen, B., Sun, Z., Liu, Z., Cui, Y., Ke, H., Wang, Z., Wu, L., Zhang, G., Wang, G., Li, Z., Yang, J., Wu, J., Shi, R., Liu, S., Wang, X., & Ma, Z. (2021). A large-scale genomic association analysis identifies a fragment in Dt11 chromosome conferring cotton Verticillium wilt resistance. Plant Biotechnology Journal, 19(10), 2126–2138. https://doi.org/10.1111/PBI.13650
Chr21(Dt11)	69239854	VW	Zhang, Y., Chen, B., Sun, Z., Liu, Z., Cui, Y., Ke, H., Wang, Z., Wu, L., Zhang, G., Wang, G., Li, Z., Yang, J., Wu, J., Shi, R., Liu, S., Wang, X., & Ma, Z. (2021). A large-scale genomic association analysis identifies a fragment in Dt11 chromosome conferring cotton Verticillium wilt resistance. Plant Biotechnology Journal, 19(10), 2126–2138. https://doi.org/10.1111/PBI.13650
Chr21(Dt11)	69240669	VW	Zhang, Y., Chen, B., Sun, Z., Liu, Z., Cui, Y., Ke, H., Wang, Z., Wu, L., Zhang, G., Wang, G., Li, Z., Yang, J., Wu, J., Shi, R., Liu, S., Wang, X., & Ma, Z. (2021). A large-scale genomic association analysis identifies a fragment in Dt11 chromosome conferring cotton Verticillium wilt resistance. Plant Biotechnology Journal, 19(10), 2126–2138. https://doi.org/10.1111/PBI.13650
Chr21(Dt11)	69245711	VW	Zhang, Y., Chen, B., Sun, Z., Liu, Z., Cui, Y., Ke, H., Wang, Z., Wu, L., Zhang, G., Wang, G., Li, Z., Yang, J., Wu, J., Shi, R., Liu, S., Wang, X., & Ma, Z. (2021). A large-scale genomic association analysis identifies a fragment in Dt11 chromosome conferring cotton Verticillium wilt resistance. Plant Biotechnology Journal, 19(10), 2126–2138. https://doi.org/10.1111/PBI.13650
Chr21(Dt11)	69245727	VW	Zhang, Y., Chen, B., Sun, Z., Liu, Z., Cui, Y., Ke, H., Wang, Z., Wu, L., Zhang, G., Wang, G., Li, Z., Yang, J., Wu, J., Shi, R., Liu, S., Wang, X., & Ma, Z. (2021). A large-scale genomic association analysis identifies a fragment in Dt11 chromosome conferring cotton Verticillium wilt resistance. Plant Biotechnology Journal, 19(10), 2126–2138. https://doi.org/10.1111/PBI.13650
Chr21(Dt11)	69245857	VW	Zhang, Y., Chen, B., Sun, Z., Liu, Z., Cui, Y., Ke, H., Wang, Z., Wu, L., Zhang, G., Wang, G., Li, Z., Yang, J., Wu, J., Shi, R., Liu, S., Wang, X., & Ma, Z. (2021). A large-scale genomic association analysis identifies a fragment in Dt11 chromosome conferring cotton Verticillium wilt resistance. Plant Biotechnology Journal, 19(10), 2126–2138. https://doi.org/10.1111/PBI.13650
Chr21(Dt11)	69246080	VW	Zhang, Y., Chen, B., Sun, Z., Liu, Z., Cui, Y., Ke, H., Wang, Z., Wu, L., Zhang, G., Wang, G., Li, Z., Yang, J., Wu, J., Shi, R., Liu, S., Wang, X., & Ma, Z. (2021). A large-scale genomic association analysis identifies a fragment in Dt11 chromosome conferring cotton Verticillium wilt resistance. Plant Biotechnology Journal, 19(10), 2126–2138. https://doi.org/10.1111/PBI.13650
Chr21(Dt11)	69246415	VW	Zhang, Y., Chen, B., Sun, Z., Liu, Z., Cui, Y., Ke, H., Wang, Z., Wu, L., Zhang, G., Wang, G., Li, Z., Yang, J., Wu, J., Shi, R., Liu, S., Wang, X., & Ma, Z. (2021). A large-scale genomic association analysis identifies a fragment in Dt11 chromosome conferring cotton Verticillium wilt resistance. Plant Biotechnology Journal, 19(10), 2126–2138. https://doi.org/10.1111/PBI.13650
Chr21(Dt11)	69246417	VW	Zhang, Y., Chen, B., Sun, Z., Liu, Z., Cui, Y., Ke, H., Wang, Z., Wu, L., Zhang, G., Wang, G., Li, Z., Yang, J., Wu, J., Shi, R., Liu, S., Wang, X., & Ma, Z. (2021). A large-scale genomic association analysis identifies a fragment in Dt11 chromosome conferring cotton Verticillium wilt resistance. Plant Biotechnology Journal, 19(10), 2126–2138. https://doi.org/10.1111/PBI.13650
Chr21(Dt11)	69246551	VW	Zhang, Y., Chen, B., Sun, Z., Liu, Z., Cui, Y., Ke, H., Wang, Z., Wu, L., Zhang, G., Wang, G., Li, Z., Yang, J., Wu, J., Shi, R., Liu, S., Wang, X., & Ma, Z. (2021). A large-scale genomic association analysis identifies a fragment in Dt11 chromosome conferring cotton Verticillium wilt resistance. Plant Biotechnology Journal, 19(10), 2126–2138. https://doi.org/10.1111/PBI.13650
Chr21(Dt11)	69246666	VW	Zhang, Y., Chen, B., Sun, Z., Liu, Z., Cui, Y., Ke, H., Wang, Z., Wu, L., Zhang, G., Wang, G., Li, Z., Yang, J., Wu, J., Shi, R., Liu, S., Wang, X., & Ma, Z. (2021). A large-scale genomic association analysis identifies a fragment in Dt11 chromosome conferring cotton Verticillium wilt resistance. Plant Biotechnology Journal, 19(10), 2126–2138. https://doi.org/10.1111/PBI.13650
Chr21(Dt11)	69246743	VW	Zhang, Y., Chen, B., Sun, Z., Liu, Z., Cui, Y., Ke, H., Wang, Z., Wu, L., Zhang, G., Wang, G., Li, Z., Yang, J., Wu, J., Shi, R., Liu, S., Wang, X., & Ma, Z. (2021). A large-scale genomic association analysis identifies a fragment in Dt11 chromosome conferring cotton Verticillium wilt resistance. Plant Biotechnology Journal, 19(10), 2126–2138. https://doi.org/10.1111/PBI.13650
Chr21(Dt11)	69247559	VW	Zhang, Y., Chen, B., Sun, Z., Liu, Z., Cui, Y., Ke, H., Wang, Z., Wu, L., Zhang, G., Wang, G., Li, Z., Yang, J., Wu, J., Shi, R., Liu, S., Wang, X., & Ma, Z. (2021). A large-scale genomic association analysis identifies a fragment in Dt11 chromosome conferring cotton Verticillium wilt resistance. Plant Biotechnology Journal, 19(10), 2126–2138. https://doi.org/10.1111/PBI.13650
Chr21(Dt11)	69250348	VW	Zhang, Y., Chen, B., Sun, Z., Liu, Z., Cui, Y., Ke, H., Wang, Z., Wu, L., Zhang, G., Wang, G., Li, Z., Yang, J., Wu, J., Shi, R., Liu, S., Wang, X., & Ma, Z. (2021). A large-scale genomic association analysis identifies a fragment in Dt11 chromosome conferring cotton Verticillium wilt resistance. Plant Biotechnology Journal, 19(10), 2126–2138. https://doi.org/10.1111/PBI.13650
Chr21(Dt11)	69251671	VW	Zhang, Y., Chen, B., Sun, Z., Liu, Z., Cui, Y., Ke, H., Wang, Z., Wu, L., Zhang, G., Wang, G., Li, Z., Yang, J., Wu, J., Shi, R., Liu, S., Wang, X., & Ma, Z. (2021). A large-scale genomic association analysis identifies a fragment in Dt11 chromosome conferring cotton Verticillium wilt resistance. Plant Biotechnology Journal, 19(10), 2126–2138. https://doi.org/10.1111/PBI.13650
Chr21(Dt11)	69254236	VW	Zhang, Y., Chen, B., Sun, Z., Liu, Z., Cui, Y., Ke, H., Wang, Z., Wu, L., Zhang, G., Wang, G., Li, Z., Yang, J., Wu, J., Shi, R., Liu, S., Wang, X., & Ma, Z. (2021). A large-scale genomic association analysis identifies a fragment in Dt11 chromosome conferring cotton Verticillium wilt resistance. Plant Biotechnology Journal, 19(10), 2126–2138. https://doi.org/10.1111/PBI.13650
Chr21(Dt11)	69254674	VW	Zhang, Y., Chen, B., Sun, Z., Liu, Z., Cui, Y., Ke, H., Wang, Z., Wu, L., Zhang, G., Wang, G., Li, Z., Yang, J., Wu, J., Shi, R., Liu, S., Wang, X., & Ma, Z. (2021). A large-scale genomic association analysis identifies a fragment in Dt11 chromosome conferring cotton Verticillium wilt resistance. Plant Biotechnology Journal, 19(10), 2126–2138. https://doi.org/10.1111/PBI.13650
Chr21(Dt11)	69254675	VW	Zhang, Y., Chen, B., Sun, Z., Liu, Z., Cui, Y., Ke, H., Wang, Z., Wu, L., Zhang, G., Wang, G., Li, Z., Yang, J., Wu, J., Shi, R., Liu, S., Wang, X., & Ma, Z. (2021). A large-scale genomic association analysis identifies a fragment in Dt11 chromosome conferring cotton Verticillium wilt resistance. Plant Biotechnology Journal, 19(10), 2126–2138. https://doi.org/10.1111/PBI.13650
Chr21(Dt11)	69255481	VW	Zhang, Y., Chen, B., Sun, Z., Liu, Z., Cui, Y., Ke, H., Wang, Z., Wu, L., Zhang, G., Wang, G., Li, Z., Yang, J., Wu, J., Shi, R., Liu, S., Wang, X., & Ma, Z. (2021). A large-scale genomic association analysis identifies a fragment in Dt11 chromosome conferring cotton Verticillium wilt resistance. Plant Biotechnology Journal, 19(10), 2126–2138. https://doi.org/10.1111/PBI.13650
Chr21(Dt11)	69255482	VW	Zhang, Y., Chen, B., Sun, Z., Liu, Z., Cui, Y., Ke, H., Wang, Z., Wu, L., Zhang, G., Wang, G., Li, Z., Yang, J., Wu, J., Shi, R., Liu, S., Wang, X., & Ma, Z. (2021). A large-scale genomic association analysis identifies a fragment in Dt11 chromosome conferring cotton Verticillium wilt resistance. Plant Biotechnology Journal, 19(10), 2126–2138. https://doi.org/10.1111/PBI.13650
Chr21(Dt11)	69255486	VW	Zhang, Y., Chen, B., Sun, Z., Liu, Z., Cui, Y., Ke, H., Wang, Z., Wu, L., Zhang, G., Wang, G., Li, Z., Yang, J., Wu, J., Shi, R., Liu, S., Wang, X., & Ma, Z. (2021). A large-scale genomic association analysis identifies a fragment in Dt11 chromosome conferring cotton Verticillium wilt resistance. Plant Biotechnology Journal, 19(10), 2126–2138. https://doi.org/10.1111/PBI.13650
Chr21(Dt11)	69255487	VW	Zhang, Y., Chen, B., Sun, Z., Liu, Z., Cui, Y., Ke, H., Wang, Z., Wu, L., Zhang, G., Wang, G., Li, Z., Yang, J., Wu, J., Shi, R., Liu, S., Wang, X., & Ma, Z. (2021). A large-scale genomic association analysis identifies a fragment in Dt11 chromosome conferring cotton Verticillium wilt resistance. Plant Biotechnology Journal, 19(10), 2126–2138. https://doi.org/10.1111/PBI.13650
Chr21(Dt11)	69255488	VW	Zhang, Y., Chen, B., Sun, Z., Liu, Z., Cui, Y., Ke, H., Wang, Z., Wu, L., Zhang, G., Wang, G., Li, Z., Yang, J., Wu, J., Shi, R., Liu, S., Wang, X., & Ma, Z. (2021). A large-scale genomic association analysis identifies a fragment in Dt11 chromosome conferring cotton Verticillium wilt resistance. Plant Biotechnology Journal, 19(10), 2126–2138. https://doi.org/10.1111/PBI.13650
Chr21(Dt11)	69255501	VW	Zhang, Y., Chen, B., Sun, Z., Liu, Z., Cui, Y., Ke, H., Wang, Z., Wu, L., Zhang, G., Wang, G., Li, Z., Yang, J., Wu, J., Shi, R., Liu, S., Wang, X., & Ma, Z. (2021). A large-scale genomic association analysis identifies a fragment in Dt11 chromosome conferring cotton Verticillium wilt resistance. Plant Biotechnology Journal, 19(10), 2126–2138. https://doi.org/10.1111/PBI.13650
Chr21(Dt11)	69255571	VW	Zhang, Y., Chen, B., Sun, Z., Liu, Z., Cui, Y., Ke, H., Wang, Z., Wu, L., Zhang, G., Wang, G., Li, Z., Yang, J., Wu, J., Shi, R., Liu, S., Wang, X., & Ma, Z. (2021). A large-scale genomic association analysis identifies a fragment in Dt11 chromosome conferring cotton Verticillium wilt resistance. Plant Biotechnology Journal, 19(10), 2126–2138. https://doi.org/10.1111/PBI.13650
Chr21(Dt11)	69258299	VW	Zhang, Y., Chen, B., Sun, Z., Liu, Z., Cui, Y., Ke, H., Wang, Z., Wu, L., Zhang, G., Wang, G., Li, Z., Yang, J., Wu, J., Shi, R., Liu, S., Wang, X., & Ma, Z. (2021). A large-scale genomic association analysis identifies a fragment in Dt11 chromosome conferring cotton Verticillium wilt resistance. Plant Biotechnology Journal, 19(10), 2126–2138. https://doi.org/10.1111/PBI.13650
Chr21(Dt11)	69258450	VW	Zhang, Y., Chen, B., Sun, Z., Liu, Z., Cui, Y., Ke, H., Wang, Z., Wu, L., Zhang, G., Wang, G., Li, Z., Yang, J., Wu, J., Shi, R., Liu, S., Wang, X., & Ma, Z. (2021). A large-scale genomic association analysis identifies a fragment in Dt11 chromosome conferring cotton Verticillium wilt resistance. Plant Biotechnology Journal, 19(10), 2126–2138. https://doi.org/10.1111/PBI.13650
Chr21(Dt11)	69259542	VW	Zhang, Y., Chen, B., Sun, Z., Liu, Z., Cui, Y., Ke, H., Wang, Z., Wu, L., Zhang, G., Wang, G., Li, Z., Yang, J., Wu, J., Shi, R., Liu, S., Wang, X., & Ma, Z. (2021). A large-scale genomic association analysis identifies a fragment in Dt11 chromosome conferring cotton Verticillium wilt resistance. Plant Biotechnology Journal, 19(10), 2126–2138. https://doi.org/10.1111/PBI.13650
Chr21(Dt11)	69260264	VW	Zhang, Y., Chen, B., Sun, Z., Liu, Z., Cui, Y., Ke, H., Wang, Z., Wu, L., Zhang, G., Wang, G., Li, Z., Yang, J., Wu, J., Shi, R., Liu, S., Wang, X., & Ma, Z. (2021). A large-scale genomic association analysis identifies a fragment in Dt11 chromosome conferring cotton Verticillium wilt resistance. Plant Biotechnology Journal, 19(10), 2126–2138. https://doi.org/10.1111/PBI.13650
Chr21(Dt11)	69261007	VW	Zhang, Y., Chen, B., Sun, Z., Liu, Z., Cui, Y., Ke, H., Wang, Z., Wu, L., Zhang, G., Wang, G., Li, Z., Yang, J., Wu, J., Shi, R., Liu, S., Wang, X., & Ma, Z. (2021). A large-scale genomic association analysis identifies a fragment in Dt11 chromosome conferring cotton Verticillium wilt resistance. Plant Biotechnology Journal, 19(10), 2126–2138. https://doi.org/10.1111/PBI.13650
Chr21(Dt11)	69263199	VW	Zhang, Y., Chen, B., Sun, Z., Liu, Z., Cui, Y., Ke, H., Wang, Z., Wu, L., Zhang, G., Wang, G., Li, Z., Yang, J., Wu, J., Shi, R., Liu, S., Wang, X., & Ma, Z. (2021). A large-scale genomic association analysis identifies a fragment in Dt11 chromosome conferring cotton Verticillium wilt resistance. Plant Biotechnology Journal, 19(10), 2126–2138. https://doi.org/10.1111/PBI.13650
Chr21(Dt11)	69263299	VW	Zhang, Y., Chen, B., Sun, Z., Liu, Z., Cui, Y., Ke, H., Wang, Z., Wu, L., Zhang, G., Wang, G., Li, Z., Yang, J., Wu, J., Shi, R., Liu, S., Wang, X., & Ma, Z. (2021). A large-scale genomic association analysis identifies a fragment in Dt11 chromosome conferring cotton Verticillium wilt resistance. Plant Biotechnology Journal, 19(10), 2126–2138. https://doi.org/10.1111/PBI.13650
Chr21(Dt11)	69264093	VW	Zhang, Y., Chen, B., Sun, Z., Liu, Z., Cui, Y., Ke, H., Wang, Z., Wu, L., Zhang, G., Wang, G., Li, Z., Yang, J., Wu, J., Shi, R., Liu, S., Wang, X., & Ma, Z. (2021). A large-scale genomic association analysis identifies a fragment in Dt11 chromosome conferring cotton Verticillium wilt resistance. Plant Biotechnology Journal, 19(10), 2126–2138. https://doi.org/10.1111/PBI.13650
Chr21(Dt11)	69264180	VW	Zhang, Y., Chen, B., Sun, Z., Liu, Z., Cui, Y., Ke, H., Wang, Z., Wu, L., Zhang, G., Wang, G., Li, Z., Yang, J., Wu, J., Shi, R., Liu, S., Wang, X., & Ma, Z. (2021). A large-scale genomic association analysis identifies a fragment in Dt11 chromosome conferring cotton Verticillium wilt resistance. Plant Biotechnology Journal, 19(10), 2126–2138. https://doi.org/10.1111/PBI.13650
Chr21(Dt11)	69265174	VW	Zhang, Y., Chen, B., Sun, Z., Liu, Z., Cui, Y., Ke, H., Wang, Z., Wu, L., Zhang, G., Wang, G., Li, Z., Yang, J., Wu, J., Shi, R., Liu, S., Wang, X., & Ma, Z. (2021). A large-scale genomic association analysis identifies a fragment in Dt11 chromosome conferring cotton Verticillium wilt resistance. Plant Biotechnology Journal, 19(10), 2126–2138. https://doi.org/10.1111/PBI.13650
Chr21(Dt11)	69265610	VW	Zhang, Y., Chen, B., Sun, Z., Liu, Z., Cui, Y., Ke, H., Wang, Z., Wu, L., Zhang, G., Wang, G., Li, Z., Yang, J., Wu, J., Shi, R., Liu, S., Wang, X., & Ma, Z. (2021). A large-scale genomic association analysis identifies a fragment in Dt11 chromosome conferring cotton Verticillium wilt resistance. Plant Biotechnology Journal, 19(10), 2126–2138. https://doi.org/10.1111/PBI.13650
Chr21(Dt11)	69265969	VW	Zhang, Y., Chen, B., Sun, Z., Liu, Z., Cui, Y., Ke, H., Wang, Z., Wu, L., Zhang, G., Wang, G., Li, Z., Yang, J., Wu, J., Shi, R., Liu, S., Wang, X., & Ma, Z. (2021). A large-scale genomic association analysis identifies a fragment in Dt11 chromosome conferring cotton Verticillium wilt resistance. Plant Biotechnology Journal, 19(10), 2126–2138. https://doi.org/10.1111/PBI.13650
Chr21(Dt11)	69268305	VW	Zhang, Y., Chen, B., Sun, Z., Liu, Z., Cui, Y., Ke, H., Wang, Z., Wu, L., Zhang, G., Wang, G., Li, Z., Yang, J., Wu, J., Shi, R., Liu, S., Wang, X., & Ma, Z. (2021). A large-scale genomic association analysis identifies a fragment in Dt11 chromosome conferring cotton Verticillium wilt resistance. Plant Biotechnology Journal, 19(10), 2126–2138. https://doi.org/10.1111/PBI.13650
Chr21(Dt11)	69269115	VW	Zhang, Y., Chen, B., Sun, Z., Liu, Z., Cui, Y., Ke, H., Wang, Z., Wu, L., Zhang, G., Wang, G., Li, Z., Yang, J., Wu, J., Shi, R., Liu, S., Wang, X., & Ma, Z. (2021). A large-scale genomic association analysis identifies a fragment in Dt11 chromosome conferring cotton Verticillium wilt resistance. Plant Biotechnology Journal, 19(10), 2126–2138. https://doi.org/10.1111/PBI.13650
Chr21(Dt11)	69269170	VW	Zhang, Y., Chen, B., Sun, Z., Liu, Z., Cui, Y., Ke, H., Wang, Z., Wu, L., Zhang, G., Wang, G., Li, Z., Yang, J., Wu, J., Shi, R., Liu, S., Wang, X., & Ma, Z. (2021). A large-scale genomic association analysis identifies a fragment in Dt11 chromosome conferring cotton Verticillium wilt resistance. Plant Biotechnology Journal, 19(10), 2126–2138. https://doi.org/10.1111/PBI.13650
Chr21(Dt11)	69270164	VW	Zhang, Y., Chen, B., Sun, Z., Liu, Z., Cui, Y., Ke, H., Wang, Z., Wu, L., Zhang, G., Wang, G., Li, Z., Yang, J., Wu, J., Shi, R., Liu, S., Wang, X., & Ma, Z. (2021). A large-scale genomic association analysis identifies a fragment in Dt11 chromosome conferring cotton Verticillium wilt resistance. Plant Biotechnology Journal, 19(10), 2126–2138. https://doi.org/10.1111/PBI.13650
Chr21(Dt11)	69273897	VW	Zhang, Y., Chen, B., Sun, Z., Liu, Z., Cui, Y., Ke, H., Wang, Z., Wu, L., Zhang, G., Wang, G., Li, Z., Yang, J., Wu, J., Shi, R., Liu, S., Wang, X., & Ma, Z. (2021). A large-scale genomic association analysis identifies a fragment in Dt11 chromosome conferring cotton Verticillium wilt resistance. Plant Biotechnology Journal, 19(10), 2126–2138. https://doi.org/10.1111/PBI.13650
Chr21(Dt11)	69274923	VW	Zhang, Y., Chen, B., Sun, Z., Liu, Z., Cui, Y., Ke, H., Wang, Z., Wu, L., Zhang, G., Wang, G., Li, Z., Yang, J., Wu, J., Shi, R., Liu, S., Wang, X., & Ma, Z. (2021). A large-scale genomic association analysis identifies a fragment in Dt11 chromosome conferring cotton Verticillium wilt resistance. Plant Biotechnology Journal, 19(10), 2126–2138. https://doi.org/10.1111/PBI.13650
Chr21(Dt11)	69275336	VW	Zhang, Y., Chen, B., Sun, Z., Liu, Z., Cui, Y., Ke, H., Wang, Z., Wu, L., Zhang, G., Wang, G., Li, Z., Yang, J., Wu, J., Shi, R., Liu, S., Wang, X., & Ma, Z. (2021). A large-scale genomic association analysis identifies a fragment in Dt11 chromosome conferring cotton Verticillium wilt resistance. Plant Biotechnology Journal, 19(10), 2126–2138. https://doi.org/10.1111/PBI.13650
Chr21(Dt11)	69275703	VW	Zhang, Y., Chen, B., Sun, Z., Liu, Z., Cui, Y., Ke, H., Wang, Z., Wu, L., Zhang, G., Wang, G., Li, Z., Yang, J., Wu, J., Shi, R., Liu, S., Wang, X., & Ma, Z. (2021). A large-scale genomic association analysis identifies a fragment in Dt11 chromosome conferring cotton Verticillium wilt resistance. Plant Biotechnology Journal, 19(10), 2126–2138. https://doi.org/10.1111/PBI.13650
Chr21(Dt11)	69275857	VW	Zhang, Y., Chen, B., Sun, Z., Liu, Z., Cui, Y., Ke, H., Wang, Z., Wu, L., Zhang, G., Wang, G., Li, Z., Yang, J., Wu, J., Shi, R., Liu, S., Wang, X., & Ma, Z. (2021). A large-scale genomic association analysis identifies a fragment in Dt11 chromosome conferring cotton Verticillium wilt resistance. Plant Biotechnology Journal, 19(10), 2126–2138. https://doi.org/10.1111/PBI.13650
Chr21(Dt11)	69275904	VW	Zhang, Y., Chen, B., Sun, Z., Liu, Z., Cui, Y., Ke, H., Wang, Z., Wu, L., Zhang, G., Wang, G., Li, Z., Yang, J., Wu, J., Shi, R., Liu, S., Wang, X., & Ma, Z. (2021). A large-scale genomic association analysis identifies a fragment in Dt11 chromosome conferring cotton Verticillium wilt resistance. Plant Biotechnology Journal, 19(10), 2126–2138. https://doi.org/10.1111/PBI.13650
Chr21(Dt11)	69276381	VW	Zhang, Y., Chen, B., Sun, Z., Liu, Z., Cui, Y., Ke, H., Wang, Z., Wu, L., Zhang, G., Wang, G., Li, Z., Yang, J., Wu, J., Shi, R., Liu, S., Wang, X., & Ma, Z. (2021). A large-scale genomic association analysis identifies a fragment in Dt11 chromosome conferring cotton Verticillium wilt resistance. Plant Biotechnology Journal, 19(10), 2126–2138. https://doi.org/10.1111/PBI.13650
Chr21(Dt11)	69276434	VW	Zhang, Y., Chen, B., Sun, Z., Liu, Z., Cui, Y., Ke, H., Wang, Z., Wu, L., Zhang, G., Wang, G., Li, Z., Yang, J., Wu, J., Shi, R., Liu, S., Wang, X., & Ma, Z. (2021). A large-scale genomic association analysis identifies a fragment in Dt11 chromosome conferring cotton Verticillium wilt resistance. Plant Biotechnology Journal, 19(10), 2126–2138. https://doi.org/10.1111/PBI.13650
Chr21(Dt11)	69276575	VW	Zhang, Y., Chen, B., Sun, Z., Liu, Z., Cui, Y., Ke, H., Wang, Z., Wu, L., Zhang, G., Wang, G., Li, Z., Yang, J., Wu, J., Shi, R., Liu, S., Wang, X., & Ma, Z. (2021). A large-scale genomic association analysis identifies a fragment in Dt11 chromosome conferring cotton Verticillium wilt resistance. Plant Biotechnology Journal, 19(10), 2126–2138. https://doi.org/10.1111/PBI.13650
Chr21(Dt11)	69276624	VW	Zhang, Y., Chen, B., Sun, Z., Liu, Z., Cui, Y., Ke, H., Wang, Z., Wu, L., Zhang, G., Wang, G., Li, Z., Yang, J., Wu, J., Shi, R., Liu, S., Wang, X., & Ma, Z. (2021). A large-scale genomic association analysis identifies a fragment in Dt11 chromosome conferring cotton Verticillium wilt resistance. Plant Biotechnology Journal, 19(10), 2126–2138. https://doi.org/10.1111/PBI.13650
Chr21(Dt11)	69277932	VW	Zhang, Y., Chen, B., Sun, Z., Liu, Z., Cui, Y., Ke, H., Wang, Z., Wu, L., Zhang, G., Wang, G., Li, Z., Yang, J., Wu, J., Shi, R., Liu, S., Wang, X., & Ma, Z. (2021). A large-scale genomic association analysis identifies a fragment in Dt11 chromosome conferring cotton Verticillium wilt resistance. Plant Biotechnology Journal, 19(10), 2126–2138. https://doi.org/10.1111/PBI.13650
Chr21(Dt11)	69278287	VW	Zhang, Y., Chen, B., Sun, Z., Liu, Z., Cui, Y., Ke, H., Wang, Z., Wu, L., Zhang, G., Wang, G., Li, Z., Yang, J., Wu, J., Shi, R., Liu, S., Wang, X., & Ma, Z. (2021). A large-scale genomic association analysis identifies a fragment in Dt11 chromosome conferring cotton Verticillium wilt resistance. Plant Biotechnology Journal, 19(10), 2126–2138. https://doi.org/10.1111/PBI.13650
Chr21(Dt11)	69278613	VW	Zhang, Y., Chen, B., Sun, Z., Liu, Z., Cui, Y., Ke, H., Wang, Z., Wu, L., Zhang, G., Wang, G., Li, Z., Yang, J., Wu, J., Shi, R., Liu, S., Wang, X., & Ma, Z. (2021). A large-scale genomic association analysis identifies a fragment in Dt11 chromosome conferring cotton Verticillium wilt resistance. Plant Biotechnology Journal, 19(10), 2126–2138. https://doi.org/10.1111/PBI.13650
Chr21(Dt11)	69279102	VW	Zhang, Y., Chen, B., Sun, Z., Liu, Z., Cui, Y., Ke, H., Wang, Z., Wu, L., Zhang, G., Wang, G., Li, Z., Yang, J., Wu, J., Shi, R., Liu, S., Wang, X., & Ma, Z. (2021). A large-scale genomic association analysis identifies a fragment in Dt11 chromosome conferring cotton Verticillium wilt resistance. Plant Biotechnology Journal, 19(10), 2126–2138. https://doi.org/10.1111/PBI.13650
Chr21(Dt11)	69280224	VW	Zhang, Y., Chen, B., Sun, Z., Liu, Z., Cui, Y., Ke, H., Wang, Z., Wu, L., Zhang, G., Wang, G., Li, Z., Yang, J., Wu, J., Shi, R., Liu, S., Wang, X., & Ma, Z. (2021). A large-scale genomic association analysis identifies a fragment in Dt11 chromosome conferring cotton Verticillium wilt resistance. Plant Biotechnology Journal, 19(10), 2126–2138. https://doi.org/10.1111/PBI.13650
Chr21(Dt11)	69280902	VW	Zhang, Y., Chen, B., Sun, Z., Liu, Z., Cui, Y., Ke, H., Wang, Z., Wu, L., Zhang, G., Wang, G., Li, Z., Yang, J., Wu, J., Shi, R., Liu, S., Wang, X., & Ma, Z. (2021). A large-scale genomic association analysis identifies a fragment in Dt11 chromosome conferring cotton Verticillium wilt resistance. Plant Biotechnology Journal, 19(10), 2126–2138. https://doi.org/10.1111/PBI.13650
Chr21(Dt11)	69284874	VW	Zhang, Y., Chen, B., Sun, Z., Liu, Z., Cui, Y., Ke, H., Wang, Z., Wu, L., Zhang, G., Wang, G., Li, Z., Yang, J., Wu, J., Shi, R., Liu, S., Wang, X., & Ma, Z. (2021). A large-scale genomic association analysis identifies a fragment in Dt11 chromosome conferring cotton Verticillium wilt resistance. Plant Biotechnology Journal, 19(10), 2126–2138. https://doi.org/10.1111/PBI.13650
Chr21(Dt11)	69285281	VW	Zhang, Y., Chen, B., Sun, Z., Liu, Z., Cui, Y., Ke, H., Wang, Z., Wu, L., Zhang, G., Wang, G., Li, Z., Yang, J., Wu, J., Shi, R., Liu, S., Wang, X., & Ma, Z. (2021). A large-scale genomic association analysis identifies a fragment in Dt11 chromosome conferring cotton Verticillium wilt resistance. Plant Biotechnology Journal, 19(10), 2126–2138. https://doi.org/10.1111/PBI.13650
Chr21(Dt11)	69285363	VW	Zhang, Y., Chen, B., Sun, Z., Liu, Z., Cui, Y., Ke, H., Wang, Z., Wu, L., Zhang, G., Wang, G., Li, Z., Yang, J., Wu, J., Shi, R., Liu, S., Wang, X., & Ma, Z. (2021). A large-scale genomic association analysis identifies a fragment in Dt11 chromosome conferring cotton Verticillium wilt resistance. Plant Biotechnology Journal, 19(10), 2126–2138. https://doi.org/10.1111/PBI.13650
Chr21(Dt11)	69285515	VW	Zhang, Y., Chen, B., Sun, Z., Liu, Z., Cui, Y., Ke, H., Wang, Z., Wu, L., Zhang, G., Wang, G., Li, Z., Yang, J., Wu, J., Shi, R., Liu, S., Wang, X., & Ma, Z. (2021). A large-scale genomic association analysis identifies a fragment in Dt11 chromosome conferring cotton Verticillium wilt resistance. Plant Biotechnology Journal, 19(10), 2126–2138. https://doi.org/10.1111/PBI.13650
Chr21(Dt11)	69285597	VW	Zhang, Y., Chen, B., Sun, Z., Liu, Z., Cui, Y., Ke, H., Wang, Z., Wu, L., Zhang, G., Wang, G., Li, Z., Yang, J., Wu, J., Shi, R., Liu, S., Wang, X., & Ma, Z. (2021). A large-scale genomic association analysis identifies a fragment in Dt11 chromosome conferring cotton Verticillium wilt resistance. Plant Biotechnology Journal, 19(10), 2126–2138. https://doi.org/10.1111/PBI.13650
Chr21(Dt11)	69286217	VW	Zhang, Y., Chen, B., Sun, Z., Liu, Z., Cui, Y., Ke, H., Wang, Z., Wu, L., Zhang, G., Wang, G., Li, Z., Yang, J., Wu, J., Shi, R., Liu, S., Wang, X., & Ma, Z. (2021). A large-scale genomic association analysis identifies a fragment in Dt11 chromosome conferring cotton Verticillium wilt resistance. Plant Biotechnology Journal, 19(10), 2126–2138. https://doi.org/10.1111/PBI.13650
Chr21(Dt11)	69286388	VW	Zhang, Y., Chen, B., Sun, Z., Liu, Z., Cui, Y., Ke, H., Wang, Z., Wu, L., Zhang, G., Wang, G., Li, Z., Yang, J., Wu, J., Shi, R., Liu, S., Wang, X., & Ma, Z. (2021). A large-scale genomic association analysis identifies a fragment in Dt11 chromosome conferring cotton Verticillium wilt resistance. Plant Biotechnology Journal, 19(10), 2126–2138. https://doi.org/10.1111/PBI.13650
Chr21(Dt11)	69286480	VW	Zhang, Y., Chen, B., Sun, Z., Liu, Z., Cui, Y., Ke, H., Wang, Z., Wu, L., Zhang, G., Wang, G., Li, Z., Yang, J., Wu, J., Shi, R., Liu, S., Wang, X., & Ma, Z. (2021). A large-scale genomic association analysis identifies a fragment in Dt11 chromosome conferring cotton Verticillium wilt resistance. Plant Biotechnology Journal, 19(10), 2126–2138. https://doi.org/10.1111/PBI.13650
Chr21(Dt11)	69286983	VW	Zhang, Y., Chen, B., Sun, Z., Liu, Z., Cui, Y., Ke, H., Wang, Z., Wu, L., Zhang, G., Wang, G., Li, Z., Yang, J., Wu, J., Shi, R., Liu, S., Wang, X., & Ma, Z. (2021). A large-scale genomic association analysis identifies a fragment in Dt11 chromosome conferring cotton Verticillium wilt resistance. Plant Biotechnology Journal, 19(10), 2126–2138. https://doi.org/10.1111/PBI.13650
Chr21(Dt11)	69287052	VW	Zhang, Y., Chen, B., Sun, Z., Liu, Z., Cui, Y., Ke, H., Wang, Z., Wu, L., Zhang, G., Wang, G., Li, Z., Yang, J., Wu, J., Shi, R., Liu, S., Wang, X., & Ma, Z. (2021). A large-scale genomic association analysis identifies a fragment in Dt11 chromosome conferring cotton Verticillium wilt resistance. Plant Biotechnology Journal, 19(10), 2126–2138. https://doi.org/10.1111/PBI.13650
Chr21(Dt11)	69287351	VW	Zhang, Y., Chen, B., Sun, Z., Liu, Z., Cui, Y., Ke, H., Wang, Z., Wu, L., Zhang, G., Wang, G., Li, Z., Yang, J., Wu, J., Shi, R., Liu, S., Wang, X., & Ma, Z. (2021). A large-scale genomic association analysis identifies a fragment in Dt11 chromosome conferring cotton Verticillium wilt resistance. Plant Biotechnology Journal, 19(10), 2126–2138. https://doi.org/10.1111/PBI.13650
Chr21(Dt11)	69287572	VW	Zhang, Y., Chen, B., Sun, Z., Liu, Z., Cui, Y., Ke, H., Wang, Z., Wu, L., Zhang, G., Wang, G., Li, Z., Yang, J., Wu, J., Shi, R., Liu, S., Wang, X., & Ma, Z. (2021). A large-scale genomic association analysis identifies a fragment in Dt11 chromosome conferring cotton Verticillium wilt resistance. Plant Biotechnology Journal, 19(10), 2126–2138. https://doi.org/10.1111/PBI.13650
Chr21(Dt11)	69287790	VW	Zhang, Y., Chen, B., Sun, Z., Liu, Z., Cui, Y., Ke, H., Wang, Z., Wu, L., Zhang, G., Wang, G., Li, Z., Yang, J., Wu, J., Shi, R., Liu, S., Wang, X., & Ma, Z. (2021). A large-scale genomic association analysis identifies a fragment in Dt11 chromosome conferring cotton Verticillium wilt resistance. Plant Biotechnology Journal, 19(10), 2126–2138. https://doi.org/10.1111/PBI.13650
Chr21(Dt11)	69288382	VW	Zhang, Y., Chen, B., Sun, Z., Liu, Z., Cui, Y., Ke, H., Wang, Z., Wu, L., Zhang, G., Wang, G., Li, Z., Yang, J., Wu, J., Shi, R., Liu, S., Wang, X., & Ma, Z. (2021). A large-scale genomic association analysis identifies a fragment in Dt11 chromosome conferring cotton Verticillium wilt resistance. Plant Biotechnology Journal, 19(10), 2126–2138. https://doi.org/10.1111/PBI.13650
Chr21(Dt11)	69288611	VW	Zhang, Y., Chen, B., Sun, Z., Liu, Z., Cui, Y., Ke, H., Wang, Z., Wu, L., Zhang, G., Wang, G., Li, Z., Yang, J., Wu, J., Shi, R., Liu, S., Wang, X., & Ma, Z. (2021). A large-scale genomic association analysis identifies a fragment in Dt11 chromosome conferring cotton Verticillium wilt resistance. Plant Biotechnology Journal, 19(10), 2126–2138. https://doi.org/10.1111/PBI.13650
Chr21(Dt11)	69290113	VW	Zhang, Y., Chen, B., Sun, Z., Liu, Z., Cui, Y., Ke, H., Wang, Z., Wu, L., Zhang, G., Wang, G., Li, Z., Yang, J., Wu, J., Shi, R., Liu, S., Wang, X., & Ma, Z. (2021). A large-scale genomic association analysis identifies a fragment in Dt11 chromosome conferring cotton Verticillium wilt resistance. Plant Biotechnology Journal, 19(10), 2126–2138. https://doi.org/10.1111/PBI.13650
Chr21(Dt11)	69290950	VW	Zhang, Y., Chen, B., Sun, Z., Liu, Z., Cui, Y., Ke, H., Wang, Z., Wu, L., Zhang, G., Wang, G., Li, Z., Yang, J., Wu, J., Shi, R., Liu, S., Wang, X., & Ma, Z. (2021). A large-scale genomic association analysis identifies a fragment in Dt11 chromosome conferring cotton Verticillium wilt resistance. Plant Biotechnology Journal, 19(10), 2126–2138. https://doi.org/10.1111/PBI.13650
Chr21(Dt11)	69291248	VW	Zhang, Y., Chen, B., Sun, Z., Liu, Z., Cui, Y., Ke, H., Wang, Z., Wu, L., Zhang, G., Wang, G., Li, Z., Yang, J., Wu, J., Shi, R., Liu, S., Wang, X., & Ma, Z. (2021). A large-scale genomic association analysis identifies a fragment in Dt11 chromosome conferring cotton Verticillium wilt resistance. Plant Biotechnology Journal, 19(10), 2126–2138. https://doi.org/10.1111/PBI.13650
Chr21(Dt11)	69291249	VW	Zhang, Y., Chen, B., Sun, Z., Liu, Z., Cui, Y., Ke, H., Wang, Z., Wu, L., Zhang, G., Wang, G., Li, Z., Yang, J., Wu, J., Shi, R., Liu, S., Wang, X., & Ma, Z. (2021). A large-scale genomic association analysis identifies a fragment in Dt11 chromosome conferring cotton Verticillium wilt resistance. Plant Biotechnology Journal, 19(10), 2126–2138. https://doi.org/10.1111/PBI.13650
Chr21(Dt11)	69291437	VW	Zhang, Y., Chen, B., Sun, Z., Liu, Z., Cui, Y., Ke, H., Wang, Z., Wu, L., Zhang, G., Wang, G., Li, Z., Yang, J., Wu, J., Shi, R., Liu, S., Wang, X., & Ma, Z. (2021). A large-scale genomic association analysis identifies a fragment in Dt11 chromosome conferring cotton Verticillium wilt resistance. Plant Biotechnology Journal, 19(10), 2126–2138. https://doi.org/10.1111/PBI.13650
Chr21(Dt11)	69293425	VW	Zhang, Y., Chen, B., Sun, Z., Liu, Z., Cui, Y., Ke, H., Wang, Z., Wu, L., Zhang, G., Wang, G., Li, Z., Yang, J., Wu, J., Shi, R., Liu, S., Wang, X., & Ma, Z. (2021). A large-scale genomic association analysis identifies a fragment in Dt11 chromosome conferring cotton Verticillium wilt resistance. Plant Biotechnology Journal, 19(10), 2126–2138. https://doi.org/10.1111/PBI.13650
Chr21(Dt11)	69295708	VW	Zhang, Y., Chen, B., Sun, Z., Liu, Z., Cui, Y., Ke, H., Wang, Z., Wu, L., Zhang, G., Wang, G., Li, Z., Yang, J., Wu, J., Shi, R., Liu, S., Wang, X., & Ma, Z. (2021). A large-scale genomic association analysis identifies a fragment in Dt11 chromosome conferring cotton Verticillium wilt resistance. Plant Biotechnology Journal, 19(10), 2126–2138. https://doi.org/10.1111/PBI.13650
Chr21(Dt11)	69296021	VW	Zhang, Y., Chen, B., Sun, Z., Liu, Z., Cui, Y., Ke, H., Wang, Z., Wu, L., Zhang, G., Wang, G., Li, Z., Yang, J., Wu, J., Shi, R., Liu, S., Wang, X., & Ma, Z. (2021). A large-scale genomic association analysis identifies a fragment in Dt11 chromosome conferring cotton Verticillium wilt resistance. Plant Biotechnology Journal, 19(10), 2126–2138. https://doi.org/10.1111/PBI.13650
Chr21(Dt11)	69297991	VW	Zhang, Y., Chen, B., Sun, Z., Liu, Z., Cui, Y., Ke, H., Wang, Z., Wu, L., Zhang, G., Wang, G., Li, Z., Yang, J., Wu, J., Shi, R., Liu, S., Wang, X., & Ma, Z. (2021). A large-scale genomic association analysis identifies a fragment in Dt11 chromosome conferring cotton Verticillium wilt resistance. Plant Biotechnology Journal, 19(10), 2126–2138. https://doi.org/10.1111/PBI.13650
Chr21(Dt11)	69299611	VW	Zhang, Y., Chen, B., Sun, Z., Liu, Z., Cui, Y., Ke, H., Wang, Z., Wu, L., Zhang, G., Wang, G., Li, Z., Yang, J., Wu, J., Shi, R., Liu, S., Wang, X., & Ma, Z. (2021). A large-scale genomic association analysis identifies a fragment in Dt11 chromosome conferring cotton Verticillium wilt resistance. Plant Biotechnology Journal, 19(10), 2126–2138. https://doi.org/10.1111/PBI.13650
Chr21(Dt11)	69299635	VW	Zhang, Y., Chen, B., Sun, Z., Liu, Z., Cui, Y., Ke, H., Wang, Z., Wu, L., Zhang, G., Wang, G., Li, Z., Yang, J., Wu, J., Shi, R., Liu, S., Wang, X., & Ma, Z. (2021). A large-scale genomic association analysis identifies a fragment in Dt11 chromosome conferring cotton Verticillium wilt resistance. Plant Biotechnology Journal, 19(10), 2126–2138. https://doi.org/10.1111/PBI.13650
Chr21(Dt11)	69299680	VW	Zhang, Y., Chen, B., Sun, Z., Liu, Z., Cui, Y., Ke, H., Wang, Z., Wu, L., Zhang, G., Wang, G., Li, Z., Yang, J., Wu, J., Shi, R., Liu, S., Wang, X., & Ma, Z. (2021). A large-scale genomic association analysis identifies a fragment in Dt11 chromosome conferring cotton Verticillium wilt resistance. Plant Biotechnology Journal, 19(10), 2126–2138. https://doi.org/10.1111/PBI.13650
Chr21(Dt11)	69299686	VW	Zhang, Y., Chen, B., Sun, Z., Liu, Z., Cui, Y., Ke, H., Wang, Z., Wu, L., Zhang, G., Wang, G., Li, Z., Yang, J., Wu, J., Shi, R., Liu, S., Wang, X., & Ma, Z. (2021). A large-scale genomic association analysis identifies a fragment in Dt11 chromosome conferring cotton Verticillium wilt resistance. Plant Biotechnology Journal, 19(10), 2126–2138. https://doi.org/10.1111/PBI.13650
Chr21(Dt11)	69299698	VW	Zhang, Y., Chen, B., Sun, Z., Liu, Z., Cui, Y., Ke, H., Wang, Z., Wu, L., Zhang, G., Wang, G., Li, Z., Yang, J., Wu, J., Shi, R., Liu, S., Wang, X., & Ma, Z. (2021). A large-scale genomic association analysis identifies a fragment in Dt11 chromosome conferring cotton Verticillium wilt resistance. Plant Biotechnology Journal, 19(10), 2126–2138. https://doi.org/10.1111/PBI.13650
Chr21(Dt11)	69299706	VW	Zhang, Y., Chen, B., Sun, Z., Liu, Z., Cui, Y., Ke, H., Wang, Z., Wu, L., Zhang, G., Wang, G., Li, Z., Yang, J., Wu, J., Shi, R., Liu, S., Wang, X., & Ma, Z. (2021). A large-scale genomic association analysis identifies a fragment in Dt11 chromosome conferring cotton Verticillium wilt resistance. Plant Biotechnology Journal, 19(10), 2126–2138. https://doi.org/10.1111/PBI.13650
Chr21(Dt11)	69337715	VW	Zhang, Y., Chen, B., Sun, Z., Liu, Z., Cui, Y., Ke, H., Wang, Z., Wu, L., Zhang, G., Wang, G., Li, Z., Yang, J., Wu, J., Shi, R., Liu, S., Wang, X., & Ma, Z. (2021). A large-scale genomic association analysis identifies a fragment in Dt11 chromosome conferring cotton Verticillium wilt resistance. Plant Biotechnology Journal, 19(10), 2126–2138. https://doi.org/10.1111/PBI.13650
Chr21(Dt11)	69337953	VW	Zhang, Y., Chen, B., Sun, Z., Liu, Z., Cui, Y., Ke, H., Wang, Z., Wu, L., Zhang, G., Wang, G., Li, Z., Yang, J., Wu, J., Shi, R., Liu, S., Wang, X., & Ma, Z. (2021). A large-scale genomic association analysis identifies a fragment in Dt11 chromosome conferring cotton Verticillium wilt resistance. Plant Biotechnology Journal, 19(10), 2126–2138. https://doi.org/10.1111/PBI.13650
Chr21(Dt11)	69339088	VW	Zhang, Y., Chen, B., Sun, Z., Liu, Z., Cui, Y., Ke, H., Wang, Z., Wu, L., Zhang, G., Wang, G., Li, Z., Yang, J., Wu, J., Shi, R., Liu, S., Wang, X., & Ma, Z. (2021). A large-scale genomic association analysis identifies a fragment in Dt11 chromosome conferring cotton Verticillium wilt resistance. Plant Biotechnology Journal, 19(10), 2126–2138. https://doi.org/10.1111/PBI.13650
Chr21(Dt11)	69339125	VW	Zhang, Y., Chen, B., Sun, Z., Liu, Z., Cui, Y., Ke, H., Wang, Z., Wu, L., Zhang, G., Wang, G., Li, Z., Yang, J., Wu, J., Shi, R., Liu, S., Wang, X., & Ma, Z. (2021). A large-scale genomic association analysis identifies a fragment in Dt11 chromosome conferring cotton Verticillium wilt resistance. Plant Biotechnology Journal, 19(10), 2126–2138. https://doi.org/10.1111/PBI.13650
Chr21(Dt11)	69339159	VW	Zhang, Y., Chen, B., Sun, Z., Liu, Z., Cui, Y., Ke, H., Wang, Z., Wu, L., Zhang, G., Wang, G., Li, Z., Yang, J., Wu, J., Shi, R., Liu, S., Wang, X., & Ma, Z. (2021). A large-scale genomic association analysis identifies a fragment in Dt11 chromosome conferring cotton Verticillium wilt resistance. Plant Biotechnology Journal, 19(10), 2126–2138. https://doi.org/10.1111/PBI.13650
Chr21(Dt11)	69339203	VW	Zhang, Y., Chen, B., Sun, Z., Liu, Z., Cui, Y., Ke, H., Wang, Z., Wu, L., Zhang, G., Wang, G., Li, Z., Yang, J., Wu, J., Shi, R., Liu, S., Wang, X., & Ma, Z. (2021). A large-scale genomic association analysis identifies a fragment in Dt11 chromosome conferring cotton Verticillium wilt resistance. Plant Biotechnology Journal, 19(10), 2126–2138. https://doi.org/10.1111/PBI.13650
Chr21(Dt11)	69339209	VW	Zhang, Y., Chen, B., Sun, Z., Liu, Z., Cui, Y., Ke, H., Wang, Z., Wu, L., Zhang, G., Wang, G., Li, Z., Yang, J., Wu, J., Shi, R., Liu, S., Wang, X., & Ma, Z. (2021). A large-scale genomic association analysis identifies a fragment in Dt11 chromosome conferring cotton Verticillium wilt resistance. Plant Biotechnology Journal, 19(10), 2126–2138. https://doi.org/10.1111/PBI.13650
Chr21(Dt11)	69339212	VW	Zhang, Y., Chen, B., Sun, Z., Liu, Z., Cui, Y., Ke, H., Wang, Z., Wu, L., Zhang, G., Wang, G., Li, Z., Yang, J., Wu, J., Shi, R., Liu, S., Wang, X., & Ma, Z. (2021). A large-scale genomic association analysis identifies a fragment in Dt11 chromosome conferring cotton Verticillium wilt resistance. Plant Biotechnology Journal, 19(10), 2126–2138. https://doi.org/10.1111/PBI.13650
Chr21(Dt11)	69339235	VW	Zhang, Y., Chen, B., Sun, Z., Liu, Z., Cui, Y., Ke, H., Wang, Z., Wu, L., Zhang, G., Wang, G., Li, Z., Yang, J., Wu, J., Shi, R., Liu, S., Wang, X., & Ma, Z. (2021). A large-scale genomic association analysis identifies a fragment in Dt11 chromosome conferring cotton Verticillium wilt resistance. Plant Biotechnology Journal, 19(10), 2126–2138. https://doi.org/10.1111/PBI.13650
Chr21(Dt11)	69339252	VW	Zhang, Y., Chen, B., Sun, Z., Liu, Z., Cui, Y., Ke, H., Wang, Z., Wu, L., Zhang, G., Wang, G., Li, Z., Yang, J., Wu, J., Shi, R., Liu, S., Wang, X., & Ma, Z. (2021). A large-scale genomic association analysis identifies a fragment in Dt11 chromosome conferring cotton Verticillium wilt resistance. Plant Biotechnology Journal, 19(10), 2126–2138. https://doi.org/10.1111/PBI.13650
Chr21(Dt11)	69339265	VW	Zhang, Y., Chen, B., Sun, Z., Liu, Z., Cui, Y., Ke, H., Wang, Z., Wu, L., Zhang, G., Wang, G., Li, Z., Yang, J., Wu, J., Shi, R., Liu, S., Wang, X., & Ma, Z. (2021). A large-scale genomic association analysis identifies a fragment in Dt11 chromosome conferring cotton Verticillium wilt resistance. Plant Biotechnology Journal, 19(10), 2126–2138. https://doi.org/10.1111/PBI.13650
Chr21(Dt11)	69339306	VW	Zhang, Y., Chen, B., Sun, Z., Liu, Z., Cui, Y., Ke, H., Wang, Z., Wu, L., Zhang, G., Wang, G., Li, Z., Yang, J., Wu, J., Shi, R., Liu, S., Wang, X., & Ma, Z. (2021). A large-scale genomic association analysis identifies a fragment in Dt11 chromosome conferring cotton Verticillium wilt resistance. Plant Biotechnology Journal, 19(10), 2126–2138. https://doi.org/10.1111/PBI.13650
Chr26(Dt12)	12315219	VW	Zhang, Y., Chen, B., Sun, Z., Liu, Z., Cui, Y., Ke, H., Wang, Z., Wu, L., Zhang, G., Wang, G., Li, Z., Yang, J., Wu, J., Shi, R., Liu, S., Wang, X., & Ma, Z. (2021). A large-scale genomic association analysis identifies a fragment in Dt11 chromosome conferring cotton Verticillium wilt resistance. Plant Biotechnology Journal, 19(10), 2126–2138. https://doi.org/10.1111/PBI.13650
