# Supplementary material for: Unraveling genomic regions and candidate genes for multiple disease resistance in upland cotton using meta-QTL analysis
Source: Heliyon. 2023 Jul 27;9(8):e18731. doi: 10.1016/j.heliyon.2023.e18731 (PMC10412778; doi:10.1016/j.heliyon.2023.e18731)
Supplement: Multimedia component 4 [file mmc4.xlsx]

## Sheet: Sheet1
Table S4. List of MQTLs co-located with SNPs and resistance genes.
MQTL name	Gene name	SNP position
MQTL-A03.1	GbSBT1
MQTL-A05.1	GhnsLTPsA10
MQTL-A05.2	GhDHS1
MQTL-A06.1		Chr06 (At06): 65034874
MQTL-A08.1	GhPAO
MQTL-A10.1	GhnsLTPsA10	Chr10 (At10): 99071906
	CG02	Chr10 (At10): 99110423
	GhDSC1	Chr10 (At10): 99672524
		Chr10 (At10): 99672553
		Chr10 (At10): 99672585
		Chr10 (At10): 99672586
		Chr10 (At10): 99672605
MQTL-A11.1	GhPME31
MQTL-A12.2	GhMKK10
	GhSOBIR1b
MQTL-D01.1	GhnsLTPsA10
	GhPGIP1
MQTL-D03.1	GhSOBIR1
MQTL-D04.2	GhHb1
	GhWAKL
MQTL-D07.1	GhRLP31
MQTL-D10.1		Chr20 (Dt10): 60486237
MQTL-D11.1	GhPMEI3
	GhPME2
