# Supplementary material for: Unraveling genomic regions and candidate genes for multiple disease resistance in upland cotton using meta-QTL analysis
Source: Heliyon. 2023 Jul 27;9(8):e18731. doi: 10.1016/j.heliyon.2023.e18731 (PMC10412778; doi:10.1016/j.heliyon.2023.e18731)
Supplement: Multimedia component 5 [file mmc5.xlsx]

## Sheet: Sheet1
Table S5. GO terms for DEGs in multiple disease resistance MQTL intervals.
GO ID (level1)	GO Term (level1)	GO ID (level2)	GO Term (level2)	Number of out (All)
GO:0008150	Biological Process	GO:0050789	regulation of biological process	77
GO:0008150	Biological Process	GO:0065007	biological regulation	78
GO:0008150	Biological Process	GO:0008152	metabolic process	289
GO:0008150	Biological Process	GO:0051704	multi-organism process	6
GO:0008150	Biological Process	GO:0051179	localization	56
GO:0008150	Biological Process	GO:0048518	positive regulation of biological process	4
GO:0008150	Biological Process	GO:0009987	cellular process	273
GO:0008150	Biological Process	GO:0002376	immune system process	1
GO:0008150	Biological Process	GO:0050896	response to stimulus	31
GO:0008150	Biological Process	GO:0071840	cellular component organization or biogenesis	22
GO:0008150	Biological Process	GO:0000003	reproduction	3
GO:0008150	Biological Process	GO:0022414	reproductive process	3
GO:0008150	Biological Process	GO:0032501	multicellular organismal process	4
GO:0008150	Biological Process	GO:0044699	single-organism process	164
GO:0008150	Biological Process	GO:0023052	signaling	8
GO:0008150	Biological Process	GO:0048519	negative regulation of biological process	1
GO:0008150	Biological Process	GO:0032502	developmental process	3
GO:0003674	Molecular Function	GO:0045735	nutrient reservoir activity	5
GO:0003674	Molecular Function	GO:0001071	nucleic acid binding transcription factor activity	29
GO:0003674	Molecular Function	GO:0005488	binding	353
GO:0003674	Molecular Function	GO:0005198	structural molecule activity	22
GO:0003674	Molecular Function	GO:0000988	transcription factor activity, protein binding	3
GO:0003674	Molecular Function	GO:0009055	electron carrier activity	6
GO:0003674	Molecular Function	GO:0005215	transporter activity	33
GO:0003674	Molecular Function	GO:0003824	catalytic activity	250
GO:0003674	Molecular Function	GO:0098772	molecular function regulator	7
GO:0003674	Molecular Function	GO:0016209	antioxidant activity	2
GO:0005575	Cellular Component	GO:0099512	supramolecular fiber	5
GO:0005575	Cellular Component	GO:0044422	organelle part	40
GO:0005575	Cellular Component	GO:0043226	organelle	74
GO:0005575	Cellular Component	GO:0005623	cell	99
GO:0005575	Cellular Component	GO:0044464	cell part	99
GO:0005575	Cellular Component	GO:0005576	extracellular region	6
GO:0005575	Cellular Component	GO:0044215	other organism	7
GO:0005575	Cellular Component	GO:0044217	other organism part	7
GO:0005575	Cellular Component	GO:0032991	macromolecular complex	55
GO:0005575	Cellular Component	GO:0031974	membrane-enclosed lumen	5
GO:0005575	Cellular Component	GO:0044425	membrane part	43
GO:0005575	Cellular Component	GO:0016020	membrane	66
