# Supplementary material for: Unraveling genomic regions and candidate genes for multiple disease resistance in upland cotton using meta-QTL analysis
Source: Heliyon. 2023 Jul 27;9(8):e18731. doi: 10.1016/j.heliyon.2023.e18731 (PMC10412778; doi:10.1016/j.heliyon.2023.e18731)
Supplement: Multimedia component 6 [file mmc6.xlsx]

## Sheet: Sheet1
Table S6. KEGG enrichment pathways for DEGs in multiple disease resistance MQTL intervals.
KEGG A class	KEGG B class	Pathway	Out (322)	All (11147)	P-value	Q-value	Pathway ID	Genes	K_IDs
Organismal Systems	Environmental adaptation	Plant-pathogen interaction	21	343	0.000974533	0.110122	ko04626	Gohir.A07G134300;Gohir.A12G115800;Gohir.D13G055800;Gohir.D13G055900;Gohir.D11G023200;Gohir.D11G032300;Gohir.A07G121000;Gohir.D13G056700;Gohir.D13G056800;Gohir.D02G016300;Gohir.A07G131200;Gohir.A12G120800;Gohir.D02G016100;Gohir.D02G009300;Gohir.D03G132800;Gohir.A12G107600;Gohir.A07G114800;Gohir.D09G010900;Gohir.D09G010800;Gohir.A07G138200;Gohir.A12G111900	K15397+K15397+K13416+K13416+K13412+K13412+K13412+K13412+K13412+K13412+K13436+K13436+K13436+K14512+K20536+K20600+K02183+K05391+K05391+K05391+K05391
Metabolism	Energy metabolism	Sulfur metabolism	8	87	0.00358346	0.202465	ko00920	Gohir.D09G036700;Gohir.D02G021500;Gohir.D02G021800;Gohir.D02G021700;Gohir.D02G021600;Gohir.A07G123700;Gohir.A12G077100;Gohir.D09G019500	K00387+K17285+K17285+K17285+K17285+K00392+K00860+K15422
Organismal Systems	Environmental adaptation	Circadian rhythm - plant	6	61	0.00810757	0.305385	ko04712	Gohir.A03G092300;Gohir.D11G051700;Gohir.A07G131900;Gohir.A12G117500;Gohir.A12G117400;Gohir.D13G060500	K10143+K03097+K12126+K12133+K12133+K16221
Metabolism	Carbohydrate metabolism	C5-Branched dibasic acid metabolism	3	20	0.0189095	0.534192	ko00660	Gohir.D02G013100;Gohir.D02G013000;Gohir.D02G006500	K01652+K01652+K01653
Cellular Processes	Transport and catabolism	Endocytosis	21	459	0.0252586	0.570844	ko04144	Gohir.D03G127000;Gohir.A12G109800;Gohir.D02G007600;Gohir.A12G092466;Gohir.D11G054700;Gohir.A07G135700;Gohir.D02G018100;Gohir.A12G122400;Gohir.D13G041900;Gohir.D11G028800;Gohir.D03G126100;Gohir.D02G014700;Gohir.D11G046100;Gohir.D11G033300;Gohir.A07G118000;Gohir.A12G119200;Gohir.D11G029300;Gohir.D09G011900;Gohir.D02G024900;Gohir.D11G020200;Gohir.A12G096500	K03283+K03283+K03283+K07897+K07904+K07904+K07904+K07937+K07937+K11826+K12471+K12471+K18468+K18467+K18466+K15053+K12493+K18443+K05755+K05754+K05754
Metabolism	Metabolism of cofactors and vitamins	Pantothenate and CoA biosynthesis	6	91	0.0478386	0.870875	ko00770	Gohir.A12G092200;Gohir.D02G013100;Gohir.D02G013000;Gohir.D02G006500;Gohir.D02G016400;Gohir.A07G119100	K17839+K01652+K01652+K01653+K06133+K01464
Metabolism	Amino acid metabolism	Valine, leucine and isoleucine biosynthesis	4	51	0.0591559	0.870875	ko00290	Gohir.D02G013100;Gohir.D02G013000;Gohir.D02G006500;Gohir.A03G096100	K01652+K01652+K01653+K01649
Metabolism	Lipid metabolism	Fatty acid elongation	5	76	0.068477	0.870875	ko00062	Gohir.D03G132600;Gohir.A07G134300;Gohir.A12G115800;Gohir.A12G096600;Gohir.D03G129800	K07512+K15397+K15397+K01074+K10703
Environmental Information Processing	Signal transduction	Phosphatidylinositol signaling system	9	190	0.0997227	0.870875	ko04070	Gohir.A12G090600;Gohir.D13G064700;Gohir.D11G030200;Gohir.D09G020000;Gohir.D09G019500;Gohir.D11G050950;Gohir.D11G051100;Gohir.A12G088900;Gohir.A07G114800	K19801+K00901+K00913+K13024+K15422+K01110+K01110+K18081+K02183
Metabolism	Metabolism of terpenoids and polyketides	Monoterpenoid biosynthesis	2	19	0.103081	0.870875	ko00902	Gohir.A07G115400;Gohir.A12G104800	K15095+K15095
Metabolism	Carbohydrate metabolism	Citrate cycle (TCA cycle)	7	138	0.104882	0.870875	ko00020	Gohir.D11G035100;Gohir.D09G027500;Gohir.A12G116700;Gohir.A12G091288;Gohir.A12G093625;Gohir.A12G082000;Gohir.A07G126400	K00026+K00031+K00161+K00235+K00235+K01610+K01679
Metabolism	Lipid metabolism	Arachidonic acid metabolism	3	40	0.108033	0.870875	ko00590	Gohir.D11G042200;Gohir.D11G056700;Gohir.A03G092600	K00079+K18592+K05309
Metabolism	Carbohydrate metabolism	Butanoate metabolism	4	64	0.113279	0.870875	ko00650	Gohir.D02G013100;Gohir.D02G013000;Gohir.D02G006500;Gohir.A07G121400	K01652+K01652+K01653+K01640
Metabolism	Metabolism of terpenoids and polyketides	Terpenoid backbone biosynthesis	7	141	0.114016	0.870875	ko00900	Gohir.D13G057851;Gohir.A12G085400;Gohir.D13G046600;Gohir.A12G085500;Gohir.D09G025601;Gohir.D11G038800;Gohir.A07G119000	K00021+K05906+K03527+K01662+K05954+K11778+K00919
Genetic Information Processing	Folding, sorting and degradation	Protein processing in endoplasmic reticulum	15	377	0.131055	0.870875	ko04141	Gohir.D11G023400;Gohir.D02G002800;Gohir.D02G002700;Gohir.D03G127700;Gohir.D09G011100;Gohir.D11G062100;Gohir.D03G134200;Gohir.D03G127000;Gohir.A12G109800;Gohir.D02G007600;Gohir.A07G113600;Gohir.D13G067400;Gohir.D11G042300;Gohir.A03G095000;Gohir.D02G018400	K06689+K06689+K06689+K10575+K10597+K05546+K09580+K03283+K03283+K03283+K09503+K10839+K08054+K14006+K14006
Genetic Information Processing	Folding, sorting and degradation	Sulfur relay system	2	22	0.131745	0.870875	ko04122	Gohir.A12G081500;Gohir.A07G118800	K04487+K03635
Genetic Information Processing	Folding, sorting and degradation	Ubiquitin mediated proteolysis	13	333	0.167535	0.870875	ko04120	Gohir.A07G122700;Gohir.D11G023400;Gohir.D02G002800;Gohir.D02G002700;Gohir.D03G127700;Gohir.D11G022300;Gohir.A12G112400;Gohir.A03G092300;Gohir.D09G011100;Gohir.A12G077300;Gohir.A07G130400;Gohir.A12G121600;Gohir.D09G017500	K06688+K06689+K06689+K06689+K10575+K10576+K04506+K10143+K10597+K10598+K02977+K02977+K03869
Environmental Information Processing	Membrane transport	ABC transporters	3	49	0.167794	0.870875	ko02010	Gohir.D09G018400;Gohir.A12G120200;Gohir.A12G120300	K05658+K05658+K05658
Metabolism	Lipid metabolism	Glycerolipid metabolism	9	215	0.170378	0.870875	ko00561	Gohir.D11G030600;Gohir.A12G090800;Gohir.D11G059700;Gohir.D11G059800;Gohir.D11G059600;Gohir.D11G059500;Gohir.D13G046700;Gohir.D13G064700;Gohir.D13G058900	K00630+K13508+K22848+K22848+K22848+K22848+K13513+K00901+K07407
Metabolism	Metabolism of other amino acids	Taurine and hypotaurine metabolism	2	26	0.172279	0.870875	ko00430	Gohir.D09G013400;Gohir.D11G056700	K00485+K18592
Metabolism	Global and overview maps	Fatty acid metabolism	8	188	0.177573	0.870875	ko01212	Gohir.D03G132600;Gohir.D11G026600;Gohir.A12G105200;Gohir.D11G025800;Gohir.A12G096600;Gohir.D03G129800;Gohir.D11G024600;Gohir.A07G129500	K07512+K00232+K01962+K00648+K01074+K10703+K01897+K01897
Environmental Information Processing	Signal transduction	MAPK signaling pathway - plant	14	368	0.179184	0.870875	ko04016	Gohir.A12G097500;Gohir.D13G055800;Gohir.D13G055900;Gohir.D11G054600;Gohir.D11G049200;Gohir.D02G009300;Gohir.D03G132800;Gohir.D11G046500;Gohir.A12G107600;Gohir.D11G022600;Gohir.D05G071500;Gohir.A07G114800;Gohir.D03G133500;Gohir.D05G070400	K00940+K13416+K13416+K14498+K14498+K14512+K20536+K20537+K20600+K20772+K17686+K02183+K14514+K14514
Metabolism	Carbohydrate metabolism	Pyruvate metabolism	11	279	0.184626	0.870875	ko00620	Gohir.D11G060400;Gohir.D11G060300;Gohir.D11G035100;Gohir.A12G116700;Gohir.A12G105200;Gohir.A03G096100;Gohir.D11G028300;Gohir.D13G058975;Gohir.D02G012100;Gohir.A12G082000;Gohir.A07G126400	K18857+K18857+K00026+K00161+K01962+K01649+K00873+K00873+K01069+K01610+K01679
Genetic Information Processing	Replication and repair	Nucleotide excision repair	6	134	0.191426	0.870875	ko03420	Gohir.A07G117400;Gohir.A07G114448;Gohir.A12G083500;Gohir.D13G067400;Gohir.A12G113800;Gohir.D13G063900	K03506+K03141+K10842+K10839+K10840+K10840
Metabolism	Carbohydrate metabolism	Inositol phosphate metabolism	8	193	0.195613	0.870875	ko00562	Gohir.A12G090600;Gohir.D11G030200;Gohir.D09G019500;Gohir.D11G050950;Gohir.D11G051100;Gohir.A12G088900;Gohir.D11G039900;Gohir.A07G119600	K19801+K00913+K15422+K01110+K01110+K18081+K01114+K01114
Metabolism	Lipid metabolism	Glycerophospholipid metabolism	10	254	0.200378	0.870875	ko00564	Gohir.D09G031300;Gohir.A03G093100;Gohir.D11G030600;Gohir.A12G090800;Gohir.A12G102800;Gohir.D13G046700;Gohir.D13G064700;Gohir.A12G097200;Gohir.D11G039900;Gohir.A07G119600	K00006+K05929+K00630+K13508+K13510+K13513+K00901+K16818+K01114+K01114
Metabolism	Nucleotide metabolism	Pyrimidine metabolism	6	140	0.218569	0.883987	ko00240	Gohir.D09G036000;Gohir.A12G097500;Gohir.A07G119100;Gohir.D02G017400;Gohir.A07G121700;Gohir.D11G058200	K00876+K00940+K01464+K16904+K16329+K01956
Metabolism	Energy metabolism	Oxidative phosphorylation	7	170	0.221317	0.883987	ko00190	Gohir.A12G091288;Gohir.A12G093625;Gohir.A07G133800;Gohir.A12G117700;Gohir.D09G016300;Gohir.A12G076865;Gohir.D09G020100	K00235+K00235+K01507+K01507+K03881+K03881+K01535
Genetic Information Processing	Translation	Ribosome biogenesis in eukaryotes	4	86	0.236967	0.883987	ko03008	Gohir.A12G087250;Gohir.A12G115000;Gohir.A12G092500;Gohir.D11G051700	K14568+K14568+K14521+K03097
Metabolism	Lipid metabolism	Fatty acid biosynthesis	5	115	0.238894	0.883987	ko00061	Gohir.D03G132600;Gohir.A12G105200;Gohir.D11G025800;Gohir.D11G024600;Gohir.A07G129500	K07512+K01962+K00648+K01897+K01897
Metabolism	Metabolism of cofactors and vitamins	Folate biosynthesis	3	59	0.24251	0.883987	ko00790	Gohir.D11G042200;Gohir.A07G118800;Gohir.D03G130200	K00079+K03635+K14652
Metabolism	Lipid metabolism	Ether lipid metabolism	3	64	0.281701	0.931298	ko00565	Gohir.A12G102800;Gohir.D11G039900;Gohir.A07G119600	K13510+K01114+K01114
Metabolism	Metabolism of cofactors and vitamins	Thiamine metabolism	3	66	0.297547	0.931298	ko00730	Gohir.A12G085500;Gohir.A12G078644;Gohir.A12G081500	K01662+K00939+K04487
Metabolism	Global and overview maps	Biosynthesis of amino acids	19	574	0.302139	0.931298	ko01230	Gohir.D09G027500;Gohir.D11G039000;Gohir.D09G033900;Gohir.A07G114900;Gohir.A12G101400;Gohir.D02G013100;Gohir.D02G013000;Gohir.D02G006500;Gohir.A03G096100;Gohir.A12G121100;Gohir.A12G101500;Gohir.D13G053400;Gohir.D11G028300;Gohir.D13G058975;Gohir.A07G115800;Gohir.A12G102000;Gohir.D02G010600;Gohir.D13G062100;Gohir.A12G087900	K00031+K00134+K00134+K00549+K00615+K01652+K01652+K01653+K01649+K00789+K00800+K01626+K00873+K00873+K05359+K01714+K15633+K01915+K01953
Environmental Information Processing	Signal transduction	Plant hormone signal transduction	12	348	0.305797	0.931298	ko04075	Gohir.D11G057600;Gohir.D13G055800;Gohir.D13G055900;Gohir.D11G054600;Gohir.D11G049200;Gohir.A12G109500;Gohir.D02G009300;Gohir.A07G139400;Gohir.A12G092700;Gohir.A07G131900;Gohir.D03G133500;Gohir.D05G070400	K13415+K13416+K13416+K14498+K14498+K14500+K14512+K14506+K14431+K12126+K14514+K14514
Metabolism	Metabolism of other amino acids	Selenocompound metabolism	2	39	0.311413	0.931298	ko00450	Gohir.D11G030500;Gohir.A07G114900	K00384+K00549
Metabolism	Carbohydrate metabolism	Amino sugar and nucleotide sugar metabolism	11	321	0.324089	0.931298	ko00520	Gohir.A12G087300;Gohir.D11G037200;Gohir.D13G056400;Gohir.D11G037000;Gohir.A12G100800;Gohir.D09G029800;Gohir.A07G132800;Gohir.A12G105600;Gohir.D03G127900;Gohir.D02G022600;Gohir.A12G104900	K00012+K13648+K13648+K13379+K00820+K16190+K00975+K01183+K08678+K08679+K17497
Cellular Processes	Transport and catabolism	Peroxisome	6	163	0.331863	0.931298	ko04146	Gohir.D09G027500;Gohir.D11G026600;Gohir.D13G060300;Gohir.A07G121400;Gohir.D11G024600;Gohir.A07G129500	K00031+K00232+K04564+K01640+K01897+K01897
Metabolism	Metabolism of other amino acids	Cyanoamino acid metabolism	4	101	0.333899	0.931298	ko00460	Gohir.D11G056700;Gohir.D09G033300;Gohir.A07G114600;Gohir.A07G111450	K18592+K05349+K05349+K13035
Metabolism	Amino acid metabolism	Alanine, aspartate and glutamate metabolism	5	133	0.339621	0.931298	ko00250	Gohir.A12G100800;Gohir.D02G005800;Gohir.D13G062100;Gohir.A12G087900;Gohir.D11G058200	K00820+K00827+K01915+K01953+K01956
Metabolism	Amino acid metabolism	Phenylalanine, tyrosine and tryptophan biosynthesis	4	103	0.347085	0.931298	ko00400	Gohir.A12G101500;Gohir.D13G053400;Gohir.D13G066700;Gohir.A07G115800	K00800+K01626+K00815+K05359
Metabolism	Lipid metabolism	Fatty acid degradation	5	135	0.351115	0.931298	ko00071	Gohir.D11G060400;Gohir.D11G060300;Gohir.D11G026600;Gohir.D11G024600;Gohir.A07G129500	K18857+K18857+K00232+K01897+K01897
Metabolism	Biosynthesis of other secondary metabolites	Flavone and flavonol biosynthesis	1	15	0.355939	0.931298	ko00944	Gohir.A07G120900	K13083
Metabolism	Lipid metabolism	alpha-Linolenic acid metabolism	5	137	0.362629	0.931298	ko00592	Gohir.D11G060400;Gohir.D11G060300;Gohir.D11G026600;Gohir.D05G070100;Gohir.A12G097200	K18857+K18857+K00232+K00454+K16818
Metabolism	Amino acid metabolism	Tyrosine metabolism	4	108	0.380058	0.954368	ko00350	Gohir.D11G060400;Gohir.D11G060300;Gohir.D13G066700;Gohir.A12G101900	K18857+K18857+K00815+K01800
Metabolism	Carbohydrate metabolism	Glycolysis / Gluconeogenesis	11	339	0.390163	0.958444	ko00010	Gohir.D11G060400;Gohir.D11G060300;Gohir.D11G039000;Gohir.D09G033900;Gohir.A12G116700;Gohir.D11G028300;Gohir.D13G058975;Gohir.A12G082000;Gohir.A03G092700;Gohir.D09G019600;Gohir.D02G010600	K18857+K18857+K00134+K00134+K00161+K00873+K00873+K01610+K01785+K01785+K15633
Genetic Information Processing	Transcription	Spliceosome	14	449	0.423464	0.990329	ko03040	Gohir.D11G043600;Gohir.D09G026875;Gohir.D02G017300;Gohir.D03G127000;Gohir.A12G109800;Gohir.D02G007600;Gohir.D03G128500;Gohir.D11G036600;Gohir.D09G029200;Gohir.D03G133800;Gohir.D02G007200;Gohir.D13G054500;Gohir.A12G113900;Gohir.D11G023600	K12823+K12823+K12858+K03283+K03283+K03283+K12881+K12741+K12741+K12741+K12625+K12891+K12893+K12869
Genetic Information Processing	Translation	Ribosome	31	1036	0.445803	0.990329	ko03010	Gohir.D02G008600;Gohir.D11G036100;Gohir.D13G053200;Gohir.D11G033700;Gohir.D09G017600;Gohir.D03G129400;Gohir.D09G028500;Gohir.A07G130400;Gohir.A12G121600;Gohir.D02G005000;Gohir.A07G118600;Gohir.D11G040500;Gohir.D11G044900;Gohir.A03G094200;Gohir.D11G026300;Gohir.D11G043200;Gohir.A03G092800;Gohir.D03G130100;Gohir.D09G037600;Gohir.D11G052100;Gohir.D09G024400;Gohir.D11G056600;Gohir.D03G133100;Gohir.D0…	K02932+K02981+K02991+K02997+K02997+K02957+K02962+K02977+K02977+K02979+K02937+K02936+K02938+K02872+K02877+K02877+K02885+K02893+K02896+K02898+K02900+K02908+K02908+K02915+K02918+K02923+K02929+K02942+K02942+K02899+K02965
Metabolism	Lipid metabolism	Sphingolipid metabolism	3	86	0.454426	0.990329	ko00600	Gohir.D13G058900;Gohir.D02G024400;Gohir.D02G005100	K07407+K04711+K12382
Metabolism	Biosynthesis of other secondary metabolites	Biosynthesis of various plant secondary metabolites	5	154	0.45992	0.990329	ko00999	Gohir.D13G041100;Gohir.D13G041200;Gohir.A12G121100;Gohir.D09G033300;Gohir.A07G114600	K23260+K23260+K00789+K05349+K05349
Metabolism	Global and overview maps	2-Oxocarboxylic acid metabolism	5	157	0.476736	0.990329	ko01210	Gohir.D09G027500;Gohir.D02G013100;Gohir.D02G013000;Gohir.D02G006500;Gohir.A03G096100	K00031+K01652+K01652+K01653+K01649
Metabolism	Glycan biosynthesis and metabolism	N-Glycan biosynthesis	3	91	0.491669	0.990329	ko00510	Gohir.D09G029700;Gohir.D09G023400;Gohir.D11G062100	K00737+K01231+K05546
Genetic Information Processing	Folding, sorting and degradation	Protein export	4	129	0.514408	0.990329	ko03060	Gohir.A12G120500;Gohir.D03G134300;Gohir.D11G024800;Gohir.D03G127400	K13280+K12948+K03217+K03217
Metabolism	Biosynthesis of other secondary metabolites	Monobactam biosynthesis	1	25	0.519825	0.990329	ko00261	Gohir.A12G102000	K01714
Metabolism	Carbohydrate metabolism	Ascorbate and aldarate metabolism	5	167	0.531412	0.990329	ko00053	Gohir.A12G087300;Gohir.A12G116100;Gohir.D09G026700;Gohir.D09G029800;Gohir.D02G022600	K00012+K00103+K08232+K16190+K08679
Metabolism	Glycan biosynthesis and metabolism	Glycosylphosphatidylinositol (GPI)-anchor biosynthesis	1	26	0.533727	0.990329	ko00563	Gohir.D09G032800	K05294
Metabolism	Glycan biosynthesis and metabolism	Glycosphingolipid biosynthesis - globo and isoglobo series	1	27	0.547228	0.990329	ko00603	Gohir.D13G058900	K07407
Metabolism	Carbohydrate metabolism	Galactose metabolism	4	137	0.562103	0.990329	ko00052	Gohir.A07G130000;Gohir.D13G058900;Gohir.A03G092700;Gohir.D09G019600	K18819+K07407+K01785+K01785
Metabolism	Amino acid metabolism	Lysine biosynthesis	1	29	0.573071	0.990329	ko00300	Gohir.A12G102000	K01714
Metabolism	Lipid metabolism	Linoleic acid metabolism	1	29	0.573071	0.990329	ko00591	Gohir.D05G070100	K00454
Metabolism	Amino acid metabolism	Cysteine and methionine metabolism	8	284	0.579603	0.990329	ko00270	Gohir.D11G035100;Gohir.A07G114900;Gohir.A12G121100;Gohir.D13G066700;Gohir.D02G005800;Gohir.D13G042333;Gohir.D02G022300;Gohir.D11G022600	K00026+K00549+K00789+K00815+K00827+K00899+K01251+K20772
Metabolism	Glycan biosynthesis and metabolism	Various types of N-glycan biosynthesis	2	68	0.588938	0.990329	ko00513	Gohir.D09G014600;Gohir.D09G023400	K14413+K01231
Metabolism	Energy metabolism	Carbon fixation in photosynthetic organisms	5	184	0.617896	0.990329	ko00710	Gohir.D11G035100;Gohir.D11G039000;Gohir.D09G033900;Gohir.A12G101400;Gohir.A12G082000	K00026+K00134+K00134+K00615+K01610
Metabolism	Lipid metabolism	Biosynthesis of unsaturated fatty acids	2	72	0.620183	0.990329	ko01040	Gohir.D11G026600;Gohir.D03G129800	K00232+K10703
Metabolism	Metabolism of other amino acids	beta-Alanine metabolism	3	113	0.638406	0.990329	ko00410	Gohir.D11G026600;Gohir.A12G092200;Gohir.A07G119100	K00232+K17839+K01464
Metabolism	Energy metabolism	Nitrogen metabolism	2	76	0.649571	0.990329	ko00910	Gohir.D09G026100;Gohir.D13G062100	K01673+K01915
Metabolism	Metabolism of other amino acids	Glutathione metabolism	6	229	0.653174	0.990329	ko00480	Gohir.D09G027500;Gohir.D09G033700;Gohir.A03G093500;Gohir.D11G056700;Gohir.D11G021900;Gohir.D11G021800	K00031+K00036+K00383+K18592+K00799+K00799
Genetic Information Processing	Transcription	Basal transcription factors	3	116	0.65596	0.990329	ko03022	Gohir.D11G021500;Gohir.A07G114448;Gohir.A12G083500	K03137+K03141+K10842
Metabolism	Glycan biosynthesis and metabolism	Other types of O-glycan biosynthesis	1	38	0.672328	0.990329	ko00514	Gohir.D09G032300	K20781
Metabolism	Metabolism of cofactors and vitamins	Vitamin B6 metabolism	1	38	0.672328	0.990329	ko00750	Gohir.A07G136500	K00275
Metabolism	Metabolism of terpenoids and polyketides	Carotenoid biosynthesis	2	83	0.696621	0.990329	ko00906	Gohir.A07G114700;Gohir.A12G096200	K09842+K17912
Metabolism	Glycan biosynthesis and metabolism	Glycosaminoglycan degradation	1	41	0.700005	0.990329	ko00531	Gohir.D09G014500	K07964
Metabolism	Metabolism of cofactors and vitamins	Riboflavin metabolism	1	41	0.700005	0.990329	ko00740	Gohir.D03G130200	K14652
Metabolism	Carbohydrate metabolism	Pentose and glucuronate interconversions	8	324	0.72393	0.990329	ko00040	Gohir.A12G087300;Gohir.D09G029800;Gohir.A07G117100;Gohir.A12G122800;Gohir.A12G101200;Gohir.D09G026266;Gohir.D09G031400;Gohir.D13G068100	K00012+K16190+K01051+K01051+K01051+K01213+K01728+K01728
Metabolism	Carbohydrate metabolism	Propanoate metabolism	2	93	0.754662	0.990329	ko00640	Gohir.D11G026600;Gohir.A12G105200	K00232+K01962
Metabolism	Metabolism of cofactors and vitamins	Nicotinate and nicotinamide metabolism	1	49	0.76294	0.990329	ko00760	Gohir.A07G132400	K18551
Metabolism	Amino acid metabolism	Arginine and proline metabolism	3	138	0.765987	0.990329	ko00330	Gohir.A12G092200;Gohir.A03G096300;Gohir.D13G044500	K17839+K00472+K00472
Metabolism	Global and overview maps	Carbon metabolism	16	647	0.775753	0.990329	ko01200	Gohir.D11G035100;Gohir.D09G027500;Gohir.D09G033700;Gohir.D11G039000;Gohir.D09G033900;Gohir.A12G116700;Gohir.D11G026600;Gohir.A12G091288;Gohir.A12G093625;Gohir.A12G105200;Gohir.A12G101400;Gohir.D11G028300;Gohir.D13G058975;Gohir.A12G082000;Gohir.A07G126400;Gohir.D02G010600	K00026+K00031+K00036+K00134+K00134+K00161+K00232+K00235+K00235+K01962+K00615+K00873+K00873+K01610+K01679+K15633
Metabolism	Biosynthesis of other secondary metabolites	Isoquinoline alkaloid biosynthesis	1	53	0.789281	0.990329	ko00950	Gohir.D13G066700	K00815
Cellular Processes	Transport and catabolism	Autophagy - other	2	101	0.79397	0.990329	ko04136	Gohir.D11G031400;Gohir.D02G005900	K04382+K07204
Metabolism	Metabolism of terpenoids and polyketides	Brassinosteroid biosynthesis	1	55	0.801337	0.990329	ko00905	Gohir.D13G063000	K15639
Metabolism	Amino acid metabolism	Glycine, serine and threonine metabolism	3	150	0.812873	0.990329	ko00260	Gohir.D11G044000;Gohir.D02G005800;Gohir.D02G010600	K00130+K00827+K15633
Metabolism	Energy metabolism	Photosynthesis	3	159	0.842612	0.990329	ko00195	Gohir.A03G093700;Gohir.A12G121501;Gohir.A12G076900	K02709+K02724+K02724
Metabolism	Amino acid metabolism	Valine, leucine and isoleucine degradation	2	114	0.846063	0.990329	ko00280	Gohir.D02G005800;Gohir.A07G121400	K00827+K01640
Metabolism	Metabolism of terpenoids and polyketides	Diterpenoid biosynthesis	1	67	0.86052	0.990329	ko00904	Gohir.A07G129800	K04125
Genetic Information Processing	Transcription	RNA polymerase	2	121	0.868882	0.990329	ko03020	Gohir.D03G132200;Gohir.D11G020900	K03018+K16250
Metabolism	Global and overview maps	Metabolic pathways	150	5534	0.87936	0.990329	ko01100	Gohir.A03G093700;Gohir.A12G121501;Gohir.A12G076900;Gohir.D11G046200;Gohir.D09G014500;Gohir.D11G060400;Gohir.D11G060300;Gohir.A12G087300;Gohir.D13G057851;Gohir.D11G035100;Gohir.D09G027500;Gohir.D09G033700;Gohir.D11G042200;Gohir.D02G012200;Gohir.A12G116100;Gohir.D11G044000;Gohir.D11G039000;Gohir.D09G033900;Gohir.A07G114700;Gohir.A12G116700;Gohir.D03G132600;Gohir.D11G026600;Gohir.A12G091288;Gohir.A1…	K02709+K02724+K02724+K09755+K07964+K18857+K18857+K00012+K00021+K00026+K00031+K00036+K00079+K23558+K00103+K00130+K00134+K00134+K09842+K00161+K07512+K00232+K00235+K00235+K00275+K17839+K08232+K00383+K00387+K17285+K17285+K17285+K17285+K00392+K00430+K00430+K00430+K00454+K00472+K00472+K11816+K03527+K00549+K01962+K00615+K01652+K01652+K01653+K01662+K00630+K13508+K22848+K22848+K22848+K22848+K13510+K13513+…
Genetic Information Processing	Replication and repair	Homologous recombination	1	73	0.883146	0.990329	ko03440	Gohir.D11G061900	K03165
Metabolism	Carbohydrate metabolism	Starch and sucrose metabolism	7	351	0.88586	0.990329	ko00500	Gohir.D11G043700;Gohir.D11G030300;Gohir.D09G014100;Gohir.A07G132800;Gohir.D11G028000;Gohir.D09G033300;Gohir.A07G114600	K00695+K16055+K00703+K00975+K01177+K05349+K05349
Metabolism	Biosynthesis of other secondary metabolites	Tropane, piperidine and pyridine alkaloid biosynthesis	1	74	0.886544	0.990329	ko00960	Gohir.D13G066700	K00815
Genetic Information Processing	Folding, sorting and degradation	SNARE interactions in vesicular transport	2	130	0.893661	0.990329	ko04130	Gohir.D11G046700;Gohir.D11G035500	K08486+K08493
Genetic Information Processing	Replication and repair	Base excision repair	1	79	0.902111	0.990329	ko03410	Gohir.A07G117400	K03506
Genetic Information Processing	Folding, sorting and degradation	RNA degradation	5	275	0.903316	0.990329	ko03018	Gohir.D09G027600;Gohir.D11G050500;Gohir.D02G007200;Gohir.A12G095700;Gohir.A03G097600	K00962+K13126+K12625+K12604+K03681
Metabolism	Carbohydrate metabolism	Pentose phosphate pathway	2	136	0.907689	0.990329	ko00030	Gohir.D09G033700;Gohir.A12G101400	K00036+K00615
Metabolism	Lipid metabolism	Steroid biosynthesis	1	81	0.907724	0.990329	ko00100	Gohir.D02G012200	K23558
Metabolism	Lipid metabolism	Cutin, suberine and wax biosynthesis	1	82	0.910409	0.990329	ko00073	Gohir.A12G078100	K21995
Metabolism	Amino acid metabolism	Phenylalanine metabolism	1	82	0.910409	0.990329	ko00360	Gohir.D13G066700	K00815
Genetic Information Processing	Replication and repair	DNA replication	1	84	0.915548	0.990329	ko03030	Gohir.A07G117400	K03506
Metabolism	Amino acid metabolism	Arginine biosynthesis	1	88	0.92496	0.990329	ko00220	Gohir.D13G062100	K01915
Metabolism	Nucleotide metabolism	Purine metabolism	3	198	0.928914	0.990329	ko00230	Gohir.A12G077100;Gohir.A12G078644;Gohir.A12G097500	K00860+K00939+K00940
Genetic Information Processing	Folding, sorting and degradation	Proteasome	2	148	0.930712	0.990329	ko03050	Gohir.A03G094100;Gohir.D11G030700	K03032+K03039
Metabolism	Global and overview maps	Biosynthesis of secondary metabolites	79	3159	0.946848	0.990329	ko01110	Gohir.A07G120900;Gohir.D11G046200;Gohir.D13G063000;Gohir.D11G060400;Gohir.D11G060300;Gohir.D09G031300;Gohir.D13G057851;Gohir.D11G035100;Gohir.D09G027500;Gohir.D09G033700;Gohir.A07G115400;Gohir.A12G104800;Gohir.D02G012200;Gohir.D11G039000;Gohir.D09G033900;Gohir.A07G114700;Gohir.A12G116700;Gohir.D11G026600;Gohir.A12G091288;Gohir.A12G093625;Gohir.A12G085400;Gohir.D11G060500;Gohir.D11G046400;Gohir.A1…	K13083+K09755+K15639+K18857+K18857+K00006+K00021+K00026+K00031+K00036+K15095+K15095+K23558+K00134+K00134+K09842+K00161+K00232+K00235+K00235+K05906+K00430+K00430+K00430+K00454+K17912+K04125+K03527+K00549+K01962+K00615+K01652+K01652+K01653+K01662+K13508+K13513+K15397+K15397+K01649+K00695+K16055+K00703+K23260+K23260+K00789+K00800+K01626+K05954+K11778+K00815+K00827+K00873+K00873+K00901+K00919+K00939+…
Metabolism	Metabolism of cofactors and vitamins	Ubiquinone and other terpenoid-quinone biosynthesis	1	100	0.947372	0.990329	ko00130	Gohir.D13G066700	K00815
Cellular Processes	Transport and catabolism	Phagosome	3	222	0.957696	0.990329	ko04145	Gohir.A12G092466;Gohir.D11G042300;Gohir.A07G118300	K07897+K08054+K07375
Metabolism	Biosynthesis of other secondary metabolites	Flavonoid biosynthesis	1	110	0.960853	0.990329	ko00941	Gohir.A07G120900	K13083
Genetic Information Processing	Translation	Aminoacyl-tRNA biosynthesis	1	110	0.960853	0.990329	ko00970	Gohir.A12G120000	K01881
Genetic Information Processing	Translation	Nucleocytoplasmic transport	3	227	0.962123	0.990329	ko03013	Gohir.A07G116800;Gohir.A12G076800;Gohir.D03G128500	K03231+K03231+K12881
Metabolism	Carbohydrate metabolism	Glyoxylate and dicarboxylate metabolism	2	173	0.962442	0.990329	ko00630	Gohir.D11G035100;Gohir.D13G062100	K00026+K01915
Metabolism	Metabolism of cofactors and vitamins	Porphyrin metabolism	1	112	0.963104	0.990329	ko00860	Gohir.D13G064066	K19054
Metabolism	Carbohydrate metabolism	Fructose and mannose metabolism	1	133	0.980201	0.990329	ko00051	Gohir.A12G104900	K17497
Genetic Information Processing	Translation	mRNA surveillance pathway	5	360	0.980275	0.990329	ko03015	Gohir.D11G031400;Gohir.D09G033500;Gohir.D11G035600;Gohir.D03G128500;Gohir.D11G050500	K04382+K11584+K14398+K12881+K13126
Metabolism	Amino acid metabolism	Tryptophan metabolism	1	151	0.988399	0.990329	ko00380	Gohir.D11G061000	K11816
Metabolism	Biosynthesis of other secondary metabolites	Phenylpropanoid biosynthesis	4	342	0.990329	0.990329	ko00940	Gohir.D11G046200;Gohir.D11G060500;Gohir.D11G046400;Gohir.A12G086800	K09755+K00430+K00430+K00430
