# Supplementary material for: Unraveling genomic regions and candidate genes for multiple disease resistance in upland cotton using meta-QTL analysis
Source: Heliyon. 2023 Jul 27;9(8):e18731. doi: 10.1016/j.heliyon.2023.e18731 (PMC10412778; doi:10.1016/j.heliyon.2023.e18731)
Supplement: Multimedia component 7 [file mmc7.xlsx]

## Sheet: Sheet1
Table S7. KEGG enrichment pathways for DEGs in resistant cultivars MQTL regions.
KEGG A class	KEGG B class	Pathway	Out (257)	All (12691)	P-value	Q-value	Pathway ID	Genes	K_IDs
Organismal Systems	Environmental adaptation	Circadian rhythm - plant	6	61	0.00142232	0.242113	ko04712	Gohir.A05G318401;Gohir.A03G092300;Gohir.A07G131900;Gohir.A11G105500;Gohir.A12G117500;Gohir.A12G117400	K00660+K10143+K12126+K12126+K12133+K12133
Metabolism	Metabolism of terpenoids and polyketides	Diterpenoid biosynthesis	6	67	0.0023115	0.242113	ko00904	Gohir.D07G097100;Gohir.A07G092600;Gohir.A07G092500;Gohir.A08G158400;Gohir.A10G198966;Gohir.A07G129800	K17961+K17961+K17961+K04123+K20666+K04125
Metabolism	Energy metabolism	Photosynthesis - antenna proteins	5	49	0.0030194	0.242113	ko00196	Gohir.D07G070400;Gohir.A07G065900;Gohir.A05G150200;Gohir.D07G171700;Gohir.D07G197100	K08910+K08910+K08912+K08913+K08913
Metabolism	Lipid metabolism	Fatty acid elongation	6	76	0.00435586	0.242113	ko00062	Gohir.A10G195300;Gohir.D07G099600;Gohir.A07G095200;Gohir.A07G134300;Gohir.D10G220701;Gohir.D10G218400	K10258+K15397+K15397+K15397+K15397+K15397
Metabolism	Carbohydrate metabolism	Starch and sucrose metabolism	15	351	0.00529701	0.242113	ko00500	Gohir.D07G184600;Gohir.D08G062100;Gohir.A01G148900;Gohir.D08G096800;Gohir.D09G014100;Gohir.A05G129500;Gohir.D07G169100;Gohir.A07G132800;Gohir.D11G028000;Gohir.A11G113300;Gohir.D12G031000;Gohir.A05G110800;Gohir.D09G033300;Gohir.A05G076800;Gohir.D07G081200	K19891+K19891+K19891+K16055+K00703+K00844+K00975+K00975+K01177+K01179+K01179+K01187+K05349+K05349+K05350
Environmental Information Processing	Signal transduction	Two-component system	9	165	0.00644312	0.242113	ko02020	Gohir.D07G130000;Gohir.D01G142700;Gohir.D01G142800;Gohir.A05G037100;Gohir.A01G145400;Gohir.A12G122800;Gohir.A11G113300;Gohir.D12G031000;Gohir.D13G062100	K01051+K01051+K01051+K01051+K01051+K01051+K01179+K01179+K01915
Metabolism	Metabolism of cofactors and vitamins	Vitamin B6 metabolism	4	38	0.00706262	0.242113	ko00750	Gohir.D08G114400;Gohir.A05G134100;Gohir.A05G134200;Gohir.A05G134000	K05275+K13248+K13248+K13248
Organismal Systems	Endocrine system	Renin secretion	5	60	0.00722724	0.242113	ko04924	Gohir.D11G050925;Gohir.D11G027700;Gohir.D08G072100;Gohir.A11G070400;Gohir.A10G173200	K01363+K06268+K02183+K02183+K02183
Organismal Systems	Environmental adaptation	Plant-pathogen interaction	14	343	0.0102007	0.256286	ko04626	Gohir.D07G099600;Gohir.A07G095200;Gohir.A07G134300;Gohir.D10G220701;Gohir.D10G218400;Gohir.D11G023200;Gohir.D08G072100;Gohir.A11G070400;Gohir.A10G173200;Gohir.D10G230425;Gohir.D09G010900;Gohir.D09G010800;Gohir.A07G138200;Gohir.A12G111900	K15397+K15397+K15397+K15397+K15397+K13412+K02183+K02183+K02183+K13425+K05391+K05391+K05391+K05391
Human Diseases	Substance dependence	Amphetamine addiction	6	93	0.0114447	0.256286	ko05031	Gohir.D07G076200;Gohir.A07G072000;Gohir.D11G027700;Gohir.D08G072100;Gohir.A11G070400;Gohir.A10G173200	K01593+K01593+K06268+K02183+K02183+K02183
Organismal Systems	Digestive system	Salivary secretion	4	44	0.0118215	0.256286	ko04970	Gohir.A03G095800;Gohir.D08G072100;Gohir.A11G070400;Gohir.A10G173200	K13899+K02183+K02183+K02183
Metabolism	Biosynthesis of other secondary metabolites	Biosynthesis of various plant secondary metabolites	8	154	0.0131284	0.256286	ko00999	Gohir.D07G165000;Gohir.D01G135500;Gohir.A08G151600;Gohir.D13G041100;Gohir.D12G023200;Gohir.D09G033300;Gohir.A05G076800;Gohir.D07G081200	K23136+K22374+K21568+K23260+K23260+K05349+K05349+K05350
Metabolism	Biosynthesis of other secondary metabolites	Indole alkaloid biosynthesis	2	9	0.0133881	0.256286	ko00901	Gohir.D07G076200;Gohir.A07G072000	K01593+K01593
Human Diseases	Substance dependence	Cocaine addiction	2	9	0.0133881	0.256286	ko05030	Gohir.D07G076200;Gohir.A07G072000	K01593+K01593
Genetic Information Processing	Replication and repair	Homologous recombination	5	73	0.0160999	0.258253	ko03440	Gohir.D11G061900;Gohir.A11G057700;Gohir.D07G211000;Gohir.A01G128300;Gohir.A05G036800	K03165+K03165+K10683+K10683+K04482
Metabolism	Metabolism of other amino acids	Cyanoamino acid metabolism	6	101	0.0166681	0.258253	ko00460	Gohir.D07G199100;Gohir.D07G198900;Gohir.A11G053200;Gohir.D09G033300;Gohir.A05G076800;Gohir.D07G081200	K12153+K12153+K18592+K05349+K05349+K05350
Environmental Information Processing	Signal transduction	MAPK signaling pathway - plant	14	368	0.0178645	0.258253	ko04016	Gohir.D11G054600;Gohir.D07G166400;Gohir.D07G204000;Gohir.D01G164000;Gohir.A11G023000;Gohir.A08G181300;Gohir.A08G181500;Gohir.D08G072100;Gohir.A11G070400;Gohir.A10G173200;Gohir.D08G122800;Gohir.D08G056000;Gohir.A08G189900;Gohir.D10G230425	K14498+K20714+K20714+K20547+K20772+K17686+K17686+K02183+K02183+K02183+K13422+K14516+K14516+K13425
Metabolism	Biosynthesis of other secondary metabolites	Betalain biosynthesis	2	11	0.0199163	0.258253	ko00965	Gohir.D07G076200;Gohir.A07G072000	K01593+K01593
Metabolism	Biosynthesis of other secondary metabolites	Aflatoxin biosynthesis	1	1	0.0202506	0.258253	ko00254	Gohir.D01G183100	K11262
Organismal Systems	Sensory system	Phototransduction - fly	3	29	0.0203419	0.258253	ko04745	Gohir.D08G072100;Gohir.A11G070400;Gohir.A10G173200	K02183+K02183+K02183
Organismal Systems	Digestive system	Gastric acid secretion	3	29	0.0203419	0.258253	ko04971	Gohir.D08G072100;Gohir.A11G070400;Gohir.A10G173200	K02183+K02183+K02183
Metabolism	Lipid metabolism	alpha-Linolenic acid metabolism	7	137	0.021426	0.258253	ko00592	Gohir.D11G060400;Gohir.D11G060300;Gohir.D07G204700;Gohir.D07G204600;Gohir.D05G070100;Gohir.D07G161900;Gohir.D04G006200	K18857+K18857+K00224+K00224+K00454+K07513+K10526
Metabolism	Biosynthesis of other secondary metabolites	Phenylpropanoid biosynthesis	13	342	0.0221635	0.258253	ko00940	Gohir.D11G046200;Gohir.D11G186100;Gohir.D01G187500;Gohir.D01G168300;Gohir.A08G203900;Gohir.A10G181400;Gohir.A05G157200;Gohir.A05G061500;Gohir.A01G143600;Gohir.D04G013800;Gohir.A10G176000;Gohir.A10G191200;Gohir.D04G005400	K09755+K09755+K09754+K00430+K00430+K00430+K00430+K00430+K00430+K00430+K11188+K13066+K13065
Metabolism	Lipid metabolism	Cutin, suberine and wax biosynthesis	5	82	0.0252993	0.272329	ko00073	Gohir.D07G107000;Gohir.A05G089500;Gohir.D07G216600;Gohir.D01G140820;Gohir.D01G140900	K15401+K15401+K20769+K17991+K17991
Organismal Systems	Sensory system	Olfactory transduction	3	32	0.02642	0.272329	ko04740	Gohir.D08G072100;Gohir.A11G070400;Gohir.A10G173200	K02183+K02183+K02183
Organismal Systems	Sensory system	Phototransduction	3	32	0.02642	0.272329	ko04744	Gohir.D08G072100;Gohir.A11G070400;Gohir.A10G173200	K02183+K02183+K02183
Environmental Information Processing	Signal transduction	Calcium signaling pathway	7	147	0.0299998	0.287405	ko04020	Gohir.A05G088100;Gohir.D11G027700;Gohir.D08G072100;Gohir.A11G070400;Gohir.A10G173200;Gohir.A05G068600;Gohir.D13G042700	K05857+K06268+K02183+K02183+K02183+K05863+K15040
Organismal Systems	Endocrine system	Aldosterone synthesis and secretion	3	34	0.0309524	0.287405	ko04925	Gohir.D08G072100;Gohir.A11G070400;Gohir.A10G173200	K02183+K02183+K02183
Cellular Processes	Cell growth and death	Cellular senescence	9	215	0.0310998	0.287405	ko04218	Gohir.D11G050950;Gohir.D11G027700;Gohir.D08G072100;Gohir.A11G070400;Gohir.A10G173200;Gohir.D07G079500;Gohir.A07G074800;Gohir.A05G068600;Gohir.D13G042700	K01110+K06268+K02183+K02183+K02183+K18753+K18753+K05863+K15040
Organismal Systems	Immune system	C-type lectin receptor signaling pathway	4	62	0.0367167	0.328002	ko04625	Gohir.D11G027700;Gohir.D08G072100;Gohir.A11G070400;Gohir.A10G173200	K06268+K02183+K02183+K02183
Organismal Systems	Environmental adaptation	Circadian entrainment	3	38	0.0411558	0.355799	ko04713	Gohir.D08G072100;Gohir.A11G070400;Gohir.A10G173200	K02183+K02183+K02183
Human Diseases	Cancer: specific types	Glioma	4	71	0.0556814	0.457533	ko05214	Gohir.D11G050950;Gohir.D08G072100;Gohir.A11G070400;Gohir.A10G173200	K01110+K02183+K02183+K02183
Metabolism	Lipid metabolism	Fatty acid degradation	6	135	0.0565811	0.457533	ko00071	Gohir.D07G107000;Gohir.A05G089500;Gohir.D11G060400;Gohir.D11G060300;Gohir.A05G069000;Gohir.D07G161900	K15401+K15401+K18857+K18857+K00128+K07513
Cellular Processes	Cell growth and death	Cell cycle - yeast	7	172	0.060737	0.457533	ko04111	Gohir.D13G066600;Gohir.D11G027300;Gohir.A11G028800;Gohir.A08G165500;Gohir.D01G167432;Gohir.A11G109800;Gohir.D12G035800	K02178+K02214+K02214+K02214+K02365+K02210+K04354
Organismal Systems	Digestive system	Mineral absorption	2	20	0.0610987	0.457533	ko04978	Gohir.A08G181300;Gohir.A08G181500	K17686+K17686
Environmental Information Processing	Signal transduction	cGMP-PKG signaling pathway	6	139	0.0633832	0.457533	ko04022	Gohir.D11G027700;Gohir.D08G072100;Gohir.A11G070400;Gohir.A10G173200;Gohir.A05G068600;Gohir.D13G042700	K06268+K02183+K02183+K02183+K05863+K15040
Organismal Systems	Endocrine system	GnRH signaling pathway	4	75	0.0655175	0.457533	ko04912	Gohir.A08G177600;Gohir.D08G072100;Gohir.A11G070400;Gohir.A10G173200	K01115+K02183+K02183+K02183
Cellular Processes	Cellular community - prokaryotes	Biofilm formation - Escherichia coli	3	46	0.0659315	0.457533	ko02026	Gohir.D09G014100;Gohir.D07G169100;Gohir.A07G132800	K00703+K00975+K00975
Metabolism	Xenobiotics biodegradation and metabolism	Styrene degradation	2	21	0.0666527	0.457533	ko00643	Gohir.D01G156400;Gohir.A12G101900	K01426+K01800
Metabolism	Amino acid metabolism	Tyrosine metabolism	5	108	0.0682886	0.457533	ko00350	Gohir.D11G060400;Gohir.D11G060300;Gohir.D07G076200;Gohir.A07G072000;Gohir.A12G101900	K18857+K18857+K01593+K01593+K01800
Organismal Systems	Nervous system	Serotonergic synapse	2	22	0.0723671	0.463562	ko04726	Gohir.D07G076200;Gohir.A07G072000	K01593+K01593
Metabolism	Biosynthesis of other secondary metabolites	Flavonoid biosynthesis	5	110	0.0726478	0.463562	ko00941	Gohir.D01G187500;Gohir.A08G176400;Gohir.D04G021900;Gohir.A05G318401;Gohir.D04G005400	K09754+K05277+K05278+K00660+K13065
Organismal Systems	Endocrine system	Melanogenesis	3	49	0.0766299	0.467154	ko04916	Gohir.D08G072100;Gohir.A11G070400;Gohir.A10G173200	K02183+K02183+K02183
Genetic Information Processing	Replication and repair	Fanconi anemia pathway	3	50	0.0803556	0.467154	ko03460	Gohir.D11G061900;Gohir.A11G057700;Gohir.A05G036800	K03165+K03165+K04482
Organismal Systems	Sensory system	Inflammatory mediator regulation of TRP channels	3	50	0.0803556	0.467154	ko04750	Gohir.D08G072100;Gohir.A11G070400;Gohir.A10G173200	K02183+K02183+K02183
Human Diseases	Infectious disease: bacterial	Tuberculosis	8	222	0.0823069	0.467154	ko05152	Gohir.D11G027700;Gohir.D08G072100;Gohir.A11G070400;Gohir.A10G173200;Gohir.A01G134000;Gohir.A11G116000;Gohir.D12G018000;Gohir.A12G092466	K06268+K02183+K02183+K02183+K08064+K08065+K04043+K07897
Organismal Systems	Endocrine system	Insulin signaling pathway	8	223	0.0839584	0.467154	ko04910	Gohir.D01G183100;Gohir.A05G129500;Gohir.D08G072100;Gohir.A11G070400;Gohir.A10G173200;Gohir.A05G151800;Gohir.D03G130700;Gohir.A01G128500	K11262+K00844+K02183+K02183+K02183+K03259+K07195+K07195
Organismal Systems	Digestive system	Protein digestion and absorption	2	24	0.0842424	0.467154	ko04974	Gohir.D01G189400;Gohir.D13G056600	K14209+K14209
Metabolism	Amino acid metabolism	Tryptophan metabolism	6	151	0.0865557	0.467154	ko00380	Gohir.A05G069000;Gohir.D07G160100;Gohir.A10G191200;Gohir.D01G156400;Gohir.D07G076200;Gohir.A07G072000	K00128+K11816+K13066+K01426+K01593+K01593
Metabolism	Metabolism of terpenoids and polyketides	Carotenoid biosynthesis	4	83	0.0876949	0.467154	ko00906	Gohir.D07G103800;Gohir.A08G148900;Gohir.A05G148000;Gohir.A06G092800	K09843+K09843+K09840+K17913
Environmental Information Processing	Signal transduction	Phosphatidylinositol signaling system	7	190	0.0917216	0.467154	ko04070	Gohir.D01G183400;Gohir.D09G019500;Gohir.D11G050950;Gohir.A05G088100;Gohir.D08G072100;Gohir.A11G070400;Gohir.A10G173200	K00889+K15422+K01110+K05857+K02183+K02183+K02183
Organismal Systems	Endocrine system	Estrogen signaling pathway	4	85	0.093741	0.467154	ko04915	Gohir.D08G072100;Gohir.A11G070400;Gohir.A10G173200;Gohir.D03G127000	K02183+K02183+K02183+K03283
Metabolism	Metabolism of other amino acids	Taurine and hypotaurine metabolism	2	26	0.096658	0.467154	ko00430	Gohir.D09G013400;Gohir.A11G053200	K00485+K18592
Cellular Processes	Cell growth and death	Meiosis - yeast	6	156	0.09742	0.467154	ko04113	Gohir.D13G066600;Gohir.D11G027300;Gohir.A11G028800;Gohir.A08G165500;Gohir.D01G167432;Gohir.A11G109800	K02178+K02214+K02214+K02214+K02365+K02210
Organismal Systems	Nervous system	Dopaminergic synapse	6	156	0.09742	0.467154	ko04728	Gohir.D07G076200;Gohir.A07G072000;Gohir.D12G035800;Gohir.D08G072100;Gohir.A11G070400;Gohir.A10G173200	K01593+K01593+K04354+K02183+K02183+K02183
Metabolism	Carbohydrate metabolism	Inositol phosphate metabolism	7	193	0.0976142	0.467154	ko00562	Gohir.A05G132700;Gohir.D01G183400;Gohir.D09G019500;Gohir.D11G050950;Gohir.D07G123800;Gohir.A07G119600;Gohir.A05G088100	K00469+K00889+K15422+K01110+K01114+K01114+K05857
Metabolism	Metabolism of terpenoids and polyketides	Brassinosteroid biosynthesis	3	55	0.100111	0.470698	ko00905	Gohir.D07G187300;Gohir.D07G084700;Gohir.A07G079400	K09590+K09590+K09590
Metabolism	Lipid metabolism	Linoleic acid metabolism	2	29	0.11616	0.53379	ko00591	Gohir.D05G070100;Gohir.A08G210400	K00454+K15718
Organismal Systems	Digestive system	Cholesterol metabolism	2	30	0.122867	0.53379	ko04979	Gohir.D07G174600;Gohir.D13G042700	K01052+K15040
Human Diseases	Substance dependence	Alcoholism	7	205	0.123206	0.53379	ko05034	Gohir.D07G076200;Gohir.A07G072000;Gohir.D08G072100;Gohir.A11G070400;Gohir.A10G173200;Gohir.A08G209000;Gohir.A08G187600	K01593+K01593+K02183+K02183+K02183+K11251+K11251
Organismal Systems	Nervous system	Long-term potentiation	4	94	0.123258	0.53379	ko04720	Gohir.D11G027700;Gohir.D08G072100;Gohir.A11G070400;Gohir.A10G173200	K06268+K02183+K02183+K02183
Metabolism	Amino acid metabolism	Cysteine and methionine metabolism	9	284	0.123559	0.53379	ko00270	Gohir.D01G170100;Gohir.D07G090100;Gohir.A07G084000;Gohir.A07G084100;Gohir.D01G174400;Gohir.A07G060400;Gohir.D02G005800;Gohir.D13G042333;Gohir.A11G023000	K00026+K05933+K05933+K05933+K00558+K00797+K00827+K00899+K20772
Cellular Processes	Cell growth and death	Cell cycle	7	206	0.125481	0.53379	ko04110	Gohir.D13G066600;Gohir.D11G027300;Gohir.A11G028800;Gohir.A08G165500;Gohir.D01G167432;Gohir.A11G109800;Gohir.D10G225900	K02178+K02214+K02214+K02214+K02365+K02210+K06634
Organismal Systems	Nervous system	Neurotrophin signaling pathway	5	132	0.13007	0.538568	ko04722	Gohir.D08G072100;Gohir.A11G070400;Gohir.A10G173200;Gohir.D07G091500;Gohir.A07G086400	K02183+K02183+K02183+K12462+K12462
Organismal Systems	Circulatory system	Vascular smooth muscle contraction	3	62	0.130623	0.538568	ko04270	Gohir.D08G072100;Gohir.A11G070400;Gohir.A10G173200	K02183+K02183+K02183
Human Diseases	Drug resistance: antineoplastic	Platinum drug resistance	5	133	0.133066	0.540329	ko01524	Gohir.D07G209000;Gohir.D11G021900;Gohir.D10G229100;Gohir.A08G181300;Gohir.A08G181500	K00799+K00799+K03164+K17686+K17686
Metabolism	Lipid metabolism	Ether lipid metabolism	3	64	0.13988	0.559519	ko00565	Gohir.D07G123800;Gohir.A07G119600;Gohir.A08G177600	K01114+K01114+K01115
Metabolism	Biosynthesis of other secondary metabolites	Glucosinolate biosynthesis	2	36	0.164809	0.649543	ko00966	Gohir.D07G199100;Gohir.D07G198900	K12153+K12153
Cellular Processes	Cell growth and death	p53 signaling pathway	3	70	0.168879	0.655936	ko04115	Gohir.A01G137000;Gohir.A03G092300;Gohir.D11G050950	K04506+K10143+K01110
Metabolism	Lipid metabolism	Biosynthesis of unsaturated fatty acids	3	72	0.178908	0.684964	ko01040	Gohir.A10G195300;Gohir.D07G126575;Gohir.D07G161900	K10258+K03921+K07513
Human Diseases	Infectious disease: bacterial	Pertussis	3	73	0.183983	0.694473	ko05133	Gohir.D08G072100;Gohir.A11G070400;Gohir.A10G173200	K02183+K02183+K02183
Organismal Systems	Immune system	Antigen processing and presentation	5	150	0.1884	0.701266	ko04612	Gohir.D11G050925;Gohir.D03G127000;Gohir.A01G134000;Gohir.A11G116000;Gohir.D11G042300	K01363+K03283+K08064+K08065+K08054
Metabolism	Energy metabolism	Nitrogen metabolism	3	76	0.199429	0.729283	ko00910	Gohir.D09G026100;Gohir.A05G105300;Gohir.D13G062100	K01673+K01674+K01915
Metabolism	Glycan biosynthesis and metabolism	Glycosaminoglycan degradation	2	41	0.201369	0.729283	ko00531	Gohir.D08G101000;Gohir.A07G069566	K07964+K01205
Metabolism	Carbohydrate metabolism	Pentose and glucuronate interconversions	9	324	0.21166	0.756333	ko00040	Gohir.D07G130000;Gohir.D01G142700;Gohir.D01G142800;Gohir.A05G037100;Gohir.A01G145400;Gohir.A12G122800;Gohir.D08G064100;Gohir.D07G161400;Gohir.A01G157000	K01051+K01051+K01051+K01051+K01051+K01051+K01184+K01728+K01728
Metabolism	Energy metabolism	Photosynthesis	5	159	0.220574	0.774606	ko00195	Gohir.A03G093700;Gohir.A06G105000;Gohir.D08G074900;Gohir.D07G094300;Gohir.A07G089500	K02709+K02714+K02692+K02699+K02699
Organismal Systems	Nervous system	Glutamatergic synapse	3	81	0.225808	0.774606	ko04724	Gohir.A08G177600;Gohir.D13G062100;Gohir.D11G027700	K01115+K01915+K06268
Metabolism	Amino acid metabolism	Phenylalanine metabolism	3	82	0.231165	0.774606	ko00360	Gohir.D01G156400;Gohir.D07G076200;Gohir.A07G072000	K01426+K01593+K01593
Organismal Systems	Excretory system	Vasopressin-regulated water reabsorption	3	82	0.231165	0.774606	ko04962	Gohir.D02G018100;Gohir.D07G091500;Gohir.A07G086400	K07904+K12462+K12462
Metabolism	Amino acid metabolism	Histidine metabolism	2	45	0.231226	0.774606	ko00340	Gohir.A05G069000;Gohir.D01G187900	K00128+K01590
Human Diseases	Infectious disease: viral	Human T-cell leukemia virus 1 infection	7	248	0.238112	0.780404	ko05166	Gohir.D11G050950;Gohir.D01G167432;Gohir.D11G027700;Gohir.A11G116000;Gohir.A05G068600;Gohir.D13G042700;Gohir.D11G042300	K01110+K02365+K06268+K08065+K05863+K15040+K08054
Human Diseases	Infectious disease: viral	Human cytomegalovirus infection	4	123	0.23878	0.780404	ko05163	Gohir.D11G027700;Gohir.D08G072100;Gohir.A11G070400;Gohir.A10G173200	K06268+K02183+K02183+K02183
Environmental Information Processing	Signal transduction	Rap1 signaling pathway	3	85	0.24737	0.789857	ko04015	Gohir.D08G072100;Gohir.A11G070400;Gohir.A10G173200	K02183+K02183+K02183
Environmental Information Processing	Signal transduction	Ras signaling pathway	4	125	0.247567	0.789857	ko04014	Gohir.A08G177600;Gohir.D08G072100;Gohir.A11G070400;Gohir.A10G173200	K01115+K02183+K02183+K02183
Metabolism	Energy metabolism	Sulfur metabolism	3	87	0.258269	0.814306	ko00920	Gohir.D02G021500;Gohir.D02G021600;Gohir.D09G019500	K17285+K17285+K15422
Metabolism	Biosynthesis of other secondary metabolites	Neomycin, kanamycin and gentamicin biosynthesis	1	15	0.264384	0.823896	ko00524	Gohir.A05G129500	K00844
Organismal Systems	Endocrine system	Oxytocin signaling pathway	4	132	0.278828	0.850591	ko04921	Gohir.D11G027700;Gohir.D08G072100;Gohir.A11G070400;Gohir.A10G173200	K06268+K02183+K02183+K02183
Metabolism	Xenobiotics biodegradation and metabolism	Aminobenzoate degradation	1	16	0.279299	0.850591	ko00627	Gohir.D01G156400	K01426
Metabolism	Biosynthesis of other secondary metabolites	Isoquinoline alkaloid biosynthesis	2	53	0.291481	0.867967	ko00950	Gohir.D07G076200;Gohir.A07G072000	K01593+K01593
Human Diseases	Drug resistance: antineoplastic	EGFR tyrosine kinase inhibitor resistance	2	53	0.291481	0.867967	ko01521	Gohir.D11G050950;Gohir.A05G151800	K01110+K03259
Metabolism	Carbohydrate metabolism	Galactose metabolism	4	137	0.301531	0.878782	ko00052	Gohir.A11G107800;Gohir.A05G129500;Gohir.A05G110800;Gohir.D13G058900	K18819+K00844+K01187+K07407
Organismal Systems	Endocrine system	Thyroid hormone signaling pathway	3	95	0.302388	0.878782	ko04919	Gohir.D07G123800;Gohir.A07G119600;Gohir.A05G088100	K01114+K01114+K05857
Metabolism	Amino acid metabolism	Arginine and proline metabolism	4	138	0.306099	0.878782	ko00330	Gohir.A05G069000;Gohir.A03G096300;Gohir.A07G060400;Gohir.D01G156400	K00128+K00472+K00797+K01426
Metabolism	Metabolism of terpenoids and polyketides	Insect hormone biosynthesis	1	18	0.308229	0.878782	ko00981	Gohir.A05G069000	K00128
Metabolism	Metabolism of terpenoids and polyketides	Monoterpenoid biosynthesis	1	19	0.322258	0.903197	ko00902	Gohir.A10G197200	K15095
Metabolism	Metabolism of terpenoids and polyketides	Sesquiterpenoid and triterpenoid biosynthesis	2	58	0.328919	0.903197	ko00909	Gohir.D01G190800;Gohir.A05G116000	K14183+K15813
Human Diseases	Cancer: overview	Pathways in cancer	8	323	0.331611	0.903197	ko05200	Gohir.D07G209000;Gohir.D11G021900;Gohir.D11G050950;Gohir.A08G177600;Gohir.D08G072100;Gohir.A11G070400;Gohir.A10G173200;Gohir.A05G036800	K00799+K00799+K01110+K01115+K02183+K02183+K02183+K04482
Organismal Systems	Digestive system	Bile secretion	2	59	0.336349	0.903197	ko04976	Gohir.D12G012800;Gohir.A12G120300	K00021+K05658
Metabolism	Carbohydrate metabolism	Pyruvate metabolism	7	279	0.336413	0.903197	ko00620	Gohir.D11G060400;Gohir.D11G060300;Gohir.D01G170100;Gohir.A05G069000;Gohir.D01G183100;Gohir.A12G082000;Gohir.A06G094000	K18857+K18857+K00026+K00128+K11262+K01610+K01759
Cellular Processes	Transport and catabolism	Autophagy - animal	6	235	0.340939	0.903197	ko04140	Gohir.D11G050925;Gohir.D11G050950;Gohir.A12G092466;Gohir.D02G025500;Gohir.D02G025900;Gohir.D02G027800	K01363+K01110+K07897+K21249+K21249+K21249
Organismal Systems	Circulatory system	Adrenergic signaling in cardiomyocytes	4	146	0.342848	0.903197	ko04261	Gohir.D12G035800;Gohir.D08G072100;Gohir.A11G070400;Gohir.A10G173200	K04354+K02183+K02183+K02183
Metabolism	Biosynthesis of other secondary metabolites	Stilbenoid, diarylheptanoid and gingerol biosynthesis	2	60	0.343754	0.903197	ko00945	Gohir.D01G187500;Gohir.D04G005400	K09754+K13065
Human Diseases	Cardiovascular disease	Lipid and atherosclerosis	5	192	0.348881	0.904842	ko05417	Gohir.D11G027700;Gohir.D08G072100;Gohir.A11G070400;Gohir.A10G173200;Gohir.D03G127000	K06268+K02183+K02183+K02183+K03283
Environmental Information Processing	Signal transduction	Hedgehog signaling pathway	2	61	0.351133	0.904842	ko04340	Gohir.D04G014150;Gohir.D04G014000	K10523+K10523
Environmental Information Processing	Signal transduction	cAMP signaling pathway	4	150	0.361288	0.91693	ko04024	Gohir.A08G177600;Gohir.D08G072100;Gohir.A11G070400;Gohir.A10G173200	K01115+K02183+K02183+K02183
Metabolism	Metabolism of terpenoids and polyketides	Limonene and pinene degradation	1	22	0.362666	0.91693	ko00903	Gohir.A05G069000	K00128
Environmental Information Processing	Signal transduction	Apelin signaling pathway	3	107	0.368994	0.92421	ko04371	Gohir.D08G072100;Gohir.A11G070400;Gohir.A10G173200	K02183+K02183+K02183
Cellular Processes	Cell growth and death	Oocyte meiosis	6	246	0.380706	0.944715	ko04114	Gohir.D13G066600;Gohir.D01G167432;Gohir.D11G027700;Gohir.D08G072100;Gohir.A11G070400;Gohir.A10G173200	K02178+K02365+K06268+K02183+K02183+K02183
Metabolism	Metabolism of cofactors and vitamins	Thiamine metabolism	2	66	0.387564	0.947529	ko00730	Gohir.A12G085500;Gohir.A12G078644	K01662+K00939
Human Diseases	Infectious disease: viral	Kaposi sarcoma-associated herpesvirus infection	4	156	0.388911	0.947529	ko05167	Gohir.D11G027700;Gohir.D08G072100;Gohir.A11G070400;Gohir.A10G173200	K06268+K02183+K02183+K02183
Metabolism	Amino acid metabolism	Valine, leucine and isoleucine degradation	3	114	0.407411	0.976691	ko00280	Gohir.A05G069000;Gohir.D07G161900;Gohir.D02G005800	K00128+K07513+K00827
Environmental Information Processing	Signal transduction	Plant hormone signal transduction	8	348	0.408433	0.976691	ko04075	Gohir.D11G054600;Gohir.A11G119000;Gohir.A08G184432;Gohir.A07G131900;Gohir.A11G105500;Gohir.D08G122800;Gohir.D08G056000;Gohir.A08G189900	K14498+K14493+K14493+K12126+K12126+K13422+K14516+K14516
Cellular Processes	Cellular community - prokaryotes	Quorum sensing	4	161	0.411814	0.976691	ko02024	Gohir.D07G123800;Gohir.A07G119600;Gohir.D07G161400;Gohir.A01G157000	K01114+K01114+K01728+K01728
Metabolism	Glycan biosynthesis and metabolism	Glycosphingolipid biosynthesis - globo and isoglobo series	1	27	0.42475	0.990672	ko00603	Gohir.D13G058900	K07407
Metabolism	Biosynthesis of other secondary metabolites	Streptomycin biosynthesis	1	28	0.436424	0.990672	ko00521	Gohir.A05G129500	K00844
Human Diseases	Cancer: overview	PD-L1 expression and PD-1 checkpoint pathway in cancer	2	74	0.443867	0.990672	ko05235	Gohir.D11G050950;Gohir.D11G027700	K01110+K06268
Cellular Processes	Cell growth and death	Necroptosis	5	217	0.449133	0.990672	ko04217	Gohir.D13G062100;Gohir.A05G068600;Gohir.D13G042700;Gohir.A08G209000;Gohir.A08G187600	K01915+K05863+K15040+K11251+K11251
Organismal Systems	Digestive system	Carbohydrate digestion and absorption	1	30	0.459068	0.990672	ko04973	Gohir.A05G129500	K00844
Organismal Systems	Endocrine system	Glucagon signaling pathway	5	221	0.464908	0.990672	ko04922	Gohir.D01G183100;Gohir.D11G027700;Gohir.D08G072100;Gohir.A11G070400;Gohir.A10G173200	K11262+K06268+K02183+K02183+K02183
Human Diseases	Cancer: specific types	Endometrial cancer	1	31	0.470048	0.990672	ko05213	Gohir.D11G050950	K01110
Environmental Information Processing	Signal transduction	Hedgehog signaling pathway - fly	2	78	0.470933	0.990672	ko04341	Gohir.D04G014150;Gohir.D04G014000	K10523+K10523
Metabolism	Xenobiotics biodegradation and metabolism	Drug metabolism - cytochrome P450	3	126	0.471457	0.990672	ko00982	Gohir.D09G013400;Gohir.D07G209000;Gohir.D11G021900	K00485+K00799+K00799
Human Diseases	Cancer: overview	MicroRNAs in cancer	3	126	0.471457	0.990672	ko05206	Gohir.D01G174400;Gohir.D11G050950;Gohir.A12G120300	K00558+K01110+K05658
Metabolism	Carbohydrate metabolism	Amino sugar and nucleotide sugar metabolism	7	321	0.475327	0.990672	ko00520	Gohir.D07G175700;Gohir.A05G129500;Gohir.D07G169100;Gohir.A07G132800;Gohir.A05G050400;Gohir.D01G164000;Gohir.A05G097200	K13379+K00844+K00975+K00975+K01183+K20547+K08678
Human Diseases	Cardiovascular disease	Fluid shear stress and atherosclerosis	5	225	0.480549	0.990672	ko05418	Gohir.D07G209000;Gohir.D11G021900;Gohir.D08G072100;Gohir.A11G070400;Gohir.A10G173200	K00799+K00799+K02183+K02183+K02183
Metabolism	Xenobiotics biodegradation and metabolism	Chloroalkane and chloroalkene degradation	1	32	0.480807	0.990672	ko00625	Gohir.A05G069000	K00128
Metabolism	Lipid metabolism	Steroid biosynthesis	2	81	0.490709	0.990672	ko00100	Gohir.A08G174300;Gohir.D07G174600	K14423+K01052
Organismal Systems	Immune system	Th1 and Th2 cell differentiation	1	33	0.491347	0.990672	ko04658	Gohir.D11G027700	K06268
Human Diseases	Cancer: specific types	Melanoma	1	33	0.491347	0.990672	ko05218	Gohir.D11G050950	K01110
Metabolism	Metabolism of other amino acids	Glutathione metabolism	5	229	0.496034	0.990672	ko00480	Gohir.A10G176000;Gohir.A11G053200;Gohir.A07G060400;Gohir.D07G209000;Gohir.D11G021900	K11188+K18592+K00797+K00799+K00799
Metabolism	Amino acid metabolism	Alanine, aspartate and glutamate metabolism	3	133	0.507359	0.990672	ko00250	Gohir.D02G005800;Gohir.D13G062100;Gohir.D07G108800	K00827+K01915+K01953
Genetic Information Processing	Replication and repair	DNA replication	2	84	0.510016	0.990672	ko03030	Gohir.A05G082500;Gohir.A11G109800	K02324+K02210
Human Diseases	Cancer: specific types	Small cell lung cancer	1	35	0.511793	0.990672	ko05222	Gohir.D11G050950	K01110
Genetic Information Processing	Replication and repair	Nucleotide excision repair	3	134	0.512386	0.990672	ko03420	Gohir.A05G082500;Gohir.D10G225900;Gohir.D13G063900	K02324+K06634+K10840
Genetic Information Processing	Folding, sorting and degradation	Ubiquitin mediated proteolysis	7	333	0.514073	0.990672	ko04120	Gohir.D07G126600;Gohir.A07G122700;Gohir.D01G159300;Gohir.A07G061900;Gohir.A01G137000;Gohir.A03G092300;Gohir.A08G202800	K06688+K06688+K06689+K10576+K04506+K10143+K03178
Cellular Processes	Cell growth and death	Apoptosis - fly	1	36	0.521707	0.990672	ko04214	Gohir.D12G022150	K03386
Human Diseases	Infectious disease: parasitic	Amoebiasis	1	36	0.521707	0.990672	ko05146	Gohir.A12G092466	K07897
Metabolism	Lipid metabolism	Sphingolipid metabolism	2	86	0.52262	0.990672	ko00600	Gohir.D12G024700;Gohir.D13G058900	K23727+K07407
Metabolism	Carbohydrate metabolism	Citrate cycle (TCA cycle)	3	138	0.532216	0.990672	ko00020	Gohir.D01G170100;Gohir.D12G039100;Gohir.A12G082000	K00026+K00030+K01610
Metabolism	Carbohydrate metabolism	Glycolysis / Gluconeogenesis	7	339	0.533077	0.990672	ko00010	Gohir.D11G060400;Gohir.D11G060300;Gohir.A05G069000;Gohir.A05G051800;Gohir.A05G129500;Gohir.A05G156200;Gohir.A12G082000	K18857+K18857+K00128+K00131+K00844+K01568+K01610
Metabolism	Glycan biosynthesis and metabolism	Other glycan degradation	1	38	0.540937	0.990672	ko00511	Gohir.D12G021900	K15923
Organismal Systems	Endocrine system	Thyroid hormone synthesis	1	38	0.540937	0.990672	ko04918	Gohir.D11G042300	K08054
Metabolism	Metabolism of terpenoids and polyketides	Terpenoid backbone biosynthesis	3	141	0.54679	0.990672	ko00900	Gohir.D12G012800;Gohir.D12G018700;Gohir.A12G085500	K00021+K03527+K01662
Cellular Processes	Transport and catabolism	Lysosome	3	143	0.556358	0.990672	ko04142	Gohir.D11G050925;Gohir.D07G174600;Gohir.A07G069566	K01363+K01052+K01205
Organismal Systems	Development and regeneration	Axon regeneration	3	143	0.556358	0.990672	ko04361	Gohir.D11G050950;Gohir.D07G076200;Gohir.A07G072000	K01110+K01593+K01593
Metabolism	Lipid metabolism	Arachidonic acid metabolism	1	40	0.559396	0.990672	ko00590	Gohir.A11G053200	K18592
Organismal Systems	Endocrine system	Parathyroid hormone synthesis, secretion and action	1	40	0.559396	0.990672	ko04928	Gohir.A08G177600	K01115
Human Diseases	Infectious disease: bacterial	Yersinia infection	2	96	0.582313	0.990672	ko05135	Gohir.D01G183400;Gohir.A11G020500	K00889+K05754
Organismal Systems	Immune system	Toll and Imd signaling pathway	1	43	0.585709	0.990672	ko04624	Gohir.D01G159300	K06689
Organismal Systems	Immune system	T cell receptor signaling pathway	1	44	0.594127	0.990672	ko04660	Gohir.D11G027700	K06268
Human Diseases	Cancer: overview	Chemical carcinogenesis - reactive oxygen species	7	359	0.594137	0.990672	ko05208	Gohir.D07G209000;Gohir.D11G021900;Gohir.D11G050950;Gohir.A08G177600;Gohir.A12G076865;Gohir.A05G068600;Gohir.D13G042700	K00799+K00799+K01110+K01115+K03881+K05863+K15040
Human Diseases	Cancer: specific types	Pancreatic cancer	2	100	0.604609	0.990672	ko05212	Gohir.A08G177600;Gohir.A05G036800	K01115+K04482
Human Diseases	Cardiovascular disease	Diabetic cardiomyopathy	5	260	0.609038	0.990672	ko05415	Gohir.D11G050950;Gohir.A12G076865;Gohir.A05G068600;Gohir.D13G042700;Gohir.A11G064600	K01110+K03881+K05863+K15040+K22138
Human Diseases	Cancer: specific types	Breast cancer	1	46	0.610456	0.990672	ko05224	Gohir.D11G050950	K01110
Metabolism	Metabolism of cofactors and vitamins	Nicotinate and nicotinamide metabolism	1	49	0.633729	0.990672	ko00760	Gohir.A07G132400	K18551
Environmental Information Processing	Membrane transport	ABC transporters	1	49	0.633729	0.990672	ko02010	Gohir.A12G120300	K05658
Cellular Processes	Cellular community - eukaryotes	Focal adhesion	2	106	0.636351	0.990672	ko04510	Gohir.D01G183400;Gohir.D11G050950	K00889+K01110
Metabolism	Lipid metabolism	Glycerolipid metabolism	4	215	0.636939	0.990672	ko00561	Gohir.A05G069000;Gohir.A12G090800;Gohir.D11G059600;Gohir.D13G058900	K00128+K13508+K22848+K07407
Environmental Information Processing	Signal transduction	Sphingolipid signaling pathway	4	215	0.636939	0.990672	ko04071	Gohir.D12G024700;Gohir.D11G050950;Gohir.A08G177600;Gohir.D12G035800	K23727+K01110+K01115+K04354
Organismal Systems	Immune system	Th17 cell differentiation	1	50	0.641175	0.990672	ko04659	Gohir.D11G027700	K06268
Human Diseases	Infectious disease: viral	Human immunodeficiency virus 1 infection	4	217	0.644152	0.990672	ko05170	Gohir.D11G027700;Gohir.D08G072100;Gohir.A11G070400;Gohir.A10G173200	K06268+K02183+K02183+K02183
Human Diseases	Endocrine and metabolic disease	Alcoholic liver disease	2	108	0.646479	0.990672	ko04936	Gohir.A05G069000;Gohir.D01G183100	K00128+K11262
Human Diseases	Infectious disease: parasitic	Chagas disease	1	51	0.64847	0.990672	ko05142	Gohir.D12G035800	K04354
Human Diseases	Endocrine and metabolic disease	AGE-RAGE signaling pathway in diabetic complications	1	53	0.662621	0.990672	ko04933	Gohir.A05G088100	K05857
Human Diseases	Neurodegenerative disease	Parkinson disease	8	438	0.666891	0.990672	ko05012	Gohir.A08G202800;Gohir.A12G076865;Gohir.D08G072100;Gohir.A11G070400;Gohir.A10G173200;Gohir.A05G068600;Gohir.D13G042700;Gohir.A08G181100	K03178+K03881+K02183+K02183+K02183+K05863+K15040+K07375
Metabolism	Energy metabolism	Oxidative phosphorylation	3	170	0.673034	0.990672	ko00190	Gohir.A12G076865;Gohir.A01G139542;Gohir.D09G020100	K03881+K05572+K01535
Organismal Systems	Immune system	Neutrophil extracellular trap formation	4	227	0.678794	0.990672	ko04613	Gohir.A05G068600;Gohir.D13G042700;Gohir.A08G209000;Gohir.A08G187600	K05863+K15040+K11251+K11251
Metabolism	Lipid metabolism	Fatty acid biosynthesis	2	115	0.680179	0.990672	ko00061	Gohir.D07G126575;Gohir.D01G183100	K03921+K11262
Human Diseases	Infectious disease: parasitic	Toxoplasmosis	2	115	0.680179	0.990672	ko05145	Gohir.D11G023200;Gohir.D03G127000	K13412+K03283
Organismal Systems	Nervous system	GABAergic synapse	1	56	0.682789	0.990672	ko04727	Gohir.D13G062100	K01915
Metabolism	Carbohydrate metabolism	Glyoxylate and dicarboxylate metabolism	3	173	0.684506	0.990672	ko00630	Gohir.D01G160100;Gohir.D01G170100;Gohir.D13G062100	K15893+K00026+K01915
Genetic Information Processing	Transcription	Basal transcription factors	2	116	0.684774	0.990672	ko03022	Gohir.A05G062833;Gohir.D10G225900	K03134+K06634
Human Diseases	Endocrine and metabolic disease	Type II diabetes mellitus	1	57	0.689241	0.990672	ko04930	Gohir.A05G129500	K00844
Environmental Information Processing	Signal transduction	MAPK signaling pathway	2	117	0.689315	0.990672	ko04010	Gohir.D11G027700;Gohir.D03G127000	K06268+K03283
Organismal Systems	Immune system	Fc gamma R-mediated phagocytosis	3	177	0.699334	0.990672	ko04666	Gohir.D01G183400;Gohir.A08G177600;Gohir.A11G020500	K00889+K01115+K05754
Human Diseases	Cancer: specific types	Hepatocellular carcinoma	3	177	0.699334	0.990672	ko05225	Gohir.D07G209000;Gohir.D11G021900;Gohir.D11G050950	K00799+K00799+K01110
Human Diseases	Cancer: overview	Chemical carcinogenesis - DNA adducts	2	120	0.702617	0.990672	ko05204	Gohir.D07G209000;Gohir.D11G021900	K00799+K00799
Cellular Processes	Transport and catabolism	Endocytosis	8	459	0.716688	0.990672	ko04144	Gohir.D01G183400;Gohir.A08G177600;Gohir.D03G127000;Gohir.A12G092466;Gohir.D02G018100;Gohir.A05G095900;Gohir.D07G214300;Gohir.A11G020500	K00889+K01115+K03283+K07897+K07904+K12471+K12183+K05754
Metabolism	Amino acid metabolism	Lysine degradation	1	62	0.719593	0.990672	ko00310	Gohir.A05G069000	K00128
Organismal Systems	Aging	Longevity regulating pathway - worm	4	240	0.720231	0.990672	ko04212	Gohir.D07G209000;Gohir.D11G021900;Gohir.D11G050950;Gohir.D12G018000	K00799+K00799+K01110+K04043
Cellular Processes	Transport and catabolism	Autophagy - yeast	4	241	0.72325	0.990672	ko04138	Gohir.A12G092466;Gohir.D01G189400;Gohir.D13G056600;Gohir.A11G020500	K07897+K14209+K14209+K05754
Metabolism	Metabolism of terpenoids and polyketides	Zeatin biosynthesis	1	64	0.73089	0.990672	ko00908	Gohir.D08G077700	K10760
Cellular Processes	Cell growth and death	Ferroptosis	1	64	0.73089	0.990672	ko04216	Gohir.D13G042700	K15040
Organismal Systems	Endocrine system	Progesterone-mediated oocyte maturation	1	64	0.73089	0.990672	ko04914	Gohir.D13G066600	K02178
Organismal Systems	Immune system	NOD-like receptor signaling pathway	2	127	0.731822	0.990672	ko04621	Gohir.D11G050925;Gohir.D13G042700	K01363+K15040
Human Diseases	Cancer: specific types	Prostate cancer	1	65	0.736367	0.990672	ko05215	Gohir.D11G050950	K01110
Environmental Information Processing	Signal transduction	Phospholipase D signaling pathway	2	129	0.739708	0.990672	ko04072	Gohir.D01G183400;Gohir.A08G177600	K00889+K01115
Human Diseases	Infectious disease: viral	Measles	1	67	0.746991	0.990672	ko05162	Gohir.D03G127000	K03283
Human Diseases	Immune disease	Systemic lupus erythematosus	2	132	0.751167	0.990672	ko05322	Gohir.A08G209000;Gohir.A08G187600	K11251+K11251
Metabolism	Glycan biosynthesis and metabolism	Various types of N-glycan biosynthesis	1	68	0.752141	0.990672	ko00513	Gohir.D09G014600	K14413
Organismal Systems	Immune system	Natural killer cell mediated cytotoxicity	1	68	0.752141	0.990672	ko04650	Gohir.D11G027700	K06268
Human Diseases	Infectious disease: bacterial	Bacterial invasion of epithelial cells	1	69	0.757188	0.990672	ko05100	Gohir.A11G020500	K05754
Metabolism	Xenobiotics biodegradation and metabolism	Metabolism of xenobiotics by cytochrome P450	2	134	0.758563	0.990672	ko00980	Gohir.D07G209000;Gohir.D11G021900	K00799+K00799
Human Diseases	Infectious disease: viral	Influenza A	2	134	0.758563	0.990672	ko05164	Gohir.A05G068600;Gohir.D02G018100	K05863+K07904
Metabolism	Lipid metabolism	Glycerophospholipid metabolism	4	254	0.760315	0.990672	ko00564	Gohir.A12G090800;Gohir.D07G123800;Gohir.A07G119600;Gohir.A08G177600	K13508+K01114+K01114+K01115
Organismal Systems	Immune system	B cell receptor signaling pathway	1	70	0.762132	0.990672	ko04662	Gohir.D11G027700	K06268
Organismal Systems	Nervous system	Retrograde endocannabinoid signaling	1	70	0.762132	0.990672	ko04723	Gohir.A12G076865	K03881
Cellular Processes	Cellular community - eukaryotes	Gap junction	1	71	0.766975	0.990672	ko04540	Gohir.A08G181100	K07375
Environmental Information Processing	Signal transduction	VEGF signaling pathway	1	72	0.771721	0.990672	ko04370	Gohir.D11G027700	K06268
Organismal Systems	Excretory system	Endocrine and other factor-regulated calcium reabsorption	1	72	0.771721	0.990672	ko04961	Gohir.D02G018100	K07904
Environmental Information Processing	Signal transduction	mTOR signaling pathway	2	139	0.77623	0.990672	ko04150	Gohir.D11G050950;Gohir.A05G151800	K01110+K03259
Human Diseases	Cancer: overview	Central carbon metabolism in cancer	2	140	0.779625	0.990672	ko05230	Gohir.A05G129500;Gohir.D11G050950	K00844+K01110
Metabolism	Biosynthesis of other secondary metabolites	Tropane, piperidine and pyridine alkaloid biosynthesis	1	74	0.780925	0.990672	ko00960	Gohir.A05G318401	K00660
Cellular Processes	Cell growth and death	Apoptosis	1	74	0.780925	0.990672	ko04210	Gohir.D11G050925	K01363
Human Diseases	Cancer: overview	Choline metabolism in cancer	2	144	0.792759	0.990672	ko05231	Gohir.D01G183400;Gohir.A08G177600	K00889+K01115
Organismal Systems	Development and regeneration	Osteoclast differentiation	1	77	0.794042	0.990672	ko04380	Gohir.D11G027700	K06268
Environmental Information Processing	Signal transduction	PI3K-Akt signaling pathway	4	270	0.800534	0.990672	ko04151	Gohir.D11G050950;Gohir.D12G035800;Gohir.A05G048000;Gohir.A05G151800	K01110+K04354+K09420+K03259
Environmental Information Processing	Signal transduction	MAPK signaling pathway - fly	2	147	0.802153	0.990672	ko04013	Gohir.D01G159300;Gohir.A01G137000	K06689+K04506
Organismal Systems	Endocrine system	PPAR signaling pathway	1	79	0.802349	0.990672	ko03320	Gohir.D07G161900	K07513
Genetic Information Processing	Replication and repair	Base excision repair	1	79	0.802349	0.990672	ko03410	Gohir.A05G082500	K02324
Metabolism	Amino acid metabolism	Glycine, serine and threonine metabolism	2	150	0.811169	0.990672	ko00260	Gohir.D01G160100;Gohir.D02G005800	K15893+K00827
Human Diseases	Cancer: overview	Chemical carcinogenesis - receptor activation	2	151	0.814092	0.990672	ko05207	Gohir.D07G209000;Gohir.D11G021900	K00799+K00799
Organismal Systems	Aging	Longevity regulating pathway	1	82	0.814189	0.990672	ko04211	Gohir.A05G151800	K03259
Human Diseases	Neurodegenerative disease	Alzheimer disease	8	511	0.817792	0.990672	ko05010	Gohir.A12G076865;Gohir.D11G027700;Gohir.D08G072100;Gohir.A11G070400;Gohir.A10G173200;Gohir.A05G068600;Gohir.D13G042700;Gohir.A08G181100	K03881+K06268+K02183+K02183+K02183+K05863+K15040+K07375
Human Diseases	Cancer: specific types	Gastric cancer	1	83	0.817976	0.990672	ko05226	Gohir.A12G120300	K05658
Human Diseases	Infectious disease: bacterial	Salmonella infection	5	343	0.82856	0.990672	ko05132	Gohir.A12G092466;Gohir.D03G130700;Gohir.A01G128500;Gohir.A11G020500;Gohir.A08G181100	K07897+K07195+K07195+K05754+K07375
Genetic Information Processing	Translation	Ribosome biogenesis in eukaryotes	1	86	0.828882	0.990672	ko03008	Gohir.A12G087250	K14568
Cellular Processes	Transport and catabolism	Phagosome	3	222	0.831257	0.990672	ko04145	Gohir.A12G092466;Gohir.D11G042300;Gohir.A08G181100	K07897+K08054+K07375
Organismal Systems	Nervous system	Synaptic vesicle cycle	1	87	0.832371	0.990672	ko04721	Gohir.A01G135200	K08486
Metabolism	Amino acid metabolism	Arginine biosynthesis	1	88	0.835789	0.990672	ko00220	Gohir.D13G062100	K01915
Environmental Information Processing	Signal transduction	AMPK signaling pathway	3	226	0.840158	0.990672	ko04152	Gohir.D12G012800;Gohir.D01G183100;Gohir.D12G035800	K00021+K11262+K04354
Metabolism	Metabolism of cofactors and vitamins	Pantothenate and CoA biosynthesis	1	91	0.845632	0.990672	ko00770	Gohir.A05G069000	K00128
Metabolism	Carbohydrate metabolism	Propanoate metabolism	1	93	0.851866	0.990672	ko00640	Gohir.D01G183100	K11262
Metabolism	Carbohydrate metabolism	Ascorbate and aldarate metabolism	2	167	0.855662	0.990672	ko00053	Gohir.A05G069000;Gohir.A05G132700	K00128+K00469
Environmental Information Processing	Signal transduction	Wnt signaling pathway	2	169	0.860218	0.990672	ko04310	Gohir.A01G137000;Gohir.D11G027700	K04506+K06268
Environmental Information Processing	Signal transduction	HIF-1 signaling pathway	2	170	0.862447	0.990672	ko04066	Gohir.A05G129500;Gohir.A05G151800	K00844+K03259
Cellular Processes	Cellular community - eukaryotes	Tight junction	2	171	0.864642	0.990672	ko04530	Gohir.D12G035800;Gohir.A11G020500	K04354+K05754
Cellular Processes	Transport and catabolism	Mitophagy - yeast	1	102	0.876954	0.990672	ko04139	Gohir.D01G183400	K00889
Metabolism	Amino acid metabolism	Phenylalanine, tyrosine and tryptophan biosynthesis	1	103	0.879466	0.990672	ko00400	Gohir.A05G122200	K15227
Human Diseases	Infectious disease: bacterial	Shigellosis	4	312	0.880655	0.990672	ko05131	Gohir.D01G159300;Gohir.A05G129500;Gohir.A05G088100;Gohir.A11G020500	K06689+K00844+K05857+K05754
Human Diseases	Endocrine and metabolic disease	Insulin resistance	1	106	0.886699	0.990672	ko04931	Gohir.D11G050950	K01110
Metabolism	Energy metabolism	Carbon fixation in photosynthetic organisms	2	184	0.890411	0.990672	ko00710	Gohir.D01G170100;Gohir.A12G082000	K00026+K01610
Metabolism	Xenobiotics biodegradation and metabolism	Drug metabolism - other enzymes	2	184	0.890411	0.990672	ko00983	Gohir.D07G209000;Gohir.D11G021900	K00799+K00799
Organismal Systems	Aging	Longevity regulating pathway - multiple species	1	108	0.891279	0.990672	ko04213	Gohir.D03G127000	K03283
Organismal Systems	Development and regeneration	Axon guidance	1	110	0.895675	0.990672	ko04360	Gohir.D11G027700	K06268
Environmental Information Processing	Signal transduction	Hippo signaling pathway - fly	1	110	0.895675	0.990672	ko04391	Gohir.D12G035800	K04354
Organismal Systems	Digestive system	Pancreatic secretion	1	111	0.897806	0.990672	ko04972	Gohir.D02G018100	K07904
Human Diseases	Infectious disease: viral	Hepatitis C	1	111	0.897806	0.990672	ko05160	Gohir.D12G035800	K04354
Cellular Processes	Cell motility	Regulation of actin cytoskeleton	2	189	0.899054	0.990672	ko04810	Gohir.D01G183400;Gohir.A11G020500	K00889+K05754
Metabolism	Metabolism of other amino acids	beta-Alanine metabolism	1	113	0.901939	0.990672	ko00410	Gohir.A05G069000	K00128
Cellular Processes	Transport and catabolism	Mitophagy - animal	1	113	0.901939	0.990672	ko04137	Gohir.A12G092466	K07897
Human Diseases	Neurodegenerative disease	Prion disease	6	454	0.902118	0.990672	ko05020	Gohir.A12G076865;Gohir.D11G027700;Gohir.D03G127000;Gohir.A05G068600;Gohir.D13G042700;Gohir.A08G181100	K03881+K06268+K03283+K05863+K15040+K07375
Environmental Information Processing	Signal transduction	Hippo signaling pathway	1	114	0.903943	0.990672	ko04390	Gohir.D12G035800	K04354
Metabolism	Nucleotide metabolism	Purine metabolism	2	198	0.913035	0.990672	ko00230	Gohir.A06G098600;Gohir.A12G078644	K00759+K00939
Human Diseases	Cancer: overview	Proteoglycans in cancer	1	122	0.918571	0.990672	ko05205	Gohir.D08G101000	K07964
Genetic Information Processing	Folding, sorting and degradation	RNA degradation	3	275	0.920197	0.990672	ko03018	Gohir.D11G050500;Gohir.A11G047000;Gohir.D12G018000	K13126+K13126+K04043
Genetic Information Processing	Folding, sorting and degradation	Protein export	1	129	0.929538	0.990672	ko03060	Gohir.A08G189616	K13280
Human Diseases	Neurodegenerative disease	Pathways of neurodegeneration - multiple diseases	9	669	0.930191	0.990672	ko05022	Gohir.A08G202800;Gohir.A12G076865;Gohir.D11G027700;Gohir.D08G072100;Gohir.A11G070400;Gohir.A10G173200;Gohir.A05G068600;Gohir.D13G042700;Gohir.A08G181100	K03178+K03881+K06268+K02183+K02183+K02183+K05863+K15040+K07375
Environmental Information Processing	Signal transduction	MAPK signaling pathway - yeast	1	130	0.930979	0.990672	ko04011	Gohir.D01G183400	K00889
Genetic Information Processing	Folding, sorting and degradation	SNARE interactions in vesicular transport	1	130	0.930979	0.990672	ko04130	Gohir.A01G135200	K08486
Metabolism	Carbohydrate metabolism	Fructose and mannose metabolism	1	133	0.93513	0.990672	ko00051	Gohir.A05G129500	K00844
Genetic Information Processing	Translation	mRNA surveillance pathway	4	360	0.936725	0.990672	ko03015	Gohir.D12G035800;Gohir.A11G032366;Gohir.D11G050500;Gohir.A11G047000	K04354+K14398+K13126+K13126
Metabolism	Carbohydrate metabolism	Pentose phosphate pathway	1	136	0.939032	0.990672	ko00030	Gohir.A05G051800	K00131
Human Diseases	Infectious disease: bacterial	Legionellosis	1	138	0.941503	0.990672	ko05134	Gohir.D03G127000	K03283
Metabolism	Nucleotide metabolism	Pyrimidine metabolism	1	140	0.943873	0.990672	ko00240	Gohir.D02G017400	K16904
Human Diseases	Neurodegenerative disease	Spinocerebellar ataxia	3	302	0.946706	0.990672	ko05017	Gohir.A01G134000;Gohir.A05G068600;Gohir.D13G042700	K08064+K05863+K15040
Human Diseases	Infectious disease: viral	Human papillomavirus infection	2	231	0.950251	0.990672	ko05165	Gohir.D11G050950;Gohir.D12G035800	K01110+K04354
Environmental Information Processing	Signal transduction	FoxO signaling pathway	1	151	0.955302	0.990672	ko04068	Gohir.D11G050950	K01110
Human Diseases	Infectious disease: bacterial	Pathogenic Escherichia coli infection	2	240	0.957404	0.990672	ko05130	Gohir.A11G020500;Gohir.A08G181100	K05754+K07375
Cellular Processes	Transport and catabolism	Peroxisome	1	163	0.96514	0.994837	ko04146	Gohir.D07G161900	K07513
Genetic Information Processing	Folding, sorting and degradation	Protein processing in endoplasmic reticulum	3	377	0.983666	1	ko04141	Gohir.D01G159300;Gohir.D03G127000;Gohir.D11G042300	K06689+K03283+K08054
Human Diseases	Neurodegenerative disease	Huntington disease	4	478	0.988712	1	ko05016	Gohir.A12G076865;Gohir.A05G068600;Gohir.D13G042700;Gohir.A08G181100	K03881+K05863+K15040+K07375
Genetic Information Processing	Translation	Nucleocytoplasmic transport	1	227	0.99078	1	ko03013	Gohir.D08G055000	K14319
Organismal Systems	Environmental adaptation	Thermogenesis	1	252	0.994526	1	ko04714	Gohir.A12G076865	K03881
Human Diseases	Neurodegenerative disease	Amyotrophic lateral sclerosis	3	627	0.999793	1	ko05014	Gohir.A12G076865;Gohir.D11G027700;Gohir.A08G181100	K03881+K06268+K07375
Genetic Information Processing	Transcription	Spliceosome	1	449	0.999913	1	ko03040	Gohir.D03G127000	K03283
Human Diseases	Infectious disease: viral	Coronavirus disease - COVID-19	1	777	1	1	ko05171	Gohir.A03G092800	K02885
Genetic Information Processing	Translation	Ribosome	1	1036	1	1	ko03010	Gohir.A03G092800	K02885
