# Supplementary material for: Unraveling genomic regions and candidate genes for multiple disease resistance in upland cotton using meta-QTL analysis
Source: Heliyon. 2023 Jul 27;9(8):e18731. doi: 10.1016/j.heliyon.2023.e18731 (PMC10412778; doi:10.1016/j.heliyon.2023.e18731)
Supplement: Multimedia component 8 [file mmc8.xlsx]

## Sheet: Sheet1
Table S8. KEGG enrichment pathways for DEGs in susceptible cultivars MQTL regions.
KEGG A class	KEGG B class	Pathway	Out (257)	All (12691)	P-value	Q-value	Pathway ID	Genes	K_IDs
Metabolism	Global and overview maps	Metabolic pathways	130	5534	4.86103e-06	0.000510408	ko01100	Gohir.A03G093700;Gohir.D08G074900;Gohir.D07G094300;Gohir.A07G089500;Gohir.A05G087400;Gohir.D07G070400;Gohir.A07G065900;Gohir.A05G150200;Gohir.D07G171900;Gohir.D07G171700;Gohir.D07G199100;Gohir.D07G199000;Gohir.D07G198900;Gohir.D11G186100;Gohir.D07G187300;Gohir.D07G084700;Gohir.A08G183500;Gohir.D01G187500;Gohir.D11G060400;Gohir.D11G060300;Gohir.A11G056300;Gohir.D07G073700;Gohir.D01G170100;Gohir.D1…	K02709+K02692+K02699+K02699+K08907+K08910+K08910+K08912+K08913+K08913+K12153+K12153+K12153+K09755+K09590+K09590+K15398+K09754+K18857+K18857+K18857+K00012+K00026+K00026+K00026+K00030+K00128+K00131+K00131+K10258+K00235+K00261+K00276+K13366+K08232+K17285+K17285+K00430+K00430+K00430+K00430+K00430+K00430+K00454+K09840+K00469+K11816+K11816+K11816+K05933+K05933+K05933+K14423+K11262+K01652+K13508+K07513+…
Metabolism	Global and overview maps	Biosynthesis of secondary metabolites	81	3159	0.000104889	0.00550666	ko01110	Gohir.D07G199100;Gohir.D07G199000;Gohir.D07G198900;Gohir.D07G165000;Gohir.D07G097100;Gohir.A07G092500;Gohir.D11G186100;Gohir.D07G187300;Gohir.D07G084700;Gohir.D01G187500;Gohir.D07G194100;Gohir.D11G060400;Gohir.D11G060300;Gohir.A11G056300;Gohir.D01G170100;Gohir.D11G035100;Gohir.A11G031601;Gohir.D12G039100;Gohir.D04G004700;Gohir.A05G069000;Gohir.A10G195300;Gohir.D07G204700;Gohir.A12G093625;Gohir.A0…	K12153+K12153+K12153+K23136+K17961+K17961+K09755+K09590+K09590+K09754+K15639+K18857+K18857+K18857+K00026+K00026+K00026+K00030+K00111+K00128+K10258+K00224+K00235+K00276+K00430+K00430+K00430+K00430+K00430+K00430+K00454+K09840+K17912+K17913+K04125+K04125+K05933+K05933+K05933+K14423+K11262+K01652+K13508+K07513+K00655+K00660+K13065+K15397+K15397+K15397+K16055+K16055+K23260+K13496+K10760+K02291+K05953+…
Metabolism	Energy metabolism	Photosynthesis - antenna proteins	6	49	0.000221535	0.00775373	ko00196	Gohir.A05G087400;Gohir.D07G070400;Gohir.A07G065900;Gohir.A05G150200;Gohir.D07G171900;Gohir.D07G171700	K08907+K08910+K08910+K08912+K08913+K08913
Metabolism	Metabolism of other amino acids	Cyanoamino acid metabolism	8	101	0.000438261	0.0115043	ko00460	Gohir.D07G199100;Gohir.D07G199000;Gohir.D07G198900;Gohir.A11G053200;Gohir.A05G072000;Gohir.D09G033300;Gohir.A07G114600;Gohir.A05G076800	K12153+K12153+K12153+K18592+K01188+K05349+K05349+K05349
Metabolism	Amino acid metabolism	Tyrosine metabolism	7	108	0.0031733	0.0597207	ko00350	Gohir.D11G060400;Gohir.D11G060300;Gohir.A11G056300;Gohir.A08G173400;Gohir.D13G066700;Gohir.A07G072000;Gohir.A10G181350	K18857+K18857+K18857+K00276+K00815+K01593+K01593
Metabolism	Lipid metabolism	Cutin, suberine and wax biosynthesis	6	82	0.00341261	0.0597207	ko00073	Gohir.A12G078100;Gohir.A08G183500;Gohir.A05G135600;Gohir.D01G140820;Gohir.D01G140900;Gohir.A05G058000	K21995+K15398+K15403+K17991+K17991+K15400
Organismal Systems	Environmental adaptation	Circadian rhythm - plant	5	61	0.00456567	0.0684851	ko04712	Gohir.A05G318401;Gohir.A03G092300;Gohir.A07G131900;Gohir.A12G117500;Gohir.A12G117400	K00660+K10143+K12126+K12133+K12133
Metabolism	Biosynthesis of other secondary metabolites	Indole alkaloid biosynthesis	2	9	0.0105114	0.130042	ko00901	Gohir.A07G072000;Gohir.A10G181350	K01593+K01593
Metabolism	Lipid metabolism	alpha-Linolenic acid metabolism	7	137	0.0113872	0.130042	ko00592	Gohir.D11G060400;Gohir.D11G060300;Gohir.A11G056300;Gohir.D07G204700;Gohir.D05G070100;Gohir.D07G161900;Gohir.D08G067500	K18857+K18857+K18857+K00224+K00454+K07513+K16818
Metabolism	Biosynthesis of other secondary metabolites	Isoquinoline alkaloid biosynthesis	4	53	0.0146018	0.130042	ko00950	Gohir.A08G173400;Gohir.D13G066700;Gohir.A07G072000;Gohir.A10G181350	K00276+K00815+K01593+K01593
Metabolism	Amino acid metabolism	Phenylalanine metabolism	5	82	0.0155295	0.130042	ko00360	Gohir.A08G173400;Gohir.D13G066700;Gohir.D01G156300;Gohir.A07G072000;Gohir.A10G181350	K00276+K00815+K01426+K01593+K01593
Metabolism	Biosynthesis of other secondary metabolites	Betalain biosynthesis	2	11	0.0156869	0.130042	ko00965	Gohir.A07G072000;Gohir.A10G181350	K01593+K01593
Metabolism	Metabolism of terpenoids and polyketides	Carotenoid biosynthesis	5	83	0.0162926	0.130042	ko00906	Gohir.A05G148000;Gohir.A12G096200;Gohir.A06G092800;Gohir.A06G102902;Gohir.D07G214000	K09840+K17912+K17913+K02291+K17911
Metabolism	Biosynthesis of other secondary metabolites	Aflatoxin biosynthesis	1	1	0.0178523	0.130042	ko00254	Gohir.D01G183100	K11262
Metabolism	Amino acid metabolism	Tryptophan metabolism	7	151	0.0185774	0.130042	ko00380	Gohir.A05G069000;Gohir.D07G160100;Gohir.D07G209200;Gohir.A05G048600;Gohir.D01G156300;Gohir.A07G072000;Gohir.A10G181350	K00128+K11816+K11816+K11816+K01426+K01593+K01593
Metabolism	Biosynthesis of other secondary metabolites	Biosynthesis of various plant secondary metabolites	7	154	0.0204575	0.134252	ko00999	Gohir.D07G165000;Gohir.D12G023200;Gohir.A08G205700;Gohir.A05G072000;Gohir.D09G033300;Gohir.A07G114600;Gohir.A05G076800	K23136+K23260+K05953+K01188+K05349+K05349+K05349
Metabolism	Biosynthesis of other secondary metabolites	Glucosinolate biosynthesis	3	36	0.0259791	0.160459	ko00966	Gohir.D07G199100;Gohir.D07G199000;Gohir.D07G198900	K12153+K12153+K12153
Metabolism	Carbohydrate metabolism	Pyruvate metabolism	10	279	0.028098	0.163905	ko00620	Gohir.D11G060400;Gohir.D11G060300;Gohir.A11G056300;Gohir.D01G170100;Gohir.D11G035100;Gohir.A11G031601;Gohir.A05G069000;Gohir.D01G183100;Gohir.D13G058975;Gohir.A06G094000	K18857+K18857+K18857+K00026+K00026+K00026+K00128+K11262+K00873+K01759
Metabolism	Carbohydrate metabolism	Pentose and glucuronate interconversions	11	324	0.0308603	0.165763	ko00040	Gohir.D07G073700;Gohir.D09G029800;Gohir.D07G130000;Gohir.D01G142700;Gohir.D01G142800;Gohir.A01G145400;Gohir.A12G122800;Gohir.D08G064100;Gohir.D07G161400;Gohir.A01G157000;Gohir.D13G068100	K00012+K16190+K01051+K01051+K01051+K01051+K01051+K01184+K01728+K01728+K01728
Metabolism	Metabolism of terpenoids and polyketides	Diterpenoid biosynthesis	4	67	0.0315738	0.165763	ko00904	Gohir.D07G097100;Gohir.A07G092500;Gohir.D07G134100;Gohir.A07G129800	K17961+K17961+K04125+K04125
Metabolism	Lipid metabolism	Fatty acid elongation	4	76	0.0467861	0.233931	ko00062	Gohir.A10G195300;Gohir.A07G095200;Gohir.D10G220800;Gohir.D10G218400	K10258+K15397+K15397+K15397
Metabolism	Carbohydrate metabolism	Starch and sucrose metabolism	11	351	0.0501091	0.239157	ko00500	Gohir.D08G096800;Gohir.A11G031600;Gohir.A05G129500;Gohir.D07G169100;Gohir.A07G132800;Gohir.D11G028000;Gohir.A11G029500;Gohir.A05G072000;Gohir.D09G033300;Gohir.A07G114600;Gohir.A05G076800	K16055+K16055+K00844+K00975+K00975+K01177+K01177+K01188+K05349+K05349+K05349
Environmental Information Processing	Membrane transport	ABC transporters	3	49	0.0567439	0.259048	ko02010	Gohir.D01G152600;Gohir.D09G018400;Gohir.A12G120300	K05658+K05658+K05658
Metabolism	Amino acid metabolism	Cysteine and methionine metabolism	9	284	0.068416	0.29932	ko00270	Gohir.D01G170100;Gohir.D11G035100;Gohir.A11G031601;Gohir.D07G090200;Gohir.D07G194300;Gohir.A07G083900;Gohir.A08G205700;Gohir.D13G066700;Gohir.A11G049000	K00026+K00026+K00026+K05933+K05933+K05933+K05953+K00815+K01762
Metabolism	Metabolism of terpenoids and polyketides	Brassinosteroid biosynthesis	3	55	0.0748718	0.314461	ko00905	Gohir.D07G187300;Gohir.D07G084700;Gohir.D07G194100	K09590+K09590+K15639
Metabolism	Metabolism of other amino acids	Taurine and hypotaurine metabolism	2	26	0.0779192	0.314674	ko00430	Gohir.A11G053200;Gohir.D01G136200	K18592+K01580
Metabolism	Lipid metabolism	Glycerolipid metabolism	7	215	0.0906267	0.340666	ko00561	Gohir.A05G069000;Gohir.A12G090800;Gohir.D11G059700;Gohir.D11G059600;Gohir.A06G097800;Gohir.A06G103900;Gohir.A07G069200	K00128+K13508+K22848+K22848+K00655+K03715+K00901
Metabolism	Lipid metabolism	Linoleic acid metabolism	2	29	0.0940619	0.340666	ko00591	Gohir.D05G070100;Gohir.A08G210400	K00454+K15718
Metabolism	Lipid metabolism	Fatty acid degradation	5	135	0.0940888	0.340666	ko00071	Gohir.D11G060400;Gohir.D11G060300;Gohir.A11G056300;Gohir.A05G069000;Gohir.D07G161900	K18857+K18857+K18857+K00128+K07513
Metabolism	Carbohydrate metabolism	Citrate cycle (TCA cycle)	5	138	0.100938	0.353283	ko00020	Gohir.D01G170100;Gohir.D11G035100;Gohir.A11G031601;Gohir.D12G039100;Gohir.A12G093625	K00026+K00026+K00026+K00030+K00235
Metabolism	Metabolism of other amino acids	beta-Alanine metabolism	4	113	0.143459	0.449836	ko00410	Gohir.A05G069000;Gohir.A08G173400;Gohir.D08G064700;Gohir.D01G136200	K00128+K00276+K13366+K01580
Metabolism	Biosynthesis of other secondary metabolites	Tropane, piperidine and pyridine alkaloid biosynthesis	3	74	0.145786	0.449836	ko00960	Gohir.A08G173400;Gohir.A05G318401;Gohir.D13G066700	K00276+K00660+K00815
Metabolism	Metabolism of cofactors and vitamins	Vitamin B6 metabolism	2	38	0.147112	0.449836	ko00750	Gohir.A05G134100;Gohir.A05G134200	K13248+K13248
Metabolism	Global and overview maps	2-Oxocarboxylic acid metabolism	5	157	0.14972	0.449836	ko01210	Gohir.D07G199100;Gohir.D07G199000;Gohir.D07G198900;Gohir.D12G039100;Gohir.D02G013000	K12153+K12153+K12153+K00030+K01652
Metabolism	Carbohydrate metabolism	Glycolysis / Gluconeogenesis	9	339	0.15311	0.449836	ko00010	Gohir.D11G060400;Gohir.D11G060300;Gohir.A11G056300;Gohir.A05G069000;Gohir.A05G051800;Gohir.A05G058500;Gohir.A05G129500;Gohir.D13G058975;Gohir.D09G019600	K18857+K18857+K18857+K00128+K00131+K00131+K00844+K00873+K01785
Metabolism	Energy metabolism	Nitrogen metabolism	3	76	0.15423	0.449836	ko00910	Gohir.A08G213100;Gohir.D09G026100;Gohir.D13G062100	K00261+K01673+K01915
Metabolism	Biosynthesis of other secondary metabolites	Phenylpropanoid biosynthesis	9	342	0.158806	0.450666	ko00940	Gohir.D11G186100;Gohir.D01G187500;Gohir.D01G137200;Gohir.D01G168300;Gohir.D11G060500;Gohir.A08G203900;Gohir.A05G157200;Gohir.A01G143600;Gohir.D04G005400	K09755+K09754+K00430+K00430+K00430+K00430+K00430+K00430+K13065
Metabolism	Glycan biosynthesis and metabolism	Glycosaminoglycan degradation	2	41	0.165928	0.458486	ko00531	Gohir.A01G142200;Gohir.A07G069566	K10532+K01205
Metabolism	Carbohydrate metabolism	Ascorbate and aldarate metabolism	5	167	0.17875	0.481251	ko00053	Gohir.D07G073700;Gohir.A05G069000;Gohir.D09G026700;Gohir.A05G132700;Gohir.D09G029800	K00012+K00128+K08232+K00469+K16190
Metabolism	Carbohydrate metabolism	Glyoxylate and dicarboxylate metabolism	5	173	0.197114	0.517423	ko00630	Gohir.D01G170100;Gohir.D11G035100;Gohir.A11G031601;Gohir.A05G070800;Gohir.D13G062100	K00026+K00026+K00026+K00830+K01915
Metabolism	Energy metabolism	Sulfur metabolism	3	87	0.203099	0.520132	ko00920	Gohir.D02G021800;Gohir.D02G021600;Gohir.A12G077100	K17285+K17285+K00860
Environmental Information Processing	Signal transduction	MAPK signaling pathway - plant	9	368	0.212228	0.522417	ko04016	Gohir.D11G054600;Gohir.A11G051200;Gohir.D07G166400;Gohir.D07G204000;Gohir.D11G046500;Gohir.A08G181500;Gohir.D08G122800;Gohir.D07G218500;Gohir.D10G230425	K14498+K14498+K20714+K20714+K20537+K17686+K13422+K14516+K13425
Metabolism	Amino acid metabolism	Alanine, aspartate and glutamate metabolism	4	133	0.213942	0.522417	ko00250	Gohir.A08G213100;Gohir.A05G070800;Gohir.D01G136200;Gohir.D13G062100	K00261+K00830+K01580+K01915
Metabolism	Metabolism of cofactors and vitamins	Pantothenate and CoA biosynthesis	3	91	0.221692	0.529039	ko00770	Gohir.A05G069000;Gohir.D02G013000;Gohir.D02G016400	K00128+K01652+K06133
Metabolism	Biosynthesis of other secondary metabolites	Neomycin, kanamycin and gentamicin biosynthesis	1	15	0.236907	0.549184	ko00524	Gohir.A05G129500	K00844
Metabolism	Nucleotide metabolism	Pyrimidine metabolism	4	140	0.240595	0.549184	ko00240	Gohir.D07G095200;Gohir.D07G074500;Gohir.A07G069800;Gohir.D02G017400	K16904+K16904+K16904+K16904
Organismal Systems	Environmental adaptation	Plant-pathogen interaction	8	343	0.270052	0.603308	ko04626	Gohir.A07G095200;Gohir.D10G220800;Gohir.D10G218400;Gohir.A07G121000;Gohir.D02G016300;Gohir.D07G211500;Gohir.D10G230425;Gohir.A07G138200	K15397+K15397+K15397+K13412+K13412+K23865+K13425+K05391
Metabolism	Nucleotide metabolism	Purine metabolism	5	198	0.279494	0.605391	ko00230	Gohir.A05G055600;Gohir.A12G077100;Gohir.A12G078644;Gohir.A05G140000;Gohir.A01G140400	K00759+K00860+K00939+K00951+K01490
Metabolism	Biosynthesis of other secondary metabolites	Stilbenoid, diarylheptanoid and gingerol biosynthesis	2	60	0.29067	0.605391	ko00945	Gohir.D01G187500;Gohir.D04G005400	K09754+K13065
Metabolism	Lipid metabolism	Glycerophospholipid metabolism	6	254	0.30127	0.605391	ko00564	Gohir.D04G004700;Gohir.A12G090800;Gohir.A06G097800;Gohir.A07G069200;Gohir.A05G124700;Gohir.D08G067500	K00111+K13508+K00655+K00901+K06130+K16818
Metabolism	Carbohydrate metabolism	C5-Branched dibasic acid metabolism	1	20	0.30273	0.605391	ko00660	Gohir.D02G013000	K01652
Metabolism	Biosynthesis of other secondary metabolites	Flavonoid biosynthesis	3	110	0.313343	0.605391	ko00941	Gohir.D01G187500;Gohir.A05G318401;Gohir.D04G005400	K09754+K00660+K13065
Metabolism	Energy metabolism	Photosynthesis	4	159	0.316017	0.605391	ko00195	Gohir.A03G093700;Gohir.D08G074900;Gohir.D07G094300;Gohir.A07G089500	K02709+K02692+K02699+K02699
Metabolism	Carbohydrate metabolism	Butanoate metabolism	2	64	0.317109	0.605391	ko00650	Gohir.D02G013000;Gohir.D01G136200	K01652+K01580
Metabolism	Metabolism of terpenoids and polyketides	Zeatin biosynthesis	2	64	0.317109	0.605391	ko00908	Gohir.A05G032300;Gohir.D08G077700	K13496+K10760
Metabolism	Metabolism of terpenoids and polyketides	Limonene and pinene degradation	1	22	0.327448	0.613966	ko00903	Gohir.A05G069000	K00128
Metabolism	Carbohydrate metabolism	Amino sugar and nucleotide sugar metabolism	7	321	0.349429	0.643685	ko00520	Gohir.D07G073700;Gohir.A05G129500;Gohir.D09G029800;Gohir.D07G169100;Gohir.A07G132800;Gohir.D08G108700;Gohir.A05G050400	K00012+K00844+K16190+K00975+K00975+K01183+K01183
Metabolism	Energy metabolism	Oxidative phosphorylation	4	170	0.360676	0.652948	ko00190	Gohir.A12G093625;Gohir.D09G016300;Gohir.A12G076865;Gohir.A05G323796	K00235+K03881+K03881+K05573
Metabolism	Lipid metabolism	Biosynthesis of unsaturated fatty acids	2	72	0.369205	0.65706	ko01040	Gohir.A10G195300;Gohir.D07G161900	K10258+K07513
Metabolism	Lipid metabolism	Steroid biosynthesis	2	81	0.425858	0.745252	ko00100	Gohir.A08G174300;Gohir.D07G174600	K14423+K01052
Metabolism	Carbohydrate metabolism	Galactose metabolism	3	137	0.443933	0.759765	ko00052	Gohir.A08G204400;Gohir.A05G129500;Gohir.D09G019600	K18819+K00844+K01785
Metabolism	Amino acid metabolism	Arginine and proline metabolism	3	138	0.448623	0.759765	ko00330	Gohir.A05G069000;Gohir.D08G064700;Gohir.D01G156300	K00128+K13366+K01426
Metabolism	Lipid metabolism	Sphingolipid metabolism	2	86	0.456182	0.760304	ko00600	Gohir.A05G090900;Gohir.D02G024400	K12349+K04711
Metabolism	Amino acid metabolism	Arginine biosynthesis	2	88	0.468054	0.767901	ko00220	Gohir.A08G213100;Gohir.D13G062100	K00261+K01915
Metabolism	Lipid metabolism	Arachidonic acid metabolism	1	40	0.514133	0.830522	ko00590	Gohir.A11G053200	K18592
Metabolism	Metabolism of cofactors and vitamins	Riboflavin metabolism	1	41	0.522838	0.831787	ko00740	Gohir.D03G130200	K14652
Metabolism	Amino acid metabolism	Histidine metabolism	1	45	0.556133	0.864324	ko00340	Gohir.A05G069000	K00128
Cellular Processes	Transport and catabolism	Peroxisome	3	163	0.559753	0.864324	ko04146	Gohir.D13G060300;Gohir.D07G161900;Gohir.A05G070800	K04564+K07513+K00830
Environmental Information Processing	Signal transduction	Plant hormone signal transduction	6	348	0.592489	0.883608	ko04075	Gohir.D11G054600;Gohir.A11G051200;Gohir.A07G131900;Gohir.D08G122800;Gohir.D07G218500;Gohir.D08G053432	K14498+K14498+K12126+K13422+K14516+K14485
Metabolism	Amino acid metabolism	Valine, leucine and isoleucine biosynthesis	1	51	0.601792	0.883608	ko00290	Gohir.D02G013000	K01652
Metabolism	Amino acid metabolism	Valine, leucine and isoleucine degradation	2	114	0.607311	0.883608	ko00280	Gohir.A05G069000;Gohir.D07G161900	K00128+K07513
Metabolism	Global and overview maps	Carbon metabolism	11	647	0.610733	0.883608	ko01200	Gohir.D01G170100;Gohir.D11G035100;Gohir.A11G031601;Gohir.D12G039100;Gohir.A05G051800;Gohir.A05G058500;Gohir.A12G093625;Gohir.A08G213100;Gohir.A05G070800;Gohir.A05G129500;Gohir.D13G058975	K00026+K00026+K00026+K00030+K00131+K00131+K00235+K00261+K00830+K00844+K00873
Genetic Information Processing	Transcription	Basal transcription factors	2	116	0.616806	0.883608	ko03022	Gohir.A05G062833;Gohir.D10G225900	K03134+K06634
Genetic Information Processing	Transcription	RNA polymerase	2	121	0.639773	0.883608	ko03020	Gohir.A05G092600;Gohir.A05G033200	K03015+K03026
Metabolism	Energy metabolism	Carbon fixation in photosynthetic organisms	3	184	0.642004	0.883608	ko00710	Gohir.D01G170100;Gohir.D11G035100;Gohir.A11G031601	K00026+K00026+K00026
Metabolism	Metabolism of terpenoids and polyketides	Sesquiterpenoid and triterpenoid biosynthesis	1	58	0.649184	0.883608	ko00909	Gohir.D01G190800	K14183
Metabolism	Metabolism of cofactors and vitamins	Folate biosynthesis	1	59	0.65548	0.883608	ko00790	Gohir.D03G130200	K14652
Metabolism	Global and overview maps	Fatty acid metabolism	3	188	0.656394	0.883608	ko01212	Gohir.A10G195300;Gohir.D01G183100;Gohir.D07G161900	K10258+K11262+K07513
Metabolism	Amino acid metabolism	Lysine degradation	1	62	0.6737	0.884966	ko00310	Gohir.A05G069000	K00128
Genetic Information Processing	Folding, sorting and degradation	Protein export	2	129	0.67426	0.884966	ko03060	Gohir.A08G189616;Gohir.A12G120500	K13280+K13280
Genetic Information Processing	Replication and repair	Nucleotide excision repair	2	134	0.694429	0.888331	ko03420	Gohir.D10G225900;Gohir.A12G113800	K06634+K10840
Metabolism	Metabolism of cofactors and vitamins	Thiamine metabolism	1	66	0.696511	0.888331	ko00730	Gohir.A12G078644	K00939
Metabolism	Carbohydrate metabolism	Pentose phosphate pathway	2	136	0.702205	0.888331	ko00030	Gohir.A05G051800;Gohir.A05G058500	K00131+K00131
Metabolism	Amino acid metabolism	Glycine, serine and threonine metabolism	2	150	0.752145	0.940181	ko00260	Gohir.A08G173400;Gohir.A05G070800	K00276+K00830
Genetic Information Processing	Translation	Ribosome biogenesis in eukaryotes	1	86	0.788845	0.974455	ko03008	Gohir.A12G087250	K14568
Metabolism	Carbohydrate metabolism	Propanoate metabolism	1	93	0.814051	0.993899	ko00640	Gohir.D01G183100	K11262
Metabolism	Metabolism of cofactors and vitamins	Ubiquinone and other terpenoid-quinone biosynthesis	1	100	0.836261	0.999053	ko00130	Gohir.D13G066700	K00815
Metabolism	Amino acid metabolism	Phenylalanine, tyrosine and tryptophan biosynthesis	1	103	0.844952	0.999053	ko00400	Gohir.D13G066700	K00815
Environmental Information Processing	Signal transduction	Phosphatidylinositol signaling system	2	190	0.857007	0.999053	ko04070	Gohir.A07G069200;Gohir.D11G050950	K00901+K01110
Metabolism	Carbohydrate metabolism	Inositol phosphate metabolism	2	193	0.862965	0.999053	ko00562	Gohir.A05G132700;Gohir.D11G050950	K00469+K01110
Metabolism	Metabolism of cofactors and vitamins	Porphyrin metabolism	1	112	0.868366	0.999053	ko00860	Gohir.D13G064066	K19054
Metabolism	Lipid metabolism	Fatty acid biosynthesis	1	115	0.87536	0.999053	ko00061	Gohir.D01G183100	K11262
Genetic Information Processing	Folding, sorting and degradation	SNARE interactions in vesicular transport	1	130	0.905159	0.999995	ko04130	Gohir.A08G214300	K08503
Metabolism	Carbohydrate metabolism	Fructose and mannose metabolism	1	133	0.910206	0.999995	ko00051	Gohir.A05G129500	K00844
Cellular Processes	Transport and catabolism	Endocytosis	5	459	0.917371	0.999995	ko04144	Gohir.D10G225500;Gohir.A12G092466;Gohir.D11G020200;Gohir.D01G152900;Gohir.A01G157600	K03283+K07897+K05754+K18584+K18584
Genetic Information Processing	Translation	mRNA surveillance pathway	3	360	0.958241	0.999995	ko03015	Gohir.D12G035800;Gohir.A11G032366;Gohir.D11G050500	K04354+K14398+K13126
Genetic Information Processing	Folding, sorting and degradation	RNA degradation	2	275	0.959381	0.999995	ko03018	Gohir.D09G027600;Gohir.D11G050500	K00962+K13126
Cellular Processes	Transport and catabolism	Phagosome	1	222	0.982395	0.999995	ko04145	Gohir.A12G092466	K07897
Genetic Information Processing	Folding, sorting and degradation	Ubiquitin mediated proteolysis	2	333	0.983602	0.999995	ko04120	Gohir.A01G137000;Gohir.A03G092300	K04506+K10143
Genetic Information Processing	Translation	Nucleocytoplasmic transport	1	227	0.983941	0.999995	ko03013	Gohir.A05G322508	K12160
Metabolism	Metabolism of other amino acids	Glutathione metabolism	1	229	0.984521	0.999995	ko00480	Gohir.A11G053200	K18592
Genetic Information Processing	Folding, sorting and degradation	Protein processing in endoplasmic reticulum	2	377	0.991917	0.999995	ko04141	Gohir.A05G102600;Gohir.D10G225500	K09580+K03283
Metabolism	Global and overview maps	Biosynthesis of amino acids	4	574	0.992899	0.999995	ko01230	Gohir.D12G039100;Gohir.D02G013000;Gohir.D13G058975;Gohir.D13G062100	K00030+K01652+K00873+K01915
Genetic Information Processing	Transcription	Spliceosome	1	449	0.999741	0.999995	ko03040	Gohir.D10G225500	K03283
Genetic Information Processing	Translation	Ribosome	4	1036	0.999995	0.999995	ko03010	Gohir.A03G092800;Gohir.D09G024400;Gohir.A05G323788;Gohir.A05G131800	K02885+K02900+K02992+K02961
